# Supplementary material for: Paneth cell SIRT1 deficiency increases intestinal stress resistance by modulating the gut microbiota
Source: EMBO Rep. 2026 Mar 13;27(7):1830–57. doi: 10.1038/s44319-026-00726-3 (PMC13076647; doi:10.1038/s44319-026-00726-3)
Supplement: Supplementary file 3 — Dataset EV1 [file 44319_2026_726_MOESM3_ESM.xlsx]

## Sheet: Dataset EV1
	Dataset EV1 DEGs in cluster 12 and 16 Paneth cells in young and aged mice
	Total live cells isolated from the small intestine of young (2-3 months) and aged (12-14 months) mice were analyzed by scRNA-seq.
	The differentally expressed genes (DEGs) between PKO and Flox mice in two different clusters of Paneth cells were computed as described in Methods with the cut off p<0.01.

## Sheet: Dataset EV1A
Dataset EV1A DEGs in cluster 12 Paneth cells in young mice (p<0.01)
GeneName	p_val	avg_logFC(PKO/Flox)	PCT.KO_cluster12	PCT.Flox	p_val_adj	Description
Reg3b	2.31323e-07	1.76958	0.909	0.661	0.00423946	regenerating islet-derived 3 beta
Hspa8	0.000288007	0.492164	0.904	0.803	1	heat shock protein 8
Tff3	0.00784742	0.464269	1	0.984	1	trefoil factor 3, intestinal
Dnajb9	1.17081e-05	0.460076	0.583	0.362	0.214575	DnaJ heat shock protein family (Hsp40) member B9
Tcf7l2	6.09296e-05	0.401355	0.615	0.417	1	transcription factor 7 like 2, T cell specific, HMG box
Rsrp1	0.000229456	0.331232	0.904	0.772	1	arginine/serine rich protein 1
Arfgef3	0.00349792	0.324658	0.594	0.465	1	ARFGEF family member 3
Dnajc3	0.00156482	0.321021	0.866	0.803	1	DnaJ heat shock protein family (Hsp40) member C3
Defa23	0.00337563	0.319441	0.941	0.976	1	defensin, alpha, 23
Ivns1abp	0.000362495	0.318216	0.963	0.866	1	influenza virus NS1A binding protein
Hipk1	0.000183111	0.318132	0.251	0.087	1	homeodomain interacting protein kinase 1
Ergic2	0.00164311	0.304683	0.519	0.354	1	ERGIC and golgi 2
Ddx6	0.000502375	0.302491	0.588	0.472	1	DEAD (Asp-Glu-Ala-Asp) box polypeptide 6
Hsph1	0.000445566	0.299397	0.176	0.047	1	heat shock 105kDa/110kDa protein 1
Nus1	0.000537161	0.292927	0.353	0.189	1	NUS1 dehydrodolichyl diphosphate synthase subunit
Mgat2	0.00237315	0.290698	0.471	0.323	1	mannoside acetylglucosaminyltransferase 2
Arf4	0.00352513	0.28895	0.93	0.843	1	ADP-ribosylation factor 4
Rap1gap	0.0029404	0.285563	0.524	0.331	1	Rap1 GTPase-activating protein
Tram1	0.00386964	0.281235	0.952	0.945	1	translocating chain-associating membrane protein 1
Rbbp4	0.00890734	0.279733	0.342	0.197	1	retinoblastoma binding protein 4, chromatin remodeling factor
Morf4l1	0.00157316	0.277353	0.749	0.559	1	mortality factor 4 like 1
Pim3	0.00433019	0.274819	0.497	0.339	1	proviral integration site 3
Zfpm1	0.00508124	0.271322	0.396	0.252	1	zinc finger protein, multitype 1
Kit	0.00420801	0.263723	0.604	0.512	1	KIT proto-oncogene receptor tyrosine kinase
Yes1	0.00552366	0.263587	0.225	0.094	1	YES proto-oncogene 1, Src family tyrosine kinase
Tac1	0.0067085	0.261582	0.053	0.039	1	tachykinin 1
Arf6	0.00856861	0.260942	0.417	0.299	1	ADP-ribosylation factor 6
Ppp1r37	0.00026302	0.260912	0.39	0.181	1	protein phosphatase 1, regulatory subunit 37
Cyp51	0.000110759	0.260243	0.289	0.102	1	cytochrome P450, family 51
Serp1	0.00984153	0.25955	0.995	0.992	1	stress-associated endoplasmic reticulum protein 1
Mapk14	0.00645139	0.256045	0.278	0.15	1	mitogen-activated protein kinase 14
Lratd2	0.000517934	0.253345	0.321	0.134	1	LRAT domain containing 1
Tm9sf3	0.00223503	0.253092	0.995	0.976	1	transmembrane 9 superfamily member 3
Fam20b	0.0031922	0.249145	0.455	0.268	1	FAM20B, glycosaminoglycan xylosylkinase
Ranbp9	0.00620111	0.249145	0.332	0.22	1	RAN binding protein 9
Fcer1g	0.0012323	0.247742	0.053	0.087	1	Fc receptor, IgE, high affinity I, gamma polypeptide
Pabpc4	0.00581918	0.244453	0.444	0.323	1	poly(A) binding protein, cytoplasmic 4
Dhx15	0.0078505	0.243106	0.412	0.244	1	DEAH (Asp-Glu-Ala-His) box polypeptide 15
Cog3	0.00149418	0.242118	0.305	0.134	1	component of oligomeric golgi complex 3
Zfp638	0.00559211	0.242118	0.267	0.15	1	zinc finger protein 638
Setd2	0.00271742	0.236115	0.251	0.102	1	SET domain containing 2
Fopnl	0.00512777	0.234959	0.262	0.134	1	NA
Prss8	0.00210353	0.232782	0.358	0.181	1	protease, serine 8 (prostasin)
Nudt8	0.0010687	0.231867	0.289	0.118	1	nudix (nucleoside diphosphate linked moiety X)-type motif 8
Cog8	0.00261763	0.227051	0.241	0.094	1	component of oligomeric golgi complex 8
Lrrc8d	0.00486933	0.222622	0.305	0.165	1	leucine rich repeat containing 8D
Pole4	0.00470298	0.219398	0.262	0.15	1	polymerase (DNA-directed), epsilon 4 (p12 subunit)
Fyttd1	0.00820875	0.219398	0.267	0.126	1	forty-two-three domain containing 1
Evi5	0.0096841	0.219398	0.262	0.15	1	ecotropic viral integration site 5
Zfp644	0.00980429	0.216975	0.289	0.15	1	zinc finger protein 644
Ccng1	0.00675864	0.213521	0.626	0.449	1	cyclin G1
Ykt6	0.00239946	0.209783	0.209	0.071	1	YKT6 v-SNARE homolog (S. cerevisiae)
Rbm15b	0.0015694	0.207944	0.214	0.071	1	RNA binding motif protein 15B
Msmo1	0.00882171	0.206237	0.283	0.142	1	methylsterol monoxygenase 1
Map3k1	0.0051321	0.204099	0.353	0.236	1	mitogen-activated protein kinase kinase kinase 1
Mgat5	0.00537066	0.200782	0.299	0.15	1	mannoside acetylglucosaminyltransferase 5
Crybg1	0.00118569	0.200289	0.176	0.047	1	crystallin beta-gamma domain containing 1
Mtmr6	0.00182126	0.198519	0.289	0.126	1	myotubularin related protein 6
Ece1	0.00180131	0.197865	0.187	0.055	1	endothelin converting enzyme 1
Traf7	0.00707194	0.197452	0.198	0.087	1	TNF receptor-associated factor 7
Amz2	0.00389167	0.197057	0.246	0.11	1	archaelysin family metallopeptidase 2
Abcb10	0.0088307	0.192618	0.273	0.134	1	ATP-binding cassette, sub-family B (MDR/TAP), member 10
Mybbp1a	0.00692211	0.190982	0.171	0.11	1	MYB binding protein (P160) 1a
Bmp2k	0.0038378	0.187217	0.176	0.055	1	BMP2 inducible kinase
Naa30	0.00827026	0.186694	0.267	0.126	1	N(alpha)-acetyltransferase 30, NatC catalytic subunit
Ogfod2	0.00470612	0.182872	0.241	0.102	1	2-oxoglutarate and iron-dependent oxygenase domain containing 2
Hs3st3b1	0.00198631	0.180876	0.198	0.063	1	heparan sulfate (glucosamine) 3-O-sulfotransferase 3B1
Klf10	0.00394066	0.18083	0.225	0.087	1	Kruppel-like factor 10
Kat6b	0.00834688	0.178756	0.235	0.102	1	K(lysine) acetyltransferase 6B
Rexo4	0.0077322	0.176693	0.214	0.087	1	REX4, 3'-5' exonuclease
Med7	0.00882988	0.176648	0.193	0.079	1	mediator complex subunit 7
Rab11fip1	0.00757586	0.170117	0.155	0.055	1	RAB11 family interacting protein 1 (class I)
Tnfsf13	0.00804911	0.165875	0.171	0.063	1	tumor necrosis factor (ligand) superfamily, member 13
Vps54	0.00191651	0.165406	0.299	0.15	1	VPS54 GARP complex subunit
Zfp524	0.00484372	0.164855	0.257	0.118	1	zinc finger protein 524
Pcca	0.00508949	0.162408	0.182	0.118	1	propionyl-Coenzyme A carboxylase, alpha polypeptide
9930021J03Rik	0.000608207	0.162053	0.209	0.071	1	RIKEN cDNA 9930021J03 gene
Htatsf1	0.00635694	0.15926	0.262	0.126	1	HIV TAT specific factor 1
Tbk1	0.00115855	0.157997	0.214	0.079	1	TANK-binding kinase 1
Bin1	0.00379577	0.152284	0.15	0.039	1	bridging integrator 1
Rwdd4a	0.00893951	0.151711	0.182	0.071	1	RWD domain containing 4A
Igip	0.00848553	0.143885	0.166	0.055	1	IgA inducing protein
Nfkbiz	0.00966054	0.135129	0.187	0.079	1	nuclear factor of kappa light polypeptide gene enhancer in B cells inhibitor, zeta
Matr3	0.00551995	0.134735	0.508	0.346	1	matrin 3
0610010K14Rik	0.000875591	0.134532	0.289	0.15	1	RIKEN cDNA 0610010K14 gene
Brip1os	0.00071632	0.126526	0.144	0.039	1	BRCA1 interacting protein C-terminal helicase 1, opposite strand
Ephx2	0.00699431	0.126526	0.096	0.024	1	epoxide hydrolase 2, cytoplasmic
Ccdc85c	0.00111498	0.123749	0.182	0.071	1	coiled-coil domain containing 85C
Rnf167	0.00977197	0.123489	0.262	0.142	1	ring finger protein 167
Irf9	0.00957213	0.114428	0.128	0.039	1	interferon regulatory factor 9
Cldnd1	0.00847414	0.100753	0.23	0.126	1	claudin domain containing 1
Pgm2	0.00386419	0.0970049	0.337	0.205	1	phosphoglucomutase 2
Arfgap1	0.00367734	0.0930259	0.278	0.165	1	ADP-ribosylation factor GTPase activating protein 1
Gstm7	0.00201588	0.0878473	0.096	0.024	1	glutathione S-transferase, mu 7
Ube2z	0.00356105	0.0853049	0.358	0.228	1	ubiquitin-conjugating enzyme E2Z
Ankhd1	0.00257378	0.0833363	0.203	0.102	1	ankyrin repeat and KH domain containing 1
Mterf2	0.00105609	0.0824622	0.059	0	1	mitochondrial transcription termination factor 2
Mtm1	0.000311662	0.0740584	0.155	0.063	1	X-linked myotubular myopathy gene 1
Rbm5	0.00980811	0.0693724	0.417	0.291	1	RNA binding motif protein 5
Timm8a1	0.00889499	0.0688782	0.257	0.323	1	translocase of inner mitochondrial membrane 8A1
Tmem265	0.000387469	0.0659879	0.096	0.031	1	transmembrane protein 265
Pdzd8	0.00439437	0.056297	0.176	0.094	1	PDZ domain containing 8
Mpp7	0.00110554	0.0555117	0.209	0.126	1	membrane protein, palmitoylated 7 (MAGUK p55 subfamily member 7)
Irf7	0.00148224	-0.0557094	0.176	0.157	1	interferon regulatory factor 7
Ppil2	0.00425367	-0.059108	0.134	0.134	1	peptidylprolyl isomerase (cyclophilin)-like 2
Mak16	0.00508435	-0.0619049	0.08	0.165	1	MAK16 homolog
Hist1h1c	0.00178595	-0.0625782	0.171	0.118	1	NA
Kdm5a	0.00969343	-0.0637378	0.134	0.22	1	lysine (K)-specific demethylase 5A
Cd3eap	0.00553958	-0.0742249	0.053	0.126	1	CD3E antigen, epsilon polypeptide associated protein
Tfcp2	0.00567769	-0.078813	0.016	0.079	1	transcription factor CP2
Shc2	0.00921149	-0.0804365	0.005	0.063	1	SHC (Src homology 2 domain containing) transforming protein 2
H2-T3	0.00188799	-0.0842786	0.064	0.063	1	histocompatibility 2, T region locus 3
Smc5	0.00831101	-0.088183	0.08	0.165	1	structural maintenance of chromosomes 5
Ftsj3	0.00177926	-0.100528	0.053	0.15	1	FtsJ RNA methyltransferase homolog 3 (E. coli)
Zfp267	0.00886586	-0.122994	0.027	0.11	1	zinc finger protein 267
Ccz1	0.00723999	-0.128133	0.193	0.22	1	CCZ1 vacuolar protein trafficking and biogenesis associated
Cd63	0.00762452	-0.1366	0.952	1	1	CD63 antigen
H1f0	0.00654993	-0.142086	0.626	0.787	1	H1.0 linker histone
Pex5l	0.00985579	-0.164546	0.059	0.165	1	peroxisomal biogenesis factor 5-like
1500011B03Rik	0.00582352	-0.177606	0.107	0.228	1	RIKEN cDNA 1500011B03 gene
Isca2	0.000124798	-0.178505	0.262	0.268	1	iron-sulfur cluster assembly 2
Tnfsf15	0.00016328	-0.180453	0.021	0.142	1	tumor necrosis factor (ligand) superfamily, member 15
Uros	0.00512746	-0.185401	0.08	0.181	1	uroporphyrinogen III synthase
Tmem238	0.0012082	-0.186813	0.626	0.811	1	transmembrane protein 238
Gm1123	0.00556539	-0.192031	0.695	0.85	1	predicted gene 1123
Lgals2	0.00274725	-0.227159	0.936	1	1	lectin, galactose-binding, soluble 2
Adck5	0.00754345	-0.261817	0.102	0.165	1	aarF domain containing kinase 5
Igkc	8.89574e-07	-0.442733	0.134	0.394	0.0163032	immunoglobulin kappa constant

## Sheet: Dataset EV1B
Dataset EV1B DEGs in cluster 16 Paneth cells in young mice (p<0.01)
GeneName	p_val	avg_logFC(PKO/Flox)	PCT.PKO_cluster16	PCT.Flox	p_val_adj	Description
Reg3b	1.12465e-10	1.06918	0.975	0.737	2.06114e-06	regenerating islet-derived 3 beta
Reg3g	1.46226e-05	0.896809	0.994	0.975	0.267989	regenerating islet-derived 3 gamma
Gpx2	0.000544818	0.776612	0.913	0.881	1	glutathione peroxidase 2
Rbp2	0.00603754	0.735726	0.304	0.153	1	retinol binding protein 2, cellular
Defa27	0.000822053	0.701628	0.988	0.932	1	defensin, alpha, 27
Defa23	3.72939e-10	0.596241	1	0.992	6.83485e-06	defensin, alpha, 23
Dnajb9	4.557e-09	0.573837	0.863	0.636	8.35162e-05	DnaJ heat shock protein family (Hsp40) member B9
Fabp1	0.00380475	0.565273	0.366	0.186	1	fatty acid binding protein 1, liver
Lgmn	4.8567e-05	0.482564	0.764	0.61	0.890088	legumain
Ndrg3	3.68215e-05	0.433082	0.478	0.246	0.674827	N-myc downstream regulated gene 3
Hspa5	1.18117e-05	0.425785	0.994	0.966	0.216473	heat shock protein 5
Sdf2l1	0.000162113	0.422185	0.807	0.695	1	stromal cell-derived factor 2-like 1
Pim3	9.98795e-05	0.388227	0.64	0.415	1	proviral integration site 3
Bambi	0.00184145	0.337896	0.969	0.89	1	BMP and activin membrane-bound inhibitor
Actb	0.00879998	0.337027	0.994	0.983	1	actin, beta
Gm15293	1.2101e-05	0.3369	1	1	0.221775	NA
Ppp1cb	0.000228953	0.330699	0.634	0.432	1	protein phosphatase 1 catalytic subunit beta
Defa22	0.00118321	0.323102	1	1	1	defensin, alpha, 22
Defa21	0.00192864	0.316615	1	1	1	defensin, alpha, 21
Serp1	0.000117556	0.297848	1	0.992	1	stress-associated endoplasmic reticulum protein 1
Bet1	0.00141686	0.289744	0.857	0.729	1	Bet1 golgi vesicular membrane trafficking protein
Defa5	0.00014452	0.289139	1	1	1	defensin, alpha, 5
Calr	0.00211894	0.287773	0.975	0.983	1	calreticulin
Tmem167	0.00472655	0.278708	0.82	0.729	1	transmembrane protein 167
Chmp4b	0.0089506	0.262598	0.702	0.559	1	charged multivesicular body protein 4B
Dynll1	0.00705446	0.260621	0.975	0.966	1	dynein light chain LC8-type 1
Lratd2	0.00373401	0.246566	0.329	0.169	1	LRAT domain containing 1
Bhlha15	0.00184956	0.238274	0.944	0.856	1	basic helix-loop-helix family, member a15
C1qtnf1	0.00576209	0.237345	0.354	0.186	1	C1q and tumor necrosis factor related protein 1
Ssr3	0.00266621	0.224012	0.975	0.907	1	signal sequence receptor, gamma
Sec61g	0.0035237	0.221466	0.969	0.983	1	SEC61, gamma subunit
Fkbp11	0.00739898	0.218547	0.894	0.771	1	FK506 binding protein 11
Slc33a1	0.0064924	0.217896	0.696	0.508	1	solute carrier family 33 (acetyl-CoA transporter), member 1
Klhl21	0.00168941	0.213075	0.366	0.178	1	kelch-like 21
Tm2d3	0.0051303	0.21179	0.248	0.11	1	TM2 domain containing 3
Arhgap5	0.00983167	0.209403	0.503	0.458	1	Rho GTPase activating protein 5
Ranbp9	0.000487109	0.201445	0.447	0.398	1	RAN binding protein 9
Ell2	0.0019164	0.196853	0.758	0.559	1	elongation factor for RNA polymerase II 2
Defa36	0.00342616	0.191869	1	1	1	defensin, alpha, 36
Hs3st3b1	0.00971548	0.189156	0.286	0.136	1	heparan sulfate (glucosamine) 3-O-sulfotransferase 3B1
Sntb1	0.00322106	0.174359	0.627	0.432	1	syntrophin, basic 1
Hapln4	0.00972338	0.173778	0.211	0.085	1	hyaluronan and proteoglycan link protein 4
Slc39a6	0.000605172	0.172022	0.155	0.025	1	solute carrier family 39 (metal ion transporter), member 6
Defa3	0.00856541	0.161863	1	1	1	defensin, alpha, 3
Orai3	0.00711076	0.160368	0.335	0.186	1	ORAI calcium release-activated calcium modulator 3
Ccl28	0.00467264	0.160148	0.143	0.034	1	chemokine (C-C motif) ligand 28
Gpatch2l	0.00855391	0.136689	0.137	0.034	1	G patch domain containing 2 like
Srgap2	0.00855391	0.136689	0.137	0.034	1	SLIT-ROBO Rho GTPase activating protein 2
Plagl2	0.00422065	0.136689	0.112	0.017	1	pleiomorphic adenoma gene-like 2
Galnt4	0.00609733	0.131966	0.665	0.492	1	polypeptide N-acetylgalactosaminyltransferase 4
Wdr4	0.00682063	0.128651	0.106	0.017	1	WD repeat domain 4
Sema3c	0.00717164	0.120569	0.106	0.017	1	sema domain, immunoglobulin domain (Ig), short basic domain, secreted, (semaphorin) 3C
Gm48671	0.00620862	0.11634	0.087	0.008	1	NA
Dnajc11	0.00981289	0.108596	0.093	0.017	1	DnaJ heat shock protein family (Hsp40) member C11
B3gnt6	0.00131328	0.0869356	0.062	0	1	UDP-GlcNAc:betaGal beta-1,3-N-acetylglucosaminyltransferase 6 (core 3 synthase)
Skap2	0.00242533	0.0805456	0.155	0.059	1	src family associated phosphoprotein 2
Syt9	0.0024228	0.0784741	0.056	0	1	synaptotagmin IX
Dgat2	0.00447396	0.0784741	0.05	0	1	diacylglycerol O-acyltransferase 2
Ckap2	0.00447396	0.0784741	0.05	0	1	cytoskeleton associated protein 2
Ccng2	0.00447396	0.0699626	0.05	0	1	cyclin G2
Fetub	0.00447396	0.0699626	0.05	0	1	fetuin beta
Gm10575	0.00447396	0.0699626	0.05	0	1	predicted gene 10575
Tbrg4	0.00258222	0.0616753	0.106	0.042	1	transforming growth factor beta regulated gene 4
Neurl3	0.0035988	-0.0501101	0.037	0.093	1	neuralized E3 ubiquitin protein ligase 3
Ccnd1	0.00010117	-0.0511265	0.05	0.169	1	cyclin D1
Nabp2	0.00176279	-0.060112	0.155	0.254	1	nucleic acid binding protein 2
Wasf2	0.00853549	-0.0612507	0.106	0.195	1	WASP family, member 2
Mfsd4b4	0.00203508	-0.0715533	0	0.051	1	major facilitator superfamily domain containing 4B4
Dcaf17	0.00858916	-0.0738783	0.068	0.144	1	DDB1 and CUL4 associated factor 17
Cybrd1	0.00235375	-0.0774361	0.317	0.449	1	cytochrome b reductase 1
Glrx2	0.00370069	-0.0830925	0.435	0.398	1	glutaredoxin 2 (thioltransferase)
1600002D24Rik	0.000789284	-0.0831412	0	0.059	1	RIKEN cDNA 1600002D24 gene
Ldlrad1	0.000789284	-0.0831412	0	0.059	1	low density lipoprotein receptor class A domain containing 1
Themis3	0.000789284	-0.0831412	0	0.059	1	thymocyte selection associated family member 3
Pi4ka	0.00246775	-0.0902263	0.093	0.195	1	phosphatidylinositol 4-kinase alpha
Aspa	0.00587919	-0.0956022	0.025	0.102	1	aspartoacylase
Dnm1	0.0057806	-0.0971085	0.006	0.076	1	dynamin 1
Tmem30b	0.00448403	-0.0977766	0.491	0.458	1	transmembrane protein 30B
Ifi30	0.00493724	-0.104058	0.168	0.314	1	interferon gamma inducible protein 30
Fer1l6	0.00259395	-0.108424	0.006	0.085	1	fer-1-like 6 (C. elegans)
Zg16	0.00584099	-0.111005	0.901	0.983	1	zymogen granule protein 16
Ctbp2	0.00416529	-0.111678	0.062	0.161	1	C-terminal binding protein 2
Kif3b	0.00989922	-0.115698	0.05	0.144	1	kinesin family member 3B
Smpd2	0.0051112	-0.119651	0.006	0.076	1	sphingomyelin phosphodiesterase 2, neutral
Ino80	0.00223212	-0.119852	0.031	0.127	1	INO80 complex subunit
Art2b	0.00263049	-0.121913	0.012	0.102	1	ADP-ribosyltransferase 2b
Mt2	0.00933953	-0.121913	0.012	0.085	1	metallothionein 2
Zfp54	0.00450778	-0.124145	0.019	0.11	1	zinc finger protein 54
Ap4m1	0.00813512	-0.124145	0.019	0.102	1	adaptor-related protein complex AP-4, mu 1
Srsf5	0.00626248	-0.128584	0.627	0.559	1	serine and arginine-rich splicing factor 5
Irgm2	0.00508652	-0.132969	0.012	0.093	1	immunity-related GTPase family M member 2
Xpo5	0.00808279	-0.134165	0.13	0.254	1	exportin 5
Rptoros	0.00887551	-0.134613	0.075	0.186	1	regulatory associated protein of MTOR, complex 1, opposite strand
Lhpp	0.00755775	-0.139324	0.031	0.127	1	phospholysine phosphohistidine inorganic pyrophosphate phosphatase
Gramd1b	0.0010505	-0.146004	0.019	0.127	1	GRAM domain containing 1B
Nrep	0.00797008	-0.146004	0.019	0.102	1	neuronal regeneration related protein
Exosc7	0.00579405	-0.151073	0.124	0.263	1	exosome component 7
Prkab1	0.00596506	-0.153988	0.043	0.153	1	protein kinase, AMP-activated, beta 1 non-catalytic subunit
Retnlb	0.00574075	-0.154283	0.099	0.093	1	resistin like beta
Inava	0.00683968	-0.155919	0.05	0.161	1	innate immunity activator
Nup205	0.000493964	-0.156811	0.019	0.136	1	nucleoporin 205
Ddx10	0.000964214	-0.156811	0.019	0.127	1	DEAD box helicase 10
Stxbp1	0.00478594	-0.169973	0.062	0.186	1	syntaxin binding protein 1
1810058I24Rik	0.00831766	-0.169973	0.385	0.441	1	RIKEN cDNA 1810058I24 gene
Sft2d3	0.00518781	-0.171756	0.068	0.195	1	SFT2 domain containing 3
Bphl	0.00676163	-0.171756	0.068	0.186	1	biphenyl hydrolase-like (serine hydrolase, breast epithelial mucin-associated antigen)
Ntn4	0.0024125	-0.175589	0.112	0.263	1	netrin 4
Ttc38	0.00372195	-0.176677	0.05	0.169	1	tetratricopeptide repeat domain 38
Spg7	0.00904125	-0.176677	0.05	0.153	1	SPG7, paraplegin matrix AAA peptidase subunit
Ndufb10	0.00301377	-0.178514	0.335	0.534	1	NADH:ubiquinone oxidoreductase subunit B10
Klc1	0.00903778	-0.179087	0.168	0.28	1	kinesin light chain 1
Nln	0.00557155	-0.18188	0.062	0.186	1	neurolysin (metallopeptidase M3 family)
Krt87	0.00143595	-0.185239	0.043	0.169	1	keratin 87
Gm15915	0.00255021	-0.186887	0.087	0.237	1	predicted gene 15915
Fyco1	0.00357067	-0.186887	0.087	0.229	1	FYVE and coiled-coil domain containing 1
Zfp386	0.0031292	-0.186946	0.05	0.161	1	zinc finger protein 386 (Kruppel-like)
Scn1b	9.78387e-05	-0.187009	0.012	0.136	1	sodium channel, voltage-gated, type I, beta
Parp1	0.00397379	-0.188515	0.081	0.22	1	poly (ADP-ribose) polymerase family, member 1
Fhod1	0.000818392	-0.18863	0.056	0.203	1	formin homology 2 domain containing 1
Rtcb	0.00546978	-0.194517	0.155	0.28	1	RNA 2',3'-cyclic phosphate and 5'-OH ligase
Rnase4	0.00297592	-0.195	1	0.983	1	ribonuclease, RNase A family 4
1700110K17Rik	0.00427867	-0.200836	0.143	0.297	1	RIKEN cDNA 1700110K17 gene
Faap20	0.00959781	-0.204348	0.106	0.237	1	Fanconi anemia core complex associated protein 20
Guca2b	0.00740835	-0.206562	1	1	1	guanylate cyclase activator 2b (retina)
Slc27a1	0.0040932	-0.209487	0.441	0.568	1	solute carrier family 27 (fatty acid transporter), member 1
Bcas1	0.00419167	-0.209487	0.087	0.229	1	breast carcinoma amplified sequence 1
Vps9d1	1.95096e-05	-0.209663	0.019	0.169	0.357552	VPS9 domain containing 1
Cxxc5	0.00778506	-0.210364	0.665	0.746	1	CXXC finger 5
Rpl26	0.0097862	-0.211203	1	0.992	1	ribosomal protein L26
Gimap1	0.000389219	-0.212786	0.025	0.153	1	GTPase, IMAP family member 1
Vcpkmt	0.000578376	-0.213318	0.068	0.229	1	valosin containing protein lysine (K) methyltransferase
Msrb1	0.00267203	-0.220515	0.845	0.847	1	methionine sulfoxide reductase B1
Igfbp4	0.00040087	-0.224499	0.062	0.22	1	insulin-like growth factor binding protein 4
Hpcal1	0.0056107	-0.224602	0.155	0.305	1	hippocalcin-like 1
Upf3b	0.00232073	-0.224648	0.186	0.373	1	UPF3 regulator of nonsense transcripts homolog B (yeast)
Eef2	0.0084214	-0.234987	0.963	0.975	1	eukaryotic translation elongation factor 2
Csrp1	0.00562994	-0.23882	0.335	0.483	1	cysteine and glycine-rich protein 1
P2rx4	0.00491143	-0.240998	0.54	0.627	1	purinergic receptor P2X, ligand-gated ion channel 4
Zfp503	0.0031894	-0.242874	0.292	0.483	1	zinc finger protein 503
Eef1a1	0.00938193	-0.247968	1	1	1	eukaryotic translation elongation factor 1 alpha 1
Dnajc12	0.00953617	-0.251382	0.41	0.576	1	DnaJ heat shock protein family (Hsp40) member C12
Spint2	0.00344237	-0.251701	1	1	1	serine protease inhibitor, Kunitz type 2
H2-T23	0.0039359	-0.252549	0.509	0.602	1	histocompatibility 2, T region locus 23
Ybx1	0.0080758	-0.255629	0.932	0.966	1	Y box protein 1
Bace2	0.00116147	-0.256793	0.093	0.246	1	beta-site APP-cleaving enzyme 2
Stard10	0.00714829	-0.257284	0.963	1	1	START domain containing 10
Ptp4a2	0.00450343	-0.258275	0.77	0.839	1	protein tyrosine phosphatase 4a2
Rpl10	0.00968937	-0.258411	0.994	1	1	ribosomal protein L10
Rpl29	0.000863315	-0.259417	1	0.992	1	ribosomal protein L29
Fau	0.00509822	-0.259452	1	0.992	1	Finkel-Biskis-Reilly murine sarcoma virus (FBR-MuSV) ubiquitously expressed (fox derived)
Eif2ak3	0.000600242	-0.261071	0.168	0.364	1	eukaryotic translation initiation factor 2 alpha kinase 3
Cd177	1.39783e-05	-0.264242	0.025	0.186	0.25618	CD177 antigen
Acadm	0.000556542	-0.264562	0.118	0.305	1	acyl-Coenzyme A dehydrogenase, medium chain
Uba52	0.00474491	-0.268153	0.217	0.398	1	ubiquitin A-52 residue ribosomal protein fusion product 1
Qsox1	0.000514679	-0.268176	1	0.992	1	quiescin Q6 sulfhydryl oxidase 1
Tpt1	0.00966543	-0.271077	1	1	1	tumor protein, translationally-controlled 1
Cracr2b	0.00355163	-0.275694	0.23	0.39	1	calcium release activated channel regulator 2B
Defa17	0.000315485	-0.277524	1	1	1	defensin, alpha, 17
Ano7	0.00203371	-0.278349	0.242	0.356	1	anoctamin 7
Rpl30	0.00696168	-0.281026	1	1	1	ribosomal protein L30
Pfdn5	0.00593486	-0.283829	0.814	0.881	1	prefoldin 5
St3gal1	0.00468072	-0.284775	0.429	0.619	1	ST3 beta-galactoside alpha-2,3-sialyltransferase 1
Ucp2	0.00328827	-0.285062	0.752	0.831	1	uncoupling protein 2 (mitochondrial, proton carrier)
Ptms	0.00101123	-0.285216	0.671	0.856	1	parathymosin
Taldo1	0.00174003	-0.290602	0.708	0.873	1	transaldolase 1
Lgals2	0.0056157	-0.29748	0.944	0.992	1	lectin, galactose-binding, soluble 2
Gnas	0.0014838	-0.297741	0.932	0.983	1	GNAS (guanine nucleotide binding protein, alpha stimulating) complex locus
Rps8	0.000703978	-0.299368	0.994	1	1	ribosomal protein S8
Cracr2a	0.00586933	-0.301088	0.571	0.686	1	calcium release activated channel regulator 2A
Rpl37a	0.00175789	-0.302371	1	0.992	1	ribosomal protein L37a
Tmem176b	0.00403975	-0.303261	0.727	0.72	1	transmembrane protein 176B
Bcas2	0.00115815	-0.304133	0.596	0.754	1	breast carcinoma amplified sequence 2
Rps20	0.00491625	-0.307011	1	1	1	ribosomal protein S20
Fxyd3	0.00223061	-0.309038	0.975	0.975	1	FXYD domain-containing ion transport regulator 3
Gcnt3	0.00586481	-0.30986	0.559	0.712	1	glucosaminyl (N-acetyl) transferase 3, mucin type
Rps24	0.00345874	-0.314691	1	1	1	ribosomal protein S24
Rpl17	0.00344799	-0.314908	0.981	0.992	1	ribosomal protein L17
Rtraf	0.00666331	-0.315718	0.435	0.593	1	RNA transcription, translation and transport factor
Hpgd	0.000742792	-0.317772	0.677	0.797	1	hydroxyprostaglandin dehydrogenase 15 (NAD)
Rpl35a	0.00602465	-0.317807	1	1	1	ribosomal protein L35A
Rack1	0.00325846	-0.324979	0.975	0.992	1	receptor for activated C kinase 1
Tmsb4x	0.000731484	-0.326056	0.901	0.983	1	thymosin, beta 4, X chromosome
Rpl6	0.00418486	-0.327888	0.994	0.992	1	ribosomal protein L6
Kit	0.000378871	-0.329061	0.553	0.661	1	KIT proto-oncogene receptor tyrosine kinase
C4bp	2.4245e-05	-0.333714	0.845	0.864	0.444338	complement component 4 binding protein
Guca2a	0.000182061	-0.33413	1	0.975	1	guanylate cyclase activator 2a (guanylin)
Rpl15	0.000896266	-0.335557	1	0.992	1	ribosomal protein L15
Tsc22d1	0.00186896	-0.337774	0.286	0.458	1	TSC22 domain family, member 1
Rpl9	0.000192955	-0.338234	1	0.992	1	ribosomal protein L9
Rps10	0.000213714	-0.34383	1	0.992	1	ribosomal protein S10
Rpl23	0.000527851	-0.346121	1	1	1	ribosomal protein L23
Rpl36a	0.00318996	-0.353266	0.919	0.966	1	ribosomal protein L36A
Rps7	0.00168277	-0.357019	0.994	1	1	ribosomal protein S7
Rps15a	0.00876991	-0.358018	0.988	1	1	ribosomal protein S15A
Rpl7	0.000351427	-0.358076	0.981	0.966	1	ribosomal protein L7
H2-Ab1	0.00011187	-0.364945	0.087	0.28	1	histocompatibility 2, class II antigen A, beta 1
Rpl13	6.82523e-05	-0.365758	1	1	1	ribosomal protein L13
Rplp1	0.00231423	-0.366618	0.994	0.983	1	ribosomal protein, large, P1
Rfc1	0.000286132	-0.367034	0.671	0.847	1	replication factor C (activator 1) 1
Rpl3	0.00995411	-0.370599	0.981	0.983	1	ribosomal protein L3
Itm2b	0.000200241	-0.374273	0.932	0.941	1	integral membrane protein 2B
Krt18	4.99493e-05	-0.381811	0.981	0.949	0.915421	keratin 18
Psme1	9.6199e-05	-0.388153	0.13	0.347	1	proteasome (prosome, macropain) activator subunit 1 (PA28 alpha)
Rps3	0.000606271	-0.390501	0.994	1	1	ribosomal protein S3
Rps3a1	0.00049746	-0.391411	0.994	0.992	1	ribosomal protein S3A1
Gm7861	2.58065e-06	-0.392321	1	1	0.0472956	NA
Ramp1	2.51358e-07	-0.401512	1	1	0.00460663	receptor (calcitonin) activity modifying protein 1
S100a13	3.41879e-05	-0.402882	0.335	0.559	0.626562	S100 calcium binding protein A13
Homer2	4.32332e-05	-0.411978	0.621	0.814	0.792335	homer scaffolding protein 2
Rpl10a	0.000277435	-0.418853	0.994	1	1	ribosomal protein L10A
Eef1b2	2.23169e-05	-0.432214	0.957	1	0.409002	eukaryotic translation elongation factor 1 beta 2
Lbh	3.74278e-06	-0.435626	0.95	0.992	0.0685939	limb-bud and heart
Slc12a2	0.000486963	-0.441042	0.72	0.771	1	solute carrier family 12, member 2
Rps4x	2.56216e-05	-0.444723	0.988	1	0.469567	ribosomal protein S4, X-linked
H2-K1	2.28124e-07	-0.475787	0.975	0.992	0.00418083	histocompatibility 2, K1, K region
Defb1	0.000123293	-0.505499	0.068	0.212	1	defensin beta 1
AY761184	1.56386e-06	-0.521165	1	1	0.0286608	NA
Lypd8	3.27899e-05	-0.538837	0.932	0.983	0.60094	LY6/PLAUR domain containing 8
Phlda1	3.81256e-06	-0.539127	0.677	0.839	0.0698728	pleckstrin homology like domain, family A, member 1
Tm4sf4	3.19173e-06	-0.56611	0.783	0.873	0.0584949	transmembrane 4 superfamily member 4
Gm1123	7.1002e-06	-0.615534	0.957	0.975	0.130125	predicted gene 1123
Sct	1.72595e-07	-0.784946	0.528	0.771	0.00316316	secretin
Klk1	0.000545574	-0.78669	0.472	0.551	1	kallikrein 1
Cd74	5.68831e-05	-0.831278	0.168	0.398	1	CD74 antigen (invariant polypeptide of major histocompatibility complex, class II antigen-associated)
Ccl9	0.000399536	-0.835846	0.534	0.661	1	chemokine (C-C motif) ligand 9
Ceacam10	5.89868e-08	-1.05003	0.547	0.644	0.00108105	carcinoembryonic antigen-related cell adhesion molecule 10
Igkc	7.46257e-10	-3.84835	0.261	0.636	1.36766e-05	immunoglobulin kappa constant

## Sheet: Dataset EV1C
Dataset EV1C DEGs in cluster 12 Paneth cells in aged mice (p<0.01)
GeneName	p_val	avg_logFC(PKO/Flox)	PCT.KO_cluster12	PCT.Flox	p_val_adj	Description
Apoa1	2.89194e-05	2.59748	0.495	0.252	0.530006	apolipoprotein A-I
Fabp2	4.05371e-10	1.95884	0.917	0.617	7.42924e-06	fatty acid binding protein 2, intestinal
Reg3b	0.000435169	1.41968	0.764	0.551	1	regenerating islet-derived 3 beta
P4hb	1.83899e-21	0.845295	0.995	0.963	3.37032e-17	prolyl 4-hydroxylase, beta polypeptide
Nupr1	8.70475e-07	0.813325	0.972	0.85	0.0159532	nuclear protein transcription regulator 1
Defa27	0.00228499	0.783636	0.801	0.738	1	defensin, alpha, 27
Ftl1	1.0354e-14	0.653793	1	0.991	1.89757e-10	ferritin light polypeptide 1
Cd24a	1.74967e-14	0.645937	0.995	0.981	3.20662e-10	CD24a antigen
Tent5c	4.46864e-10	0.627272	0.94	0.738	8.18967e-06	terminal nucleotidyltransferase 5C
Lyz1	1.42009e-08	0.596862	1	1	0.00026026	lysozyme 1
Qsox1	1.3108e-10	0.55751	0.977	0.897	2.4023e-06	quiescin Q6 sulfhydryl oxidase 1
Ccng1	6.98677e-06	0.554863	0.602	0.336	0.128047	cyclin G1
Serp1	8.12162e-11	0.547826	0.986	0.916	1.48845e-06	stress-associated endoplasmic reticulum protein 1
Edem1	2.08709e-07	0.53296	0.824	0.654	0.00382502	ER degradation enhancer, mannosidase alpha-like 1
Bhlha15	3.2383e-06	0.52352	0.787	0.589	0.0593483	basic helix-loop-helix family, member a15
Os9	3.73872e-07	0.518193	0.782	0.523	0.00685196	amplified in osteosarcoma
Fth1	9.8802e-06	0.509278	1	1	0.181074	ferritin heavy polypeptide 1
Herpud1	1.51439e-06	0.492404	0.907	0.748	0.0277543	homocysteine-inducible, endoplasmic reticulum stress-inducible, ubiquitin-like domain member 1
Clps	5.48599e-07	0.484354	0.986	0.963	0.0100542	colipase, pancreatic
Mmp7	7.13823e-06	0.484343	1	1	0.130822	matrix metallopeptidase 7
Hmgcs1	0.00381696	0.483669	0.667	0.542	1	3-hydroxy-3-methylglutaryl-Coenzyme A synthase 1
Ubc	2.3271e-05	0.48275	0.944	0.794	0.426488	ubiquitin C
Atp1a1	0.00346878	0.479134	0.829	0.692	1	ATPase, Na+/K+ transporting, alpha 1 polypeptide
Ell2	7.63843e-08	0.477828	0.667	0.336	0.0013999	elongation factor for RNA polymerase II 2
Spcs3	7.19399e-06	0.47681	0.833	0.701	0.131844	signal peptidase complex subunit 3 homolog (S. cerevisiae)
Sypl	5.81544e-08	0.476152	0.954	0.832	0.0010658	synaptophysin-like protein
Habp2	1.37913e-07	0.475964	0.912	0.682	0.00252753	hyaluronic acid binding protein 2
Lamp2	5.24375e-06	0.470023	0.856	0.701	0.0961021	lysosomal-associated membrane protein 2
5330417C22Rik	9.82725e-06	0.467011	0.884	0.785	0.180104	NA
Vcp	1.93249e-06	0.458907	0.917	0.813	0.0354168	valosin containing protein
Muc13	3.4396e-09	0.452964	0.995	0.963	6.30375e-05	mucin 13, epithelial transmembrane
Ly6e	4.13807e-07	0.447987	0.958	0.897	0.00758384	lymphocyte antigen 6 complex, locus E
Slc39a11	5.18764e-06	0.447713	0.606	0.327	0.0950738	solute carrier family 39 (metal ion transporter), member 11
Magt1	6.27794e-07	0.443218	0.926	0.757	0.0115056	magnesium transporter 1
Eif3b	3.07098e-05	0.440695	0.644	0.402	0.562818	eukaryotic translation initiation factor 3, subunit B
Kif21a	2.82061e-05	0.432104	0.718	0.486	0.516933	kinesin family member 21A
Tram1	2.13027e-06	0.431991	0.963	0.869	0.0390415	translocating chain-associating membrane protein 1
Kif5b	1.4146e-06	0.430724	0.917	0.729	0.0259255	kinesin family member 5B
Stt3a	5.25205e-05	0.426796	0.764	0.561	0.962543	STT3, subunit of the oligosaccharyltransferase complex, homolog A (S. cerevisiae)
Rab3d	5.19607e-06	0.426492	0.815	0.598	0.0952283	RAB3D, member RAS oncogene family
Defa17	9.64748e-05	0.423477	1	1	1	defensin, alpha, 17
Srp68	4.74614e-06	0.417814	0.611	0.327	0.0869825	signal recognition particle 68
Arfgap3	3.55136e-05	0.410317	0.69	0.449	0.650857	ADP-ribosylation factor GTPase activating protein 3
Smim3	0.000100543	0.409202	0.616	0.383	1	small integral membrane protein 3
Atp6ap1	4.1419e-07	0.406009	0.417	0.14	0.00759086	ATPase, H+ transporting, lysosomal accessory protein 1
Defa30	5.66872e-05	0.404505	1	1	1	defensin, alpha, 30
Prxl2a	9.83318e-05	0.402365	0.764	0.533	1	peroxiredoxin like 2A
Snd1	3.52812e-06	0.397775	0.509	0.224	0.0646598	staphylococcal nuclease and tudor domain containing 1
Asah2	0.00846693	0.393396	0.338	0.187	1	N-acylsphingosine amidohydrolase 2
Sec31a	6.48745e-06	0.393205	0.796	0.551	0.118896	Sec31 homolog A (S. cerevisiae)
Eif4g2	3.78366e-06	0.390579	0.972	0.888	0.0693432	eukaryotic translation initiation factor 4, gamma 2
Ttc28	4.90267e-05	0.389017	0.236	0.065	0.898512	tetratricopeptide repeat domain 28
Sel1l	0.00110134	0.38849	0.718	0.57	1	sel-1 suppressor of lin-12-like (C. elegans)
Glb1	2.75268e-05	0.387117	0.579	0.327	0.504483	galactosidase, beta 1
Idh1	0.000182533	0.38651	0.449	0.28	1	isocitrate dehydrogenase 1 (NADP+), soluble
Canx	2.64807e-08	0.380858	0.94	0.692	0.000485312	calnexin
Nbr1	4.45145e-05	0.372011	0.579	0.318	0.815817	NBR1, autophagy cargo receptor
Ccpg1	0.000169561	0.370152	0.75	0.542	1	cell cycle progression 1
Ssr3	0.000274782	0.368388	0.856	0.748	1	signal sequence receptor, gamma
Glg1	0.00050416	0.363884	0.625	0.402	1	golgi apparatus protein 1
Tm9sf3	1.0488e-07	0.360717	0.995	0.944	0.00192214	transmembrane 9 superfamily member 3
Hyou1	0.000135375	0.357536	0.565	0.318	1	hypoxia up-regulated 1
Man2a1	0.000405908	0.356948	0.69	0.467	1	mannosidase 2, alpha 1
Ccl6	3.38356e-08	0.356368	0.981	0.991	0.000620105	chemokine (C-C motif) ligand 6
Sec61a1	3.89393e-05	0.354772	0.903	0.729	0.713641	Sec61 alpha 1 subunit (S. cerevisiae)
Pcmtd1	0.00101738	0.352902	0.685	0.486	1	protein-L-isoaspartate (D-aspartate) O-methyltransferase domain containing 1
Eps8l2	0.000172293	0.351042	0.361	0.15	1	EPS8-like 2
Ctsb	0.000881534	0.348759	0.755	0.598	1	cathepsin B
Surf4	6.47061e-05	0.343436	0.801	0.748	1	surfeit gene 4
Epn1	0.00237951	0.341152	0.699	0.542	1	epsin 1
Copb2	0.00072999	0.340784	0.764	0.626	1	coatomer protein complex, subunit beta 2 (beta prime)
Nedd4	0.000307576	0.338976	0.824	0.636	1	neural precursor cell expressed, developmentally down-regulated 4
Ergic1	8.53481e-06	0.338708	0.75	0.477	0.156417	endoplasmic reticulum-golgi intermediate compartment (ERGIC) 1
Hdlbp	8.11426e-05	0.338091	0.963	0.869	1	high density lipoprotein (HDL) binding protein
Acly	2.67364e-06	0.336291	0.495	0.215	0.0489998	ATP citrate lyase
Calr	9.59417e-06	0.333402	0.986	0.944	0.175832	calreticulin
Pccb	0.00168073	0.333311	0.597	0.421	1	propionyl Coenzyme A carboxylase, beta polypeptide
Cxxc5	7.0918e-05	0.33303	0.657	0.402	1	CXXC finger 5
Hspa8	5.70062e-09	0.332517	0.995	0.869	0.000104475	heat shock protein 8
Yipf5	0.00100338	0.328861	0.657	0.449	1	Yip1 domain family, member 5
Grpel2	0.000188105	0.327873	0.509	0.271	1	GrpE-like 2, mitochondrial
Asns	0.00274534	0.327616	0.676	0.495	1	asparagine synthetase
Atp8b1	0.00183044	0.325965	0.787	0.664	1	ATPase, class I, type 8B, member 1
Aldh3a2	0.000232065	0.325632	0.426	0.206	1	aldehyde dehydrogenase family 3, subfamily A2
Tst	9.04505e-06	0.325381	0.449	0.187	0.165769	thiosulfate sulfurtransferase, mitochondrial
Spg21	3.14147e-05	0.324576	0.394	0.159	0.575738	SPG21, maspardin
Irak1	0.00010346	0.324352	0.588	0.336	1	interleukin-1 receptor-associated kinase 1
Rnf11	0.000144891	0.323974	0.62	0.374	1	ring finger protein 11
Tmem63b	0.000557806	0.322966	0.458	0.243	1	transmembrane protein 63b
Ubxn4	0.00246728	0.31961	0.773	0.645	1	UBX domain protein 4
Tcf25	0.00480923	0.319155	0.787	0.636	1	transcription factor 25 (basic helix-loop-helix)
Srebf2	0.00100211	0.316391	0.472	0.262	1	sterol regulatory element binding factor 2
Tuba4a	0.000969195	0.313502	0.574	0.486	1	tubulin, alpha 4A
Clptm1l	0.000668981	0.312873	0.843	0.664	1	CLPTM1-like
Selenos	0.00341558	0.312231	0.94	0.86	1	selenoprotein S
Rnase1	0.000230637	0.311667	0.931	0.86	1	ribonuclease, RNase A family, 1 (pancreatic)
Aars	0.000318076	0.310582	0.463	0.29	1	alanyl-tRNA synthetase
Arl8b	0.0001109	0.308508	0.431	0.196	1	ADP-ribosylation factor-like 8B
Sqstm1	0.000723584	0.308508	0.579	0.355	1	sequestosome 1
Mep1b	0.00169294	0.308508	0.079	0.159	1	meprin 1 beta
Pi4k2b	0.0048122	0.308508	0.458	0.308	1	phosphatidylinositol 4-kinase type 2 beta
Rpl41	1.49588e-08	0.307688	1	1	0.00027415	ribosomal protein L41
Fndc3b	0.00538009	0.303121	0.528	0.374	1	fibronectin type III domain containing 3B
Tlnrd1	0.00147078	0.302839	0.505	0.299	1	talin rod domain containing 1
H13	0.000576062	0.302081	0.829	0.729	1	histocompatibility 13
Dnajb9	0.00365695	0.301312	0.69	0.542	1	DnaJ heat shock protein family (Hsp40) member B9
Tmprss2	0.000334331	0.300287	0.912	0.776	1	transmembrane protease, serine 2
Pla2g12a	0.00123132	0.295658	0.718	0.514	1	phospholipase A2, group XIIA
Fam174b	0.00347419	0.295332	0.63	0.439	1	family with sequence similarity 174, member B
Eprs	4.35859e-05	0.293078	0.671	0.411	0.798798	glutamyl-prolyl-tRNA synthetase
Krt8	0.00695424	0.292037	0.968	0.888	1	keratin 8
Ipo7	0.00332517	0.291683	0.398	0.224	1	importin 7
Acox1	0.00669031	0.29007	0.282	0.131	1	acyl-Coenzyme A oxidase 1, palmitoyl
Pigr	1.17497e-05	0.289576	1	0.991	0.215337	polymeric immunoglobulin receptor
Mymx	0.00517434	0.288849	0.347	0.187	1	myomixer, myoblast fusion factor
Zfp703	0.00103352	0.28833	0.481	0.271	1	zinc finger protein 703
Tfpi	0.00674262	0.287239	0.259	0.121	1	tissue factor pathway inhibitor
Slc30a2	0.000974244	0.287047	0.505	0.29	1	solute carrier family 30 (zinc transporter), member 2
Dctn1	0.000216401	0.286885	0.315	0.131	1	dynactin 1
Guca2b	0.000166318	0.286713	0.995	1	1	guanylate cyclase activator 2b (retina)
Usp9x	0.00398771	0.286661	0.569	0.393	1	ubiquitin specific peptidase 9, X chromosome
Osbpl2	0.000418425	0.28582	0.477	0.252	1	oxysterol binding protein-like 2
Arfgef3	0.00184071	0.285698	0.685	0.486	1	ARFGEF family member 3
Lgmn	0.00305707	0.285188	0.759	0.589	1	legumain
Csde1	0.00340925	0.284462	0.801	0.692	1	cold shock domain containing E1, RNA binding
Maco1	0.00461216	0.28378	0.495	0.308	1	macoilin 1
Mxd1	0.00366986	0.283417	0.199	0.065	1	MAX dimerization protein 1
C4b	0.00731162	0.282434	0.329	0.168	1	complement component 4B (Chido blood group)
Ets2	0.001482	0.282035	0.685	0.477	1	E26 avian leukemia oncogene 2, 3' domain
Anxa7	0.00292473	0.281684	0.514	0.318	1	annexin A7
Mthfd2	0.000266099	0.281149	0.667	0.43	1	methylenetetrahydrofolate dehydrogenase (NAD+ dependent), methenyltetrahydrofolate cyclohydrolase
Hook1	0.00307077	0.279988	0.764	0.589	1	hook microtubule tethering protein 1
Fam50a	0.000119173	0.278862	0.278	0.084	1	family with sequence similarity 50, member A
Lrrc41	0.00108131	0.278666	0.356	0.178	1	leucine rich repeat containing 41
Foxa3	0.0023355	0.278261	0.782	0.598	1	forkhead box A3
Ctnnb1	0.00143477	0.277811	0.884	0.729	1	catenin (cadherin associated protein), beta 1
Nkd1	0.000351567	0.27456	0.366	0.206	1	naked cuticle 1
Tusc2	0.00103683	0.27456	0.37	0.178	1	tumor suppressor 2, mitochondrial calcium regulator
Spint2	5.08579e-06	0.272658	1	0.991	0.0932072	serine protease inhibitor, Kunitz type 2
Ddx3x	0.00151581	0.272631	0.741	0.542	1	DEAD box helicase 3, X-linked
Crlf1	0.00311587	0.271982	0.597	0.402	1	cytokine receptor-like factor 1
Sh3glb1	0.002997	0.271309	0.87	0.757	1	SH3-domain GRB2-like B1 (endophilin)
Impdh1	3.3661e-05	0.270372	0.264	0.065	0.616904	inosine monophosphate dehydrogenase 1
Zfpm1	0.00959235	0.270219	0.574	0.402	1	zinc finger protein, multitype 1
Fuca2	0.00340981	0.268615	0.37	0.196	1	fucosidase, alpha-L- 2, plasma
Ibtk	0.00130523	0.26843	0.458	0.252	1	inhibitor of Bruton agammaglobulinemia tyrosine kinase
Rab1a	0.00148755	0.267958	0.852	0.682	1	RAB1A, member RAS oncogene family
Hid1	0.00462426	0.266687	0.523	0.336	1	HID1 domain containing
Man1a	0.00685535	0.265115	0.519	0.336	1	mannosidase 1, alpha
C4bp	0.00243474	0.265044	0.5	0.299	1	complement component 4 binding protein
Fasn	0.00272404	0.26436	0.435	0.243	1	fatty acid synthase
Defa26	0.00178197	0.262716	0.995	0.981	1	defensin, alpha, 26
Atf4	0.00176811	0.261726	0.792	0.626	1	activating transcription factor 4
Gcdh	0.0054634	0.261496	0.347	0.196	1	glutaryl-Coenzyme A dehydrogenase
Acbd5	0.00429801	0.26034	0.361	0.187	1	acyl-Coenzyme A binding domain containing 5
Eif3a	0.000188218	0.259734	0.935	0.776	1	eukaryotic translation initiation factor 3, subunit A
Retreg2	0.00164946	0.258043	0.361	0.178	1	reticulophagy regulator family member 2
Copb1	0.0017707	0.257882	0.583	0.374	1	coatomer protein complex, subunit beta 1
Slc35c2	0.000921813	0.255881	0.398	0.196	1	solute carrier family 35, member C2
Galk2	0.000312248	0.255446	0.468	0.243	1	galactokinase 2
Nomo1	0.00609327	0.255283	0.301	0.168	1	nodal modulator 1
Dlg1	0.00263066	0.255068	0.389	0.215	1	discs large MAGUK scaffold protein 1
Sil1	0.000782325	0.254685	0.444	0.234	1	endoplasmic reticulum chaperone SIL1 homolog (S. cerevisiae)
Samd5	0.000100857	0.254513	0.792	0.561	1	sterile alpha motif domain containing 5
Psen1	0.00820385	0.25406	0.389	0.224	1	presenilin 1
Prss8	0.00205137	0.253225	0.37	0.234	1	protease, serine 8 (prostasin)
Golph3	0.00833949	0.251605	0.588	0.495	1	golgi phosphoprotein 3
Wdr26	0.00427749	0.250379	0.509	0.318	1	WD repeat domain 26
Hpd	7.41876e-05	0.250181	0.694	0.449	1	4-hydroxyphenylpyruvic acid dioxygenase
Pabpc1	1.03255e-06	0.249892	0.995	0.944	0.0189235	poly(A) binding protein, cytoplasmic 1
Dstn	0.00208236	0.249029	0.949	0.841	1	destrin
Tcf12	0.00466264	0.247255	0.731	0.551	1	transcription factor 12
Ephb3	0.00524142	0.246731	0.574	0.383	1	Eph receptor B3
Tmem248	0.00655188	0.244684	0.588	0.402	1	transmembrane protein 248
Ap3s1	0.00841436	0.244377	0.731	0.617	1	adaptor-related protein complex 3, sigma 1 subunit
Nrbf2	0.00813246	0.243967	0.324	0.178	1	nuclear receptor binding factor 2
Grk2	0.00642856	0.24312	0.542	0.355	1	G protein-coupled receptor kinase 2
Zbtb7b	0.00213717	0.242642	0.264	0.103	1	zinc finger and BTB domain containing 7B
Sult2b1	0.00782621	0.242012	0.139	0.037	1	sulfotransferase family, cytosolic, 2B, member 1
Tmbim6	0.00289854	0.24156	0.981	0.944	1	transmembrane BAX inhibitor motif containing 6
Sntb1	0.00461748	0.241069	0.329	0.168	1	syntrophin, basic 1
Lars	0.00992673	0.24065	0.454	0.28	1	leucyl-tRNA synthetase
Sirpa	0.0020942	0.240336	0.236	0.093	1	signal-regulatory protein alpha
Vat1	0.00636318	0.239636	0.366	0.196	1	vesicle amine transport 1
Nhsl1	0.00944091	0.239429	0.505	0.327	1	NHS-like 1
Arcn1	0.00539687	0.238822	0.796	0.654	1	archain 1
Mfsd1	0.00166503	0.238363	0.25	0.103	1	major facilitator superfamily domain containing 1
Brwd1	7.48881e-05	0.238326	0.389	0.178	1	bromodomain and WD repeat domain containing 1
Arfgef1	0.00557067	0.238118	0.657	0.477	1	ADP-ribosylation factor guanine nucleotide-exchange factor 1(brefeldin A-inhibited)
Fnip1	0.0028859	0.236954	0.315	0.15	1	folliculin interacting protein 1
Ptprt	0.000160973	0.236558	0.19	0.037	1	protein tyrosine phosphatase, receptor type, T
Nup50	0.0042896	0.2363	0.315	0.15	1	nucleoporin 50
Mia3	0.00706762	0.235114	0.796	0.636	1	melanoma inhibitory activity 3
Kdm1b	0.00240034	0.234507	0.273	0.121	1	lysine (K)-specific demethylase 1B
Ythdf1	0.00740653	0.234507	0.324	0.168	1	YTH N6-methyladenosine RNA binding protein 1
Farsa	0.000244379	0.233219	0.264	0.084	1	phenylalanyl-tRNA synthetase, alpha subunit
Tmem109	0.000441415	0.231383	0.477	0.262	1	transmembrane protein 109
Serf2	0.000814593	0.231105	1	1	1	small EDRK-rich factor 2
Ddit4	0.00468393	0.230249	0.31	0.15	1	DNA-damage-inducible transcript 4
Cdc42se1	0.00526746	0.230034	0.343	0.178	1	CDC42 small effector 1
Brcc3	0.00640293	0.22894	0.282	0.131	1	BRCA1/BRCA2-containing complex, subunit 3
Slc39a14	0.00642441	0.228829	0.366	0.196	1	solute carrier family 39 (zinc transporter), member 14
Slc15a1	0.00423382	0.228106	0.051	0	1	solute carrier family 15 (oligopeptide transporter), member 1
Cyp3a13	0.0064097	0.227588	0.125	0.028	1	cytochrome P450, family 3, subfamily a, polypeptide 13
Usp22	0.00835136	0.226307	0.347	0.187	1	ubiquitin specific peptidase 22
Gigyf2	0.00146852	0.225699	0.449	0.252	1	GRB10 interacting GYF protein 2
Gtf2i	0.000243765	0.225546	0.389	0.187	1	general transcription factor II I
Bsg	0.000147068	0.225538	1	0.944	1	basigin
Ctdnep1	0.00692609	0.223619	0.361	0.196	1	CTD nuclear envelope phosphatase 1
Pecr	0.00263794	0.22328	0.333	0.159	1	peroxisomal trans-2-enoyl-CoA reductase
Papola	0.00756226	0.223214	0.75	0.579	1	poly (A) polymerase alpha
Nelfe	0.00688566	0.222534	0.264	0.121	1	negative elongation factor complex member E, Rdbp
Ddr1	0.00462267	0.222208	0.301	0.14	1	discoidin domain receptor family, member 1
Prrc1	0.00367546	0.221652	0.569	0.374	1	proline-rich coiled-coil 1
Plch1	0.00159506	0.221356	0.227	0.075	1	phospholipase C, eta 1
Tbc1d15	0.000849337	0.221285	0.463	0.262	1	TBC1 domain family, member 15
Kdm5c	0.00114931	0.220199	0.329	0.15	1	lysine (K)-specific demethylase 5C
Limk2	6.7821e-05	0.219943	0.343	0.14	1	LIM motif-containing protein kinase 2
Pdgfa	0.00108481	0.218526	0.292	0.121	1	platelet derived growth factor, alpha
Gm13648	0.000317178	0.218144	0.185	0.037	1	predicted gene 13648
Gabarap	0.00390817	0.21669	0.986	0.935	1	gamma-aminobutyric acid receptor associated protein
2900026A02Rik	0.00568944	0.216529	0.366	0.196	1	RIKEN cDNA 2900026A02 gene
Rreb1	0.00215597	0.215883	0.25	0.093	1	ras responsive element binding protein 1
Pbx1	0.00883328	0.215883	0.227	0.093	1	pre B cell leukemia homeobox 1
Hspa5	0.00026213	0.214297	0.981	0.897	1	heat shock protein 5
Gm15915	0.00204202	0.214115	0.278	0.112	1	predicted gene 15915
Cand1	0.00489362	0.213648	0.333	0.168	1	cullin associated and neddylation disassociated 1
Stard10	0.00150258	0.213032	0.991	0.963	1	START domain containing 10
Gfpt1	0.000308935	0.212819	0.88	0.692	1	glutamine fructose-6-phosphate transaminase 1
Pld3	0.00762214	0.212139	0.361	0.196	1	phospholipase D family, member 3
Dars	0.00487967	0.211934	0.389	0.215	1	aspartyl-tRNA synthetase
Gk5	0.000276194	0.210844	0.167	0.028	1	glycerol kinase 5 (putative)
Vps37c	0.00401837	0.21066	0.292	0.131	1	vacuolar protein sorting 37C
Pgrmc2	0.00932275	0.210581	0.324	0.168	1	progesterone receptor membrane component 2
Lmbrd2	0.0010878	0.210509	0.347	0.168	1	LMBR1 domain containing 2
Ang4	0.000323779	0.210322	0.995	0.953	1	angiogenin, ribonuclease A family, member 4
Orai2	0.00137163	0.208972	0.227	0.075	1	ORAI calcium release-activated calcium modulator 2
Trim27	0.00383444	0.208972	0.394	0.215	1	tripartite motif-containing 27
Bicd1	0.00187804	0.207309	0.301	0.131	1	BICD cargo adaptor 1
Galnt7	0.00214147	0.206778	0.829	0.654	1	polypeptide N-acetylgalactosaminyltransferase 7
Defa23	0.00674866	0.20632	0.981	0.907	1	defensin, alpha, 23
Pdia6	0.00341059	0.20624	0.958	0.85	1	protein disulfide isomerase associated 6
Gdi2	0.00727748	0.205748	0.815	0.654	1	guanosine diphosphate (GDP) dissociation inhibitor 2
F8a	0.00777032	0.205589	0.273	0.14	1	factor 8-associated gene A
Nln	0.00394106	0.205414	0.213	0.075	1	neurolysin (metallopeptidase M3 family)
Ccny	0.00194208	0.20428	0.356	0.178	1	cyclin Y
Cmpk1	0.0067599	0.204056	0.94	0.85	1	cytidine monophosphate (UMP-CMP) kinase 1
Bop1	0.00422449	0.203936	0.278	0.121	1	block of proliferation 1
Trpc4ap	0.0042938	0.203609	0.472	0.29	1	transient receptor potential cation channel, subfamily C, member 4 associated protein
Hgs	0.00332383	0.202143	0.269	0.112	1	HGF-regulated tyrosine kinase substrate
Aff4	0.000347262	0.202039	0.44	0.234	1	AF4/FMR2 family, member 4
Abca3	0.00406997	0.201969	0.227	0.084	1	ATP-binding cassette, sub-family A (ABC1), member 3
Ifrd1	0.00346331	0.201592	0.412	0.234	1	interferon-related developmental regulator 1
Paip1	0.000392847	0.200704	0.278	0.112	1	polyadenylate binding protein-interacting protein 1
Ube2j1	0.00742669	0.199354	0.315	0.159	1	ubiquitin-conjugating enzyme E2J 1
Helz	0.00611638	0.198883	0.259	0.112	1	helicase with zinc finger domain
Fam168b	0.00697868	0.198883	0.282	0.131	1	family with sequence similarity 168, member B
Gpc4	0.00172451	0.198084	0.208	0.065	1	glypican 4
Apeh	0.00707465	0.197831	0.315	0.159	1	acylpeptide hydrolase
Tcim	0.0034409	0.196372	0.167	0.047	1	transcriptional and immune response regulator
Cc2d1a	0.00672339	0.196372	0.19	0.065	1	coiled-coil and C2 domain containing 1A
Fpgs	0.00377016	0.19505	0.255	0.103	1	folylpolyglutamyl synthetase
Pla2g2f	0.00265533	0.193624	0.486	0.299	1	phospholipase A2, group IIF
Bag1	0.002019	0.192583	0.977	0.888	1	BCL2-associated athanogene 1
Arhgef26	2.04012e-05	0.191561	0.329	0.14	0.373893	Rho guanine nucleotide exchange factor (GEF) 26
Secisbp2l	0.00902402	0.190268	0.278	0.131	1	SECIS binding protein 2-like
Rpn1	0.000771917	0.187814	0.903	0.738	1	ribophorin I
Prpf19	0.00886097	0.187342	0.407	0.243	1	pre-mRNA processing factor 19
Emd	0.00147941	0.187201	0.282	0.121	1	emerin
Nrd1	0.00292092	0.186878	0.37	0.196	1	nardilysin, N-arginine dibasic convertase, NRD convertase 1
Rnf185	0.00300867	0.186776	0.356	0.187	1	ring finger protein 185
Aqr	0.0007015	0.186657	0.236	0.084	1	aquarius
Pcsk1	0.00120715	0.186517	0.167	0.037	1	proprotein convertase subtilisin/kexin type 1
Relb	0.00205122	0.186517	0.157	0.037	1	avian reticuloendotheliosis viral (v-rel) oncogene related B
Gm9926	0.00612248	0.186517	0.139	0.037	1	predicted gene 9926
Lats1	0.00406076	0.186394	0.384	0.215	1	large tumor suppressor
Fmr1	0.00303259	0.186085	0.227	0.084	1	FMRP translational regulator 1
Scarb2	0.00562165	0.185359	0.352	0.187	1	scavenger receptor class B, member 2
Entpd2	0.0020029	0.184849	0.176	0.047	1	ectonucleoside triphosphate diphosphohydrolase 2
Cdc25a	0.0045433	0.184806	0.306	0.15	1	cell division cycle 25A
Cog8	0.00836339	0.18277	0.273	0.131	1	component of oligomeric golgi complex 8
B3galt4	0.0081415	0.182304	0.222	0.093	1	UDP-Gal:betaGlcNAc beta 1,3-galactosyltransferase, polypeptide 4
Klhl21	0.00385036	0.180008	0.213	0.075	1	kelch-like 21
Peg13	0.00349217	0.179225	0.167	0.047	1	paternally expressed 13
Znrf2	0.0057372	0.178491	0.269	0.121	1	zinc and ring finger 2
AI463170	0.00524507	0.178447	0.208	0.075	1	expressed sequence AI463170
Elp3	0.00524507	0.178447	0.208	0.075	1	elongator acetyltransferase complex subunit 3
Arih1	0.00712933	0.177158	0.333	0.178	1	ariadne RBR E3 ubiquitin protein ligase 1
Fblim1	0.00988385	0.177158	0.264	0.131	1	filamin binding LIM protein 1
Mtfp1	0.00687763	0.176057	0.185	0.065	1	mitochondrial fission process 1
Myo1b	0.0076191	0.175977	0.37	0.206	1	myosin IB
Cops2	0.00859707	0.175241	0.352	0.196	1	COP9 signalosome subunit 2
Ipo4	0.0032703	0.174512	0.199	0.065	1	importin 4
Klhdc10	0.00874046	0.174206	0.287	0.14	1	kelch domain containing 10
Ces1e	0.0029728	0.173578	0.171	0.047	1	carboxylesterase 1E
Camk2n2	0.00474834	0.173578	0.162	0.047	1	calcium/calmodulin-dependent protein kinase II inhibitor 2
Ttc39a	0.00141203	0.172353	0.569	0.364	1	tetratricopeptide repeat domain 39A
Tanc2	0.00799046	0.171649	0.579	0.402	1	tetratricopeptide repeat, ankyrin repeat and coiled-coil containing 2
Zfpl1	0.000131332	0.170542	0.278	0.112	1	zinc finger like protein 1
Atxn3	0.00191165	0.169444	0.162	0.037	1	ataxin 3
Tmem173	0.00252703	0.169444	0.157	0.037	1	NA
Metrn	0.00583365	0.169444	0.144	0.037	1	meteorin, glial cell differentiation regulator
Ppp4r2	0.00703495	0.169444	0.375	0.346	1	protein phosphatase 4, regulatory subunit 2
Xbp1	0.00160602	0.168783	0.931	0.794	1	X-box binding protein 1
Defa29	0.000447965	0.168654	1	1	1	defensin, alpha, 29
Eif5a	5.25492e-05	0.167871	1	0.925	0.963069	eukaryotic translation initiation factor 5A
Tceal9	0.00888194	0.166202	0.819	0.832	1	transcription elongation factor A like 9
Dgcr2	0.00829478	0.165903	0.333	0.187	1	DiGeorge syndrome critical region gene 2
Mxd4	4.39103e-07	0.165688	0.565	0.308	0.00804745	Max dimerization protein 4
Styk1	0.000850206	0.165177	0.31	0.15	1	serine/threonine/tyrosine kinase 1
Cd2ap	0.00501716	0.163839	0.681	0.495	1	CD2-associated protein
Tmx1	0.000762626	0.163457	0.38	0.206	1	thioredoxin-related transmembrane protein 1
Cdc73	0.00404314	0.161947	0.403	0.234	1	cell division cycle 73, Paf1/RNA polymerase II complex component
Atg4d	0.00805315	0.161505	0.278	0.14	1	autophagy related 4D, cysteine peptidase
B3gat3	0.00668382	0.161077	0.38	0.224	1	beta-1,3-glucuronyltransferase 3 (glucuronosyltransferase I)
Itgb4	0.0072937	0.161077	0.389	0.234	1	integrin beta 4
Kars	0.00264124	0.16095	0.375	0.206	1	lysyl-tRNA synthetase
Apol10a	0.00585291	0.160473	0.097	0.131	1	apolipoprotein L 10A
Eif3d	0.00269732	0.159985	0.574	0.383	1	eukaryotic translation initiation factor 3, subunit D
Nat8f1	0.00283075	0.15913	0.264	0.121	1	N-acetyltransferase 8 (GCN5-related) family member 1
Hnf1aos1	0.0062468	0.157948	0.144	0.037	1	HNF1 homeobox A, opposite strand 1
Ddx54	0.00734121	0.157691	0.31	0.168	1	DEAD box helicase 54
Amfr	0.00404221	0.157657	0.384	0.224	1	autocrine motility factor receptor
Epm2aip1	0.00905142	0.155334	0.389	0.234	1	EPM2A (laforin) interacting protein 1
Baiap2l1	0.00399743	0.155299	0.306	0.159	1	BAI1-associated protein 2-like 1
3110056K07Rik	0.00474834	0.155085	0.162	0.047	1	RIKEN cDNA 3110056K07 gene
C1rl	0.00762765	0.155085	0.157	0.047	1	complement component 1, r subcomponent-like
Arf1	0.00158142	0.153722	0.944	0.813	1	ADP-ribosylation factor 1
Nfyb	0.00179675	0.153138	0.412	0.243	1	nuclear transcription factor-Y beta
Ube2g1	0.000113966	0.151324	0.273	0.121	1	ubiquitin-conjugating enzyme E2G 1
Spdef	0.00496145	0.151324	0.593	0.411	1	SAM pointed domain containing ets transcription factor
Gnas	0.00201226	0.151224	0.986	0.925	1	GNAS (guanine nucleotide binding protein, alpha stimulating) complex locus
mt-Nd4l	1.80837e-06	0.151027	0.963	0.776	0.033142	NA
Utp23	0.00816954	0.150768	0.157	0.047	1	UTP23 small subunit processome component
Mfsd6	0.00187558	0.149247	0.477	0.299	1	major facilitator superfamily domain containing 6
Ube4a	0.00169791	0.147044	0.343	0.187	1	ubiquitination factor E4A
Snx10	0.00537879	0.147044	0.208	0.084	1	sorting nexin 10
Jade1	0.00654747	0.146236	0.389	0.234	1	jade family PHD finger 1
Dr1	0.00675728	0.145277	0.282	0.15	1	down-regulator of transcription 1
Hkdc1	0.00303787	0.144581	0.097	0.009	1	hexokinase domain containing 1
Ddx27	2.65838e-06	0.143305	0.218	0.065	0.0487202	DEAD box helicase 27
Per1	0.00388342	0.143208	0.116	0.019	1	period circadian clock 1
Gosr2	0.00808133	0.142981	0.306	0.168	1	golgi SNAP receptor complex member 2
Ick	0.000141254	0.142291	0.333	0.168	1	NA
Myof	0.00439099	0.142291	0.343	0.196	1	myoferlin
Qpctl	0.00324139	0.142097	0.241	0.112	1	glutaminyl-peptide cyclotransferase-like
Mindy2	0.00955583	0.141398	0.269	0.14	1	MINDY lysine 48 deubiquitinase 2
Gaa	0.00252659	0.140385	0.222	0.093	1	glucosidase, alpha, acid
Fam8a1	0.000182615	0.139137	0.292	0.131	1	family with sequence similarity 8, member A1
Prox1	0.00303363	0.138583	0.097	0.009	1	prospero homeobox 1
Tax1bp1	0.00437547	0.137521	0.824	0.664	1	Tax1 (human T cell leukemia virus type I) binding protein 1
Stat6	0.00368074	0.137446	0.259	0.131	1	signal transducer and activator of transcription 6
Defa25	0.00553669	0.137258	0.111	0.019	1	defensin, alpha, 25
Trpm4	0.000753287	0.135868	0.296	0.15	1	transient receptor potential cation channel, subfamily M, member 4
Washc4	0.00889836	0.132658	0.213	0.093	1	WASH complex subunit 4
Stx16	0.000719114	0.13201	0.287	0.14	1	syntaxin 16
Cflar	0.00248741	0.13201	0.472	0.299	1	CASP8 and FADD-like apoptosis regulator
Ralgapa2	0.00641067	0.13201	0.282	0.15	1	Ral GTPase activating protein, alpha subunit 2 (catalytic)
Serinc3	1.07741e-05	0.131879	0.986	0.85	0.197458	serine incorporator 3
Ube2d3	0.000655656	0.131326	0.903	0.738	1	ubiquitin-conjugating enzyme E2D 3
Ndrg1	0.00119781	0.130352	0.5	0.318	1	N-myc downstream regulated gene 1
Ssr1	0.00868138	0.127442	0.755	0.589	1	signal sequence receptor, alpha
Ywhae	0.0038605	0.126197	0.88	0.729	1	tyrosine 3-monooxygenase/tryptophan 5-monooxygenase activation protein, epsilon polypeptide
Ythdf3	0.000903547	0.125916	0.375	0.215	1	YTH N6-methyladenosine RNA binding protein 3
Ascc2	0.00210279	0.124083	0.162	0.056	1	activating signal cointegrator 1 complex subunit 2
Hsph1	0.0071893	0.124083	0.31	0.178	1	heat shock 105kDa/110kDa protein 1
Nol12	0.00978046	0.124083	0.306	0.178	1	nucleolar protein 12
Klhl9	0.00288129	0.123153	0.375	0.224	1	kelch-like 9
Ppan	0.00044239	0.123118	0.282	0.131	1	peter pan homolog
Ddb1	0.00906527	0.12179	0.685	0.523	1	damage specific DNA binding protein 1
Anxa4	0.00210365	0.120672	0.852	0.682	1	annexin A4
Zfp628	0.00469319	0.120435	0.093	0.009	1	zinc finger protein 628
Snapc4	0.00933625	0.120435	0.083	0.009	1	small nuclear RNA activating complex, polypeptide 4
Mob1b	0.00100287	0.119553	0.398	0.243	1	MOB kinase activator 1B
H6pd	0.00847113	0.119262	0.106	0.019	1	hexose-6-phosphate dehydrogenase (glucose 1-dehydrogenase)
Atp13a1	0.000819122	0.118862	0.435	0.271	1	ATPase type 13A1
Actr1b	0.00125534	0.118063	0.296	0.159	1	ARP1 actin-related protein 1B, centractin beta
Rab15	0.00250216	0.116976	0.602	0.421	1	RAB15, member RAS oncogene family
Cmtm4	0.00358926	0.116778	0.579	0.411	1	CKLF-like MARVEL transmembrane domain containing 4
1500015A07Rik	0.000726915	0.114768	0.134	0.037	1	RIKEN cDNA 1500015A07 gene
Reep3	0.00297783	0.113815	0.287	0.308	1	receptor accessory protein 3
Rabgap1	0.00102991	0.110154	0.231	0.112	1	RAB GTPase activating protein 1
Lrrc31	0.00732603	0.109199	0.208	0.103	1	leucine rich repeat containing 31
Arid4a	0.00188851	0.107092	0.287	0.159	1	AT rich interactive domain 4A (RBP1-like)
Sec24a	0.00969469	0.106673	0.352	0.215	1	Sec24 related gene family, member A (S. cerevisiae)
Paics	0.00238012	0.106635	0.194	0.084	1	phosphoribosylaminoimidazole carboxylase, phosphoribosylaminoribosylaminoimidazole, succinocarboxamide synthetase
Lrba	0.0093001	0.106419	0.241	0.131	1	LPS-responsive beige-like anchor
Hes7	0.0051811	0.106087	0.097	0.019	1	hes family bHLH transcription factor 7
Wdyhv1	0.00899832	0.105521	0.264	0.15	1	WDYHV motif containing 1
Atrip	0.000610629	0.104037	0.12	0.028	1	ATR interacting protein
Tmem59l	0.00109692	0.103093	0.065	0	1	transmembrane protein 59-like
Nsmce3	0.00721092	0.102867	0.315	0.196	1	NSE3 homolog, SMC5-SMC6 complex component
AU040320	0.00610756	0.101258	0.343	0.206	1	expressed sequence AU040320
Gsk3a	0.00360289	0.101222	0.292	0.168	1	glycogen synthase kinase 3 alpha
Vps54	0.00942783	0.101222	0.296	0.178	1	VPS54 GARP complex subunit
Amn1	0.00306195	0.101183	0.222	0.112	1	antagonist of mitotic exit network 1
Pbx3	0.00761252	0.100399	0.31	0.187	1	pre B cell leukemia homeobox 3
Ap2a1	0.00470828	0.100322	0.264	0.15	1	adaptor-related protein complex 2, alpha 1 subunit
Hnrnpu	5.30162e-05	0.0998355	0.843	0.626	0.971629	heterogeneous nuclear ribonucleoprotein U
Nfix	0.0073128	0.0990542	0.361	0.224	1	nuclear factor I/X
Cc2d1b	0.00949435	0.0973863	0.176	0.084	1	coiled-coil and C2 domain containing 1B
Lsm14a	0.000117741	0.0967624	0.241	0.112	1	LSM14A mRNA processing body assembly factor
Gucy2c	0.00792213	0.0959907	0.426	0.458	1	guanylate cyclase 2c
Camsap1	0.00292566	0.0952857	0.144	0.056	1	calmodulin regulated spectrin-associated protein 1
Ubald1	0.00983695	0.0942933	0.273	0.168	1	UBA-like domain containing 1
Eef2	0.000301064	0.0942353	0.995	0.916	1	eukaryotic translation elongation factor 2
Rrbp1	0.000586537	0.093853	0.995	0.925	1	ribosome binding protein 1
Usp48	0.00610461	0.0931185	0.329	0.206	1	ubiquitin specific peptidase 48
Ivns1abp	6.32437e-05	0.0921698	0.954	0.794	1	influenza virus NS1A binding protein
Cog1	0.00488433	0.0919325	0.292	0.178	1	component of oligomeric golgi complex 1
Gpn2	0.00846132	0.091213	0.125	0.047	1	GPN-loop GTPase 2
Nfe2l1	0.000115813	0.0911684	0.282	0.15	1	nuclear factor, erythroid derived 2,-like 1
Pcbp1	0.00826954	0.0904501	0.861	0.72	1	poly(rC) binding protein 1
Dnlz	0.000570191	0.0904153	0.292	0.159	1	DNL-type zinc finger
Lgals12	0.00196514	0.0903274	0.13	0.047	1	lectin, galactose binding, soluble 12
Mcur1	0.00502758	0.0899572	0.519	0.374	1	mitochondrial calcium uniporter regulator 1
Chd7	0.00698599	0.089673	0.292	0.178	1	chromodomain helicase DNA binding protein 7
Rel	2.3756e-07	0.0887599	0.083	0.009	0.00435377	reticuloendotheliosis oncogene
Prpf31	0.000515794	0.0884591	0.19	0.084	1	pre-mRNA processing factor 31
Rab29	0.0022574	0.0869814	0.102	0.028	1	RAB29, member RAS oncogene family
Ppih	0.00445862	0.0853576	0.148	0.187	1	peptidyl prolyl isomerase H
Uri1	0.000677265	0.0847599	0.343	0.206	1	URI1, prefoldin-like chaperone
Cad	0.00403095	0.0846116	0.255	0.15	1	carbamoyl-phosphate synthetase 2, aspartate transcarbamylase, and dihydroorotase
Golga4	0.000302511	0.0843733	0.676	0.477	1	golgi autoantigen, golgin subfamily a, 4
Kalrn	0.00172024	0.0843163	0.06	0	1	kalirin, RhoGEF kinase
Rps6ka6	0.00269813	0.0843163	0.056	0	1	ribosomal protein S6 kinase polypeptide 6
Klhdc7a	0.00423382	0.0843163	0.051	0	1	kelch domain containing 7A
Kmt2c	0.000196364	0.0835651	0.389	0.243	1	lysine (K)-specific methyltransferase 2C
Mlph	0.00915601	0.080737	0.611	0.458	1	melanophilin
Ide	0.00481985	0.0796889	0.532	0.383	1	insulin degrading enzyme
Araf	0.00847135	0.0787493	0.338	0.215	1	Araf proto-oncogene, serine/threonine kinase
Cap2	0.00269813	0.0780025	0.056	0	1	CAP, adenylate cyclase-associated protein, 2 (yeast)
Tulp1	0.00269813	0.0780025	0.056	0	1	tubby like protein 1
Rapgefl1	0.00423382	0.0780025	0.051	0	1	Rap guanine nucleotide exchange factor (GEF)-like 1
Arhgap21	0.00172458	0.0777274	0.315	0.196	1	Rho GTPase activating protein 21
Ndor1	0.00847791	0.0777274	0.13	0.056	1	NADPH dependent diflavin oxidoreductase 1
Cdk12	0.00951366	0.0772778	0.241	0.131	1	cyclin-dependent kinase 12
Tmem86a	0.00551783	0.0763762	0.065	0.009	1	transmembrane protein 86A
Med6	2.20011e-05	0.0762167	0.153	0.065	0.403213	mediator complex subunit 6
Chd3	0.000878675	0.0760776	0.204	0.093	1	chromodomain helicase DNA binding protein 3
Fam107b	0.00268633	0.0728119	0.301	0.187	1	family with sequence similarity 107, member B
Gata4	0.00205683	0.0727361	0.259	0.15	1	GATA binding protein 4
Srsf5	5.99167e-05	0.0720804	0.829	0.626	1	serine and arginine-rich splicing factor 5
Srr	0.00423382	0.071661	0.051	0	1	serine racemase
Vrk2	0.00423382	0.071661	0.051	0	1	vaccinia related kinase 2
Sppl2a	0.000933062	0.0708696	0.722	0.533	1	signal peptide peptidase like 2A
A430035B10Rik	0.00139375	0.0701442	0.065	0.009	1	RIKEN cDNA A430035B10 gene
Hnrnpf	1.48311e-05	0.0701138	0.94	0.757	0.271809	heterogeneous nuclear ribonucleoprotein F
Cul3	0.0025153	0.0699955	0.481	0.346	1	cullin 3
Pdx1	0.00162561	0.0694059	0.079	0.019	1	pancreatic and duodenal homeobox 1
C030034I22Rik	0.00162561	0.0694059	0.079	0.019	1	RIKEN cDNA C030034I22 gene
Echdc1	0.00811316	0.0690416	0.153	0.075	1	enoyl Coenzyme A hydratase domain containing 1
Vegfa	0.00274831	0.0678796	0.315	0.196	1	vascular endothelial growth factor A
Tle1	0.000229859	0.0676779	0.375	0.234	1	transducin-like enhancer of split 1
Dll4	0.00189047	0.0674995	0.255	0.159	1	delta like canonical Notch ligand 4
Ppip5k2	0.00224768	0.0663067	0.255	0.15	1	diphosphoinositol pentakisphosphate kinase 2
Lgalsl	0.00422118	0.0652364	0.13	0.056	1	lectin, galactoside binding-like
Rplp0	0.00213511	0.0644343	1	1	1	ribosomal protein, large, P0
Sike1	0.00821553	0.0634731	0.287	0.187	1	suppressor of IKBKE 1
Usp16	0.00942687	0.0632008	0.449	0.318	1	ubiquitin specific peptidase 16
Mon2	0.00249466	0.0626461	0.412	0.271	1	MON2 homolog, regulator of endosome to Golgi trafficking
Elf3	0.00579401	0.0621598	0.741	0.589	1	E74-like factor 3
Mios	0.00238619	0.0599527	0.12	0.056	1	meiosis regulator for oocyte development
Sec23ip	0.00763342	0.057463	0.301	0.196	1	Sec23 interacting protein
Srp54c	0.00454007	0.0569688	0.069	0.019	1	signal recognition particle 54C
Dido1	0.000520321	0.0554184	0.264	0.159	1	death inducer-obliterator 1
Lrrc20	0.0015758	0.0545563	0.106	0.047	1	leucine rich repeat containing 20
Nipal2	0.000903141	0.0544835	0.463	0.318	1	NIPA-like domain containing 2
Dnm2	0.00535232	0.0536937	0.454	0.318	1	dynamin 2
Gcn1	0.00556121	0.0528132	0.356	0.243	1	GCN1 activator of EIF2AK4
Fen1	0.000382787	0.0516745	0.222	0.112	1	flap structure specific endonuclease 1
Safb2	0.00033626	0.0515349	0.356	0.206	1	scaffold attachment factor B2
Epp13	0.00847725	0.0512852	0.051	0.009	1	epididymal protein 13
Ppm1l	0.00748277	0.0507098	0.065	0.019	1	protein phosphatase 1 (formerly 2C)-like
Pold2	8.40373e-05	0.0502381	0.245	0.121	1	polymerase (DNA directed), delta 2, regulatory subunit
Fnbp1	1.82358e-07	-0.0508952	0.056	0.037	0.00334208	formin binding protein 1
Ptpn2	0.00561109	-0.0527948	0.157	0.14	1	protein tyrosine phosphatase, non-receptor type 2
Gm20342	0.00553697	-0.0547275	0.111	0.075	1	predicted gene, 20342
Gclc	0.000568765	-0.055546	0.236	0.196	1	glutamate-cysteine ligase, catalytic subunit
Gatad2b	0.00556871	-0.0567769	0.315	0.262	1	GATA zinc finger domain containing 2B
Sp3os	0.0035547	-0.0568131	0.19	0.159	1	trans-acting transcription factor 3, opposite strand
Zfp207	0.00841209	-0.0570098	0.38	0.308	1	zinc finger protein 207
Pbdc1	0.00115139	-0.0598798	0.227	0.168	1	polysaccharide biosynthesis domain containing 1
Rpl5	4.61394e-05	-0.0607262	0.981	0.85	0.845598	ribosomal protein L5
Neat1	2.52862e-07	-0.0612031	0.778	0.523	0.0046342	nuclear paraspeckle assembly transcript 1 (non-protein coding)
Taz	0.00283277	-0.0647674	0.241	0.206	1	tafazzin
Wdr12	1.87208e-07	-0.0658879	0.125	0.075	0.00343096	WD repeat domain 12
Fam83e	0.00955669	-0.0675763	0.5	0.402	1	family with sequence similarity 83, member E
Erfe	0.00692863	-0.0690345	0.06	0.065	1	erythroferrone
Ddx55	0.00364211	-0.0691299	0.167	0.159	1	DEAD box helicase 55
Wbp11	0.00701948	-0.070004	0.241	0.206	1	WW domain binding protein 11
Surf1	0.00896298	-0.0704515	0.134	0.121	1	surfeit gene 1
Rfc2	0.00893991	-0.0716657	0.199	0.159	1	replication factor C (activator 1) 2
Rep15	0.00226318	-0.0723142	0.44	0.308	1	RAB15 effector protein
Eef1g	0.000793738	-0.0735094	0.935	0.804	1	eukaryotic translation elongation factor 1 gamma
Atxn2l	0.00583279	-0.0739621	0.264	0.234	1	ataxin 2-like
Polr3d	0.00890418	-0.0743495	0.171	0.178	1	polymerase (RNA) III (DNA directed) polypeptide D
Plpbp	0.00987868	-0.0751967	0.37	0.318	1	pyridoxal phosphate binding protein
Numa1	0.00382846	-0.0752258	0.329	0.29	1	nuclear mitotic apparatus protein 1
Luc7l2	0.00163599	-0.0757357	0.843	0.682	1	LUC7-like 2 (S. cerevisiae)
Ccnt2	0.000221691	-0.0840396	0.319	0.252	1	cyclin T2
Extl3	0.00744523	-0.0857094	0.171	0.196	1	exostosin-like glycosyltransferase 3
Spc24	0.000371221	-0.0879675	0.069	0.187	1	SPC24, NDC80 kinetochore complex component, homolog (S. cerevisiae)
Il21r	0.0077041	-0.0907262	0.005	0.056	1	interleukin 21 receptor
Rad50	0.00889078	-0.090825	0.148	0.14	1	RAD50 double strand break repair protein
Fos	0.00637951	-0.0910999	0.046	0.14	1	FBJ osteosarcoma oncogene
AI467606	0.00043237	-0.091423	0	0.056	1	expressed sequence AI467606
Abracl	0.00238109	-0.092855	0.704	0.589	1	ABRA C-terminal like
Mvb12a	0.00687063	-0.0935909	0.454	0.411	1	multivesicular body subunit 12A
Khsrp	0.0089097	-0.0941518	0.25	0.243	1	KH-type splicing regulatory protein
Arnt	0.00808618	-0.0991504	0.134	0.168	1	aryl hydrocarbon receptor nuclear translocator
Fhl2	0.00931056	-0.100225	0.185	0.187	1	four and a half LIM domains 2
H3f3a	0.000389786	-0.100883	0.972	0.85	1	H3.3 histone A
Adh6a	0.00828151	-0.102919	0.088	0.187	1	alcohol dehydrogenase 6A (class V)
Mrps27	0.000549313	-0.103431	0.079	0.093	1	mitochondrial ribosomal protein S27
Foxn3	0.00413424	-0.104066	0.31	0.29	1	forkhead box N3
4933431E20Rik	0.0091311	-0.105051	0.13	0.159	1	RIKEN cDNA 4933431E20 gene
Aadac	0.00054176	-0.108701	0.051	0.168	1	arylacetamide deacetylase
Nfkb1	0.00230307	-0.110718	0.185	0.196	1	nuclear factor of kappa light polypeptide gene enhancer in B cells 1, p105
Mid1ip1	0.00607059	-0.110718	0.31	0.28	1	Mid1 interacting protein 1 (gastrulation specific G12-like (zebrafish))
Zfp652	0.00218485	-0.113648	0.25	0.252	1	zinc finger protein 652
Polr2d	0.00152255	-0.114183	0.088	0.112	1	polymerase (RNA) II (DNA directed) polypeptide D
Btg1	0.00584497	-0.114704	0.62	0.514	1	BTG anti-proliferation factor 1
Rnaseh2a	0.00504668	-0.115553	0.171	0.187	1	ribonuclease H2, large subunit
Adcy7	0.00663205	-0.115601	0.009	0.075	1	adenylate cyclase 7
Cep83	0.00824367	-0.115868	0.069	0.112	1	centrosomal protein 83
Leng8	0.00256134	-0.117256	0.389	0.318	1	leukocyte receptor cluster (LRC) member 8
Smim4	0.00476438	-0.125895	0.176	0.187	1	small integral membrane protein 4
Lag3	0.00536856	-0.127879	0.009	0.075	1	lymphocyte-activation gene 3
St3gal6	0.00787667	-0.128413	0.06	0.093	1	ST3 beta-galactoside alpha-2,3-sialyltransferase 6
Atp8a1	0.000658016	-0.131384	0.023	0.121	1	ATPase, aminophospholipid transporter (APLT), class I, type 8A, member 1
Ppil2	0.00065545	-0.132634	0.204	0.187	1	peptidylprolyl isomerase (cyclophilin)-like 2
Stat1	0.00872507	-0.137079	0.162	0.168	1	signal transducer and activator of transcription 1
Cracr2a	0.000198475	-0.137372	0.63	0.533	1	calcium release activated channel regulator 2A
Hnrnpa2b1	0.00829045	-0.137781	0.88	0.766	1	heterogeneous nuclear ribonucleoprotein A2/B1
Mef2a	0.00822332	-0.138951	0.199	0.243	1	myocyte enhancer factor 2A
Ypel3	0.00396885	-0.143056	0.463	0.439	1	yippee like 3
Cd177	0.00271106	-0.144124	0.074	0.075	1	CD177 antigen
Slc24a5	0.00986958	-0.14521	0.065	0.121	1	solute carrier family 24, member 5
Rc3h2	0.00871347	-0.147004	0.218	0.234	1	ring finger and CCCH-type zinc finger domains 2
Hk2	0.000239223	-0.14835	0.162	0.15	1	hexokinase 2
Mettl1	0.000393818	-0.1517	0.421	0.336	1	methyltransferase like 1
Zkscan3	0.00601372	-0.15806	0.231	0.224	1	zinc finger with KRAB and SCAN domains 3
Pdia3	0.000270169	-0.158961	0.894	0.766	1	protein disulfide isomerase associated 3
Zfp329	0.00235223	-0.161943	0.139	0.15	1	zinc finger protein 329
Cnn2	0.00120132	-0.162798	0.019	0.112	1	calponin 2
Hsp90ab1	0.000817316	-0.164067	0.958	0.841	1	heat shock protein 90 alpha (cytosolic), class B member 1
Kdm2a	0.00167345	-0.164428	0.301	0.308	1	lysine (K)-specific demethylase 2A
Rps17	0.00429075	-0.167454	0.912	0.785	1	ribosomal protein S17
Trim37	0.00446619	-0.169215	0.056	0.159	1	tripartite motif-containing 37
Runx3	0.00639437	-0.169371	0.014	0.084	1	runt related transcription factor 3
Ttr	0.0068829	-0.173201	0.023	0.103	1	transthyretin
Selplg	0.000293662	-0.175974	0.009	0.103	1	selectin, platelet (p-selectin) ligand
Ptma	0.00451075	-0.176456	1	0.953	1	prothymosin alpha
Srsf9	0.00809071	-0.176586	0.352	0.383	1	serine and arginine-rich splicing factor 9
Son	0.00444453	-0.179714	0.819	0.729	1	Son DNA binding protein
Gpsm3	0.000535746	-0.181148	0.014	0.112	1	G-protein signalling modulator 3 (AGS3-like, C. elegans)
Actn2	0.00332351	-0.181148	0.014	0.084	1	actinin alpha 2
Supt20	0.00209343	-0.184607	0.153	0.168	1	SPT20 SAGA complex component
Tut4	0.00191948	-0.193628	0.079	0.14	1	terminal uridylyl transferase 4
Bptf	0.00434127	-0.195131	0.292	0.28	1	bromodomain PHD finger transcription factor
Lamtor2	0.00251734	-0.195535	0.792	0.738	1	late endosomal/lysosomal adaptor, MAPK and MTOR activator 2
Coq5	0.00141821	-0.196012	0.157	0.206	1	coenzyme Q5 methyltransferase
AU020206	0.00270011	-0.199639	0.042	0.131	1	expressed sequence AU020206
Arhgdib	0.00686045	-0.207689	0.023	0.103	1	Rho, GDP dissociation inhibitor (GDI) beta
Rbm25	0.00951422	-0.210313	0.602	0.561	1	RNA binding motif protein 25
Wbp2	0.00407088	-0.211101	0.273	0.318	1	WW domain binding protein 2
Rpa2	0.00444281	-0.212325	0.042	0.15	1	replication protein A2
Med21	0.00851191	-0.212561	0.19	0.346	1	mediator complex subunit 21
Cox7a2l	0.0049013	-0.213136	0.611	0.57	1	cytochrome c oxidase subunit 7A2 like
Polr3a	0.00199629	-0.213954	0.056	0.15	1	polymerase (RNA) III (DNA directed) polypeptide A
Tbca	0.00751752	-0.214203	0.606	0.551	1	tubulin cofactor A
Tcrg-C2	0.00115552	-0.215913	0.009	0.093	1	NA
Elovl7	0.00529629	-0.216954	0.181	0.346	1	ELOVL family member 7, elongation of long chain fatty acids (yeast)
Ndufa1	0.00874022	-0.218083	0.773	0.738	1	NADH:ubiquinone oxidoreductase subunit A1
Git2	0.00375789	-0.219871	0.079	0.187	1	GIT ArfGAP 2
Itgae	0.000919864	-0.220295	0.037	0.159	1	integrin alpha E, epithelial-associated
Tpm3	0.00365952	-0.223796	0.625	0.561	1	tropomyosin 3, gamma
Tnfsf10	0.00144805	-0.224925	0.051	0.093	1	tumor necrosis factor (ligand) superfamily, member 10
Smc6	0.00915769	-0.231226	0.204	0.243	1	structural maintenance of chromosomes 6
Mtx1	0.00914107	-0.231702	0.116	0.252	1	metaxin 1
Itgb7	0.00140796	-0.233921	0.009	0.084	1	integrin beta 7
Egr1	0.00951555	-0.235813	0.065	0.178	1	early growth response 1
Psma3	0.00560403	-0.236218	0.671	0.617	1	proteasome subunit alpha 3
Mrps25	0.00969113	-0.240386	0.153	0.299	1	mitochondrial ribosomal protein S25
Lat	0.00498127	-0.245236	0.009	0.075	1	linker for activation of T cells
Cd48	0.00422841	-0.247886	0.019	0.093	1	CD48 antigen
Birc5	0.00119424	-0.260858	0.083	0.224	1	baculoviral IAP repeat-containing 5
Hmg20b	0.00571355	-0.26294	0.269	0.402	1	high mobility group 20B
Cyfip1	0.00870485	-0.263886	0.19	0.346	1	cytoplasmic FMR1 interacting protein 1
Lypd8	0.00410555	-0.271357	0.907	0.907	1	LY6/PLAUR domain containing 8
Cnpy2	0.000501464	-0.272548	0.745	0.757	1	canopy FGF signaling regulator 2
Chd2	0.00064419	-0.272807	0.19	0.224	1	chromodomain helicase DNA binding protein 2
Top2a	0.00960234	-0.278015	0.106	0.234	1	topoisomerase (DNA) II alpha
Ccnl2	0.00903667	-0.279192	0.435	0.467	1	cyclin L2
Rpl22	0.00449695	-0.281165	0.972	0.888	1	ribosomal protein L22
Rpa3	0.0015719	-0.288043	0.106	0.262	1	replication protein A3
Ramp1	0.00673036	-0.290599	0.847	0.785	1	receptor (calcitonin) activity modifying protein 1
Trbc1	0.0043779	-0.293916	0.014	0.084	1	T cell receptor beta, constant region 1
Fundc2	0.00410168	-0.294833	0.162	0.29	1	FUN14 domain containing 2
Micos13	0.00793118	-0.295191	0.653	0.673	1	mitochondrial contact site and cristae organizing system subunit 13
Snrnp70	0.00087723	-0.300784	0.634	0.57	1	small nuclear ribonucleoprotein 70 (U1)
Pnisr	0.0018944	-0.303279	0.472	0.439	1	PNN interacting serine/arginine-rich
Atrx	0.00301577	-0.310038	0.463	0.458	1	ATRX, chromatin remodeler
Cd3e	0.000150779	-0.313768	0.023	0.15	1	CD3 antigen, epsilon polypeptide
Tmbim4	0.00222096	-0.317097	0.454	0.551	1	transmembrane BAX inhibitor motif containing 4
Smc4	0.00565631	-0.319524	0.111	0.252	1	structural maintenance of chromosomes 4
Dmac1	0.000598578	-0.320205	0.125	0.28	1	distal membrane arm assembly complex 1
Ctsw	0.00395768	-0.321045	0.023	0.112	1	cathepsin W
Srgn	0.000921522	-0.325365	0.028	0.14	1	serglycin
Defa35	0.00747802	-0.330828	0.944	0.879	1	defensin, alpha, 35
Fryl	0.00128047	-0.330863	0.62	0.617	1	FRY like transcription coactivator
Fyb	0.00148729	-0.334042	0.023	0.103	1	FYN binding protein
Coro1a	0.00717372	-0.334088	0.032	0.121	1	coronin, actin binding protein 1A
Zfp36l2	0.00550854	-0.334336	0.222	0.383	1	zinc finger protein 36, C3H type-like 2
Sarnp	0.00674232	-0.336288	0.278	0.393	1	SAP domain containing ribonucleoprotein
Sumo1	0.00156746	-0.343088	0.56	0.579	1	small ubiquitin-like modifier 1
Gimap3	0.000546135	-0.345617	0.028	0.14	1	GTPase, IMAP family member 3
Eef1b2	0.00570239	-0.346289	0.958	0.879	1	eukaryotic translation elongation factor 1 beta 2
Gm11808	0.00072651	-0.352907	0.287	0.411	1	ubiquitin A-52 residue ribosomal protein fusion product 1 pseudogene
Gstp1	0.00433256	-0.358332	0.181	0.336	1	glutathione S-transferase, pi 1
Vps28	0.00110214	-0.361984	0.366	0.523	1	vacuolar protein sorting 28
Ptpn18	0.00168747	-0.367057	0.255	0.355	1	protein tyrosine phosphatase, non-receptor type 18
Rpl23a	0.0036528	-0.378233	0.778	0.682	1	ribosomal protein L23A
Krtcap2	0.000285098	-0.383924	0.917	0.963	1	keratinocyte associated protein 2
Fus	0.00274043	-0.396468	0.394	0.43	1	fused in sarcoma
Rbm39	0.000410594	-0.397564	0.782	0.72	1	RNA binding motif protein 39
Eif3h	0.00170981	-0.398148	0.583	0.57	1	eukaryotic translation initiation factor 3, subunit H
H2-T23	0.000156946	-0.399932	0.389	0.57	1	histocompatibility 2, T region locus 23
Cd8a	0.000182621	-0.416021	0.032	0.168	1	CD8 antigen, alpha chain
Sh3bgrl3	0.00303941	-0.439393	0.611	0.645	1	SH3 domain binding glutamic acid-rich protein-like 3
Defa32	0.00632275	-0.440431	0.25	0.421	1	defensin, alpha, 32
Npm1	0.00424667	-0.443793	0.806	0.72	1	nucleophosmin 1
Gm47283	0.000603028	-0.449028	0.463	0.467	1	NA
Ranbp1	0.00121423	-0.455695	0.532	0.505	1	RAN binding protein 1
H2-D1	0.00261233	-0.474917	0.898	0.925	1	histocompatibility 2, D region locus 1
Gm7849	4.74836e-08	-0.542479	0.806	0.776	0.000870232	NA
Sct	0.00336102	-0.561109	0.458	0.626	1	secretin
Gzmb	2.05317e-06	-0.575663	0.028	0.196	0.0376284	granzyme B
Cd7	0.000357049	-0.5848	0.042	0.178	1	CD7 antigen
Nkg7	2.93114e-05	-0.590729	0.037	0.196	0.53719	natural killer cell group 7 sequence
Trbc2	5.09896e-06	-0.61684	0.019	0.168	0.0934487	T cell receptor beta, constant 2
Defa5	0.000119655	-0.645096	0.958	0.897	1	defensin, alpha, 5
Xist	0.000267151	-0.68453	0.954	0.832	1	inactive X specific transcripts
Defa20	0.0017628	-0.73169	0.505	0.607	1	defensin, alpha, 20
Defa36	0.00835457	-0.746976	0.991	0.981	1	defensin, alpha, 36
Agr2	0.000296898	-0.780156	0.986	0.972	1	anterior gradient 2
Cd3g	0.000560285	-0.880526	0.042	0.168	1	CD3 antigen, gamma polypeptide
Gm15293	1.95676e-08	-0.894557	0.958	0.869	0.000358616	NA
Defa34	9.68377e-05	-0.906057	0.912	0.832	1	defensin, alpha, 34
AW112010	0.000490779	-0.912274	0.319	0.495	1	expressed sequence AW112010
Malat1	0.00063227	-1.03016	1	0.935	1	metastasis associated lung adenocarcinoma transcript 1 (non-coding RNA)
Gzma	2.63488e-06	-1.27444	0.37	0.636	0.0482895	granzyme A
Ccl5	5.14465e-12	-1.87103	0.236	0.636	9.4286e-08	chemokine (C-C motif) ligand 5

## Sheet: Dataset EV1D
Dataset EV1D DEGs in cluster 16 Paneth cells in aged mice (p<0.01)
GeneName	p_val	avg_logFC(PKO/Flox)	PCT.PKO_cluster16	PCT.Flox	p_val_adj	Description
Mptx2	4.83521e-07	2.27477	0.969	0.8	0.0088615	mucosal pentraxin 2
Defa21	1.52327e-08	1.76167	1	1	0.00027917	defensin, alpha, 21
Gm15292	8.40438e-13	1.66266	1	0.933	1.54027e-08	NA
Reg3g	8.04681e-09	1.64286	0.996	0.867	0.000147474	regenerating islet-derived 3 gamma
Defa22	4.75093e-08	1.58513	1	1	0.000870703	defensin, alpha, 22
Nupr1	4.77591e-05	1.34756	1	1	0.875282	nuclear protein transcription regulator 1
Defa35	2.56552e-05	1.01798	1	1	0.470183	defensin, alpha, 35
Gm14851	3.49271e-05	0.946956	1	1	0.640109	NA
Bambi	0.00229352	0.937304	0.947	0.667	1	BMP and activin membrane-bound inhibitor
Defa5	7.65087e-10	0.915489	1	1	1.40218e-05	defensin, alpha, 5
Defa23	5.08239e-05	0.910165	1	0.933	0.93145	defensin, alpha, 23
Ang4	2.45644e-07	0.718789	0.996	1	0.00450191	angiogenin, ribonuclease A family, member 4
Defa30	7.15184e-06	0.715784	1	1	0.131072	defensin, alpha, 30
Sntb1	0.00125369	0.689247	0.588	0.133	1	syntrophin, basic 1
Tstd1	0.000608886	0.688276	0.513	0.067	1	thiosulfate sulfurtransferase (rhodanese)-like domain containing 1
C4bp	0.00371409	0.627474	0.881	0.8	1	complement component 4 binding protein
Gm15293	1.13898e-06	0.625006	1	1	0.0208741	NA
Defa29	8.7685e-07	0.610704	1	1	0.01607	defensin, alpha, 29
Dio1	0.00978625	0.571147	0.823	0.533	1	deiodinase, iodothyronine, type I
Rbp4	0.00384841	0.537923	0.465	0.067	1	retinol binding protein 4, plasma
Fth1	0.00113859	0.534105	1	1	1	ferritin heavy polypeptide 1
Thbs1	0.00307649	0.501749	0.283	0	1	thrombospondin 1
Phf3	0.00970245	0.486642	0.513	0.133	1	PHD finger protein 3
Lyz1	0.00513184	0.476649	1	1	1	lysozyme 1
Clps	0.00317008	0.464446	1	1	1	colipase, pancreatic
Lamp1	5.24836e-05	0.463088	0.973	0.6	0.961867	lysosomal-associated membrane protein 1
Fut1	0.00142521	0.441916	0.319	0	1	fucosyltransferase 1
Synj2	0.0012916	0.427749	0.323	0	1	synaptojanin 2
Irak3	0.00190892	0.403823	0.305	0	1	interleukin-1 receptor-associated kinase 3
Prune2	0.00307649	0.39899	0.283	0	1	prune homolog 2
Bcas3	0.00231374	0.39414	0.296	0	1	breast carcinoma amplified sequence 3
0610010F05Rik	0.00773172	0.324479	0.239	0	1	RIKEN cDNA 0610010F05 gene
Slc45a4	0.00773172	0.314247	0.239	0	1	solute carrier family 45, member 4
Ak3	0.00668146	0.307984	0.633	0.267	1	adenylate kinase 3
Nars	0.00216644	0.289268	0.854	0.467	1	asparaginyl-tRNA synthetase
Psmd13	0.000184571	0.096172	0.323	0.133	1	proteasome (prosome, macropain) 26S subunit, non-ATPase, 13
Nedd9	0.00753921	0.0867116	0.186	0.067	1	neural precursor cell expressed, developmentally down-regulated gene 9
Slc37a3	9.42501e-05	0.0819581	0.314	0.133	1	solute carrier family 37 (glycerol-3-phosphate transporter), member 3
Enpp4	9.97318e-07	0.0813978	0.195	0.067	0.0182778	ectonucleotide pyrophosphatase/phosphodiesterase 4
Cblb	0.000403048	0.076658	0.261	0.133	1	Casitas B-lineage lymphoma b
Snrpa	0.00011756	0.0716047	0.23	0.067	1	small nuclear ribonucleoprotein polypeptide A
Ppp1r15a	4.0475e-11	-0.0526914	0.217	0.133	7.41785e-07	protein phosphatase 1, regulatory subunit 15A
Mrpl44	3.32926e-08	-0.0582367	0.088	0.067	0.000610153	mitochondrial ribosomal protein L44
Gm12320	0.00012441	-0.0608456	0.15	0.133	1	predicted gene 12320
Primpol	7.81424e-08	-0.0641133	0.084	0.067	0.00143212	primase and polymerase (DNA-directed)
Slc2a13	7.81424e-08	-0.0641133	0.084	0.067	0.00143212	solute carrier family 2 (facilitated glucose transporter), member 13
D130040H23Rik	1.8289e-07	-0.0700139	0.08	0.067	0.00335183	RIKEN cDNA D130040H23 gene
Nek8	1.8289e-07	-0.0700139	0.08	0.067	0.00335183	NIMA (never in mitosis gene a)-related expressed kinase 8
Pprc1	0.00508447	-0.0719861	0.314	0.267	1	peroxisome proliferative activated receptor, gamma, coactivator-related 1
Mrpl19	0.000212275	-0.0719861	0.142	0.133	1	mitochondrial ribosomal protein L19
Tars2	4.26717e-07	-0.0759387	0.075	0.067	0.00782044	threonyl-tRNA synthetase 2, mitochondrial (putative)
Psmd14	0.00280729	-0.0790668	0.177	0.133	1	proteasome (prosome, macropain) 26S subunit, non-ATPase, 14
Ercc5	0.00035911	-0.0832134	0.133	0.133	1	excision repair cross-complementing rodent repair deficiency, complementation group 5
Isoc2b	0.00823767	-0.0864373	0.279	0.2	1	isochorismatase domain containing 2b
Lrp4	5.30076e-06	-0.0938606	0.062	0.067	0.0971471	low density lipoprotein receptor-related protein 4
Cul7	5.30076e-06	-0.0938606	0.062	0.067	0.0971471	cullin 7
0610030E20Rik	1.23888e-07	-0.0951267	0.168	0.067	0.00227049	RIKEN cDNA 0610030E20 gene
Rab6a	9.1343e-05	-0.0983203	0.527	0.267	1	RAB6A, member RAS oncogene family
Abca2	1.21671e-05	-0.0998844	0.058	0.067	0.222987	ATP-binding cassette, sub-family A (ABC1), member 2
Rundc3a	1.21671e-05	-0.0998844	0.058	0.067	0.222987	RUN domain containing 3A
Slc1a3	1.21671e-05	-0.0998844	0.058	0.067	0.222987	solute carrier family 1 (glial high affinity glutamate transporter), member 3
Dtx3	1.21671e-05	-0.0998844	0.058	0.067	0.222987	deltex 3, E3 ubiquitin ligase
AU022252	0.00077595	-0.10022	0.119	0.133	1	expressed sequence AU022252
Sox6	0.000960449	-0.10079	0.239	0.2	1	SRY (sex determining region Y)-box 6
Chpf2	0.00181602	-0.10079	0.243	0.267	1	chondroitin polymerizing factor 2
Proc	1.24836e-11	-0.105933	0.239	0.2	2.28787e-07	protein C
Rras	1.88488e-07	-0.105933	0.111	0.067	0.00345443	related RAS viral (r-ras) oncogene
Cebpg	0.000117063	-0.105933	0.42	0.267	1	CCAAT/enhancer binding protein (C/EBP), gamma
Zdhhc18	0.000997725	-0.105933	0.115	0.133	1	zinc finger, DHHC domain containing 18
Mybbp1a	0.00670981	-0.111095	0.19	0.133	1	MYB binding protein (P160) 1a
Myrf	0.00191146	-0.111367	0.173	0.2	1	myelin regulatory factor
Ess2	0.00127903	-0.11167	0.111	0.133	1	ess-2 splicing factor
Pisd	6.30042e-05	-0.112008	0.049	0.067	1	phosphatidylserine decarboxylase
Kcnma1	3.0747e-08	-0.115332	0.35	0.267	0.0005635	potassium large conductance calcium-activated channel, subfamily M, alpha member 1
Elmo1	0.00247607	-0.116275	0.23	0.267	1	engulfment and cell motility 1
Fbxl5	0.00247607	-0.116275	0.23	0.267	1	F-box and leucine-rich repeat protein 5
Capza1	0.00760945	-0.116275	0.212	0.2	1	capping protein (actin filament) muscle Z-line, alpha 1
N4bp2os	7.20544e-05	-0.121474	0.226	0.2	1	NEDD4 binding protein 2, opposite strand
Zbtb8a	7.20544e-05	-0.121474	0.226	0.2	1	zinc finger and BTB domain containing 8a
Fam214a	0.00208127	-0.123211	0.102	0.133	1	family with sequence similarity 214, member A
Cerk	0.000316656	-0.124234	0.04	0.067	1	ceramide kinase
Gm19325	0.000316656	-0.124234	0.04	0.067	1	predicted gene, 19325
Sycn	0.000316656	-0.124234	0.04	0.067	1	syncollin
Polr2c	0.00293431	-0.127793	0.159	0.2	1	polymerase (RNA) II (DNA directed) polypeptide C
Zfp120	0.00293431	-0.127793	0.159	0.2	1	zinc finger protein 120
Ints13	0.00543571	-0.127793	0.15	0.133	1	integrator complex subunit 13
Ppat	4.42195e-06	-0.134846	0.088	0.067	0.0810412	phosphoribosyl pyrophosphate amidotransferase
Mtmr9	0.00333665	-0.134846	0.093	0.133	1	myotubularin related protein 9
Polr3a	0.00333665	-0.134846	0.093	0.133	1	polymerase (RNA) III (DNA directed) polypeptide A
1810059H22Rik	0.00333665	-0.134846	0.093	0.133	1	RIKEN cDNA 1810059H22 gene
Gip	0.000265356	-0.135681	0.274	0.267	1	gastric inhibitory polypeptide
Trip13	0.00152478	-0.136565	0.031	0.067	1	thyroid hormone receptor interactor 13
Cyb5r2	0.00152478	-0.136565	0.031	0.067	1	cytochrome b5 reductase 2
Snhg3	0.000317629	-0.137184	0.204	0.2	1	small nucleolar RNA host gene 3
Cebpzos	0.000317629	-0.137184	0.204	0.2	1	CCAAT/enhancer binding protein (C/EBP), zeta, opposite strand
Gpn2	0.00419797	-0.140699	0.088	0.133	1	GPN-loop GTPase 2
N4bp3	0.00419797	-0.140699	0.088	0.133	1	NEDD4 binding protein 3
Paics	0.00449049	-0.140699	0.075	0.067	1	phosphoribosylaminoimidazole carboxylase, phosphoribosylaminoribosylaminoimidazole, succinocarboxamide synthetase
Lsm11	0.00327015	-0.14277	0.027	0.067	1	U7 snRNP-specific Sm-like protein LSM11
Cyp2j9	0.00327015	-0.14277	0.027	0.067	1	cytochrome P450, family 2, subfamily j, polypeptide 9
Car9	0.00327015	-0.14277	0.027	0.067	1	carbonic anhydrase 9
Clic6	0.00327015	-0.14277	0.027	0.067	1	chloride intracellular channel 6
Mrps6	0.00327015	-0.14277	0.027	0.067	1	mitochondrial ribosomal protein S6
Ift81	0.00525663	-0.146575	0.084	0.133	1	intraflagellar transport 81
Dnajc24	0.00525663	-0.146575	0.084	0.133	1	DnaJ heat shock protein family (Hsp40) member C24
Zfp677	0.00686455	-0.149002	0.022	0.067	1	zinc finger protein 677
Nhlrc3	4.36408e-17	-0.149989	0.142	0.133	7.99806e-13	NHL repeat containing 3
Ost4	0.000808591	-0.150076	0.956	0.733	1	oligosaccharyltransferase complex subunit 4 (non-catalytic)
Topbp1	2.84961e-05	-0.152476	0.075	0.067	0.522249	topoisomerase (DNA) II binding protein 1
Mfsd7a	0.00654818	-0.152476	0.08	0.133	1	major facilitator superfamily domain containing 7A
Focad	0.00479601	-0.153067	0.199	0.267	1	focadhesin
Mtfp1	0.00569991	-0.155591	0.137	0.2	1	mitochondrial fission process 1
Tbc1d8	0.00459795	-0.155859	0.257	0.333	1	TBC1 domain family, member 8
Acp1	0.00488221	-0.158401	0.261	0.2	1	acid phosphatase 1, soluble
Cyth2	0.00811054	-0.158401	0.075	0.133	1	cytohesin 2
Tmem138	0.00811054	-0.158401	0.075	0.133	1	transmembrane protein 138
Acsf2	0.00811054	-0.158401	0.075	0.133	1	acyl-CoA synthetase family member 2
Scgb2b7	0.00811054	-0.158401	0.075	0.133	1	secretoglobin, family 2B, member 7
Oxct1	0.00811054	-0.158401	0.075	0.133	1	3-oxoacid CoA transferase 1
Stk16	0.00620412	-0.160726	0.336	0.333	1	serine/threonine kinase 16
Dnajb4	0.00645275	-0.161216	0.133	0.2	1	DnaJ heat shock protein family (Hsp40) member B4
Gpd2	0.00675684	-0.161547	0.004	0.133	1	glycerol phosphate dehydrogenase 2, mitochondrial
Atg2a	0.00568919	-0.163754	0.19	0.267	1	autophagy related 2A
Zmat3	0.00568919	-0.163754	0.19	0.267	1	zinc finger matrin type 3
Rfc2	0.00998228	-0.16435	0.071	0.133	1	replication factor C (activator 1) 2
Mylpf	0.00998228	-0.16435	0.071	0.133	1	myosin light chain, phosphorylatable, fast skeletal muscle
Dnajc16	0.00998228	-0.16435	0.071	0.133	1	DnaJ heat shock protein family (Hsp40) member C16
Pigo	0.00998228	-0.16435	0.071	0.133	1	phosphatidylinositol glycan anchor biosynthesis, class O
Cgas	0.00998228	-0.16435	0.071	0.133	1	cyclic GMP-AMP synthase
Gad1	0.00998228	-0.16435	0.071	0.133	1	glutamate decarboxylase 1
Smyd5	0.00998228	-0.16435	0.071	0.133	1	SET and MYND domain containing 5
Rnf121	1.32041e-15	-0.166862	0.128	0.133	2.41992e-11	ring finger protein 121
Sclt1	1.31371e-09	-0.170324	0.066	0.067	2.40763e-05	sodium channel and clathrin linker 1
Dnmt3a	0.00818695	-0.172531	0.124	0.2	1	DNA methyltransferase 3A
Cdca7l	0.00675684	-0.174203	0.004	0.133	1	cell division cycle associated 7 like
Cdca5	0.00675684	-0.174203	0.004	0.133	1	cell division cycle associated 5
Ly6a	0.00675684	-0.174203	0.004	0.133	1	lymphocyte antigen 6 complex, locus A
Kcnk10	0.00675684	-0.174203	0.004	0.133	1	potassium channel, subfamily K, member 10
Gbp2	0.00675684	-0.174203	0.004	0.133	1	guanylate binding protein 2
Akr1c14	0.00675684	-0.174203	0.004	0.133	1	aldo-keto reductase family 1, member C14
Cdh26	0.00675684	-0.174203	0.004	0.133	1	cadherin-like 26
Gsta4	0.00675684	-0.174203	0.004	0.133	1	glutathione S-transferase, alpha 4
Haus2	0.00917154	-0.178222	0.119	0.2	1	HAUS augmin-like complex, subunit 2
Rrp7a	0.00917154	-0.178222	0.119	0.2	1	ribosomal RNA processing 7 homolog A
Ric1	0.00722418	-0.179934	0.177	0.267	1	RAB6A GEF complex partner 1
Gm10260	0.00167731	-0.180572	0	0.133	1	NA
Cd48	0.00167731	-0.180572	0	0.133	1	CD48 antigen
Parpbp	0.00167731	-0.180572	0	0.133	1	PARP1 binding protein
Ttc19	0.00778401	-0.185368	0.173	0.267	1	tetratricopeptide repeat domain 19
Large2	0.00960553	-0.186665	0.226	0.267	1	LARGE xylosyl- and glucuronyltransferase 2
Hmgxb3	0.00836488	-0.190822	0.168	0.267	1	HMG box domain containing 3
Phykpl	0.00836488	-0.190822	0.168	0.267	1	5-phosphohydroxy-L-lysine phospholyase
Marf1	0.0018766	-0.193676	0.314	0.333	1	meiosis regulator and mRNA stability 1
Ncapg2	3.05175e-06	-0.206696	0.04	0.067	0.0559295	non-SMC condensin II complex, subunit G2
Igdcc4	0.000273309	-0.207813	0.265	0.333	1	immunoglobulin superfamily, DCC subclass, member 4
Lsm6	0.00561755	-0.207813	0.226	0.2	1	LSM6 homolog, U6 small nuclear RNA and mRNA degradation associated
Etfb	0.00323052	-0.208744	0.416	0.333	1	electron transferring flavoprotein, beta polypeptide
Wasf2	1.28538e-06	-0.212849	0.128	0.067	0.0235571	WASP family, member 2
Pfas	1.81931e-05	-0.218408	0.146	0.133	0.333424	phosphoribosylformylglycinamidine synthase (FGAR amidotransferase)
0610040J01Rik	0.00445665	-0.218408	0.137	0.2	1	RIKEN cDNA 0610040J01 gene
Scn2b	3.77113e-05	-0.219027	0.031	0.067	0.691136	sodium channel, voltage-gated, type II, beta
Znrd1	0.00246551	-0.227397	0.296	0.333	1	NA
Rpl9-ps6	0.0084878	-0.228062	0.23	0.267	1	ribosomal protein L9, pseudogene 6
Abca7	0.00930904	-0.22879	0.195	0.333	1	ATP-binding cassette, sub-family A (ABC1), member 7
Tfdp1	1.77789e-08	-0.229592	0.128	0.067	0.000325833	transcription factor Dp 1
2410002F23Rik	0.0024289	-0.229592	0.137	0.2	1	RIKEN cDNA 2410002F23 gene
Prpf31	0.00303964	-0.229592	0.128	0.133	1	pre-mRNA processing factor 31
Hmga2	0.00043621	-0.231464	0.022	0.067	1	high mobility group AT-hook 2
Cyfip1	0.00679621	-0.239517	0.177	0.267	1	cytoplasmic FMR1 interacting protein 1
Plp2	0.00769806	-0.239517	0.164	0.2	1	proteolipid protein 2
Mff	0.00235371	-0.240863	0.314	0.333	1	mitochondrial fission factor
Atad5	0.00448033	-0.24401	0.013	0.067	1	ATPase family, AAA domain containing 5
Spin1	0.00748151	-0.24491	0.173	0.267	1	spindlin 1
Scai	0.00548465	-0.248327	0.066	0.133	1	suppressor of cancer cell invasion
Fbxo6	0.000780789	-0.250323	0.173	0.267	1	F-box protein 6
Ssc5d	0.00514691	-0.250323	0.009	0.2	1	scavenger receptor cysteine rich family, 5 domains
Commd3	0.00200035	-0.251975	0.265	0.333	1	COMM domain containing 3
Tacc3	0.00193182	-0.256665	0.004	0.2	1	transforming, acidic coiled-coil containing protein 3
Trim40	0.00193182	-0.256665	0.004	0.2	1	tripartite motif-containing 40
Mpig6b	0.00193182	-0.256665	0.004	0.2	1	megakaryocyte and platelet inhibitory receptor G6b
Id2	0.00675684	-0.256665	0.004	0.133	1	inhibitor of DNA binding 2
Cnn2	0.00675684	-0.256665	0.004	0.133	1	calponin 2
Erc1	0.00117226	-0.257937	0.111	0.2	1	ELKS/RAB6-interacting/CAST family member 1
Arhgef1	0.0088279	-0.269432	0.208	0.333	1	Rho guanine nucleotide exchange factor (GEF) 1
Eef1e1	0.00248558	-0.274688	0.199	0.267	1	eukaryotic translation elongation factor 1 epsilon 1
Usp25	8.28658e-07	-0.275215	0.097	0.133	0.0151868	ubiquitin specific peptidase 25
Impa1	0.00785432	-0.276979	0.257	0.4	1	inositol (myo)-1(or 4)-monophosphatase 1
Kcnq1	0.000386978	-0.278573	0.04	0.067	1	potassium voltage-gated channel, subfamily Q, member 1
Pde2a	0.00967381	-0.278573	0.035	0.267	1	phosphodiesterase 2A, cGMP-stimulated
Eloc	0.00333171	-0.279416	0.469	0.467	1	elongin C
Tmem259	0.00490751	-0.28102	0.336	0.4	1	transmembrane protein 259
Ppig	0.00307055	-0.284472	0.363	0.333	1	peptidyl-prolyl isomerase G (cyclophilin G)
Cbx1	0.00681723	-0.285682	0.296	0.333	1	chromobox 1
Prpf38a	0.00318696	-0.286849	0.088	0.2	1	PRP38 pre-mRNA processing factor 38 (yeast) domain containing A
Srsf9	0.00557632	-0.287299	0.35	0.333	1	serine and arginine-rich splicing factor 9
Slc38a7	3.21421e-05	-0.292702	0.088	0.2	0.589069	solute carrier family 38, member 7
Slc4a2	0.00960668	-0.29368	0.257	0.6	1	solute carrier family 4 (anion exchanger), member 2
Nkg7	0.00860104	-0.29703	0.031	0.267	1	natural killer cell group 7 sequence
Inpp1	0.00860104	-0.29703	0.031	0.267	1	inositol polyphosphate-1-phosphatase
Cxcl13	0.00860104	-0.29703	0.031	0.267	1	chemokine (C-X-C motif) ligand 13
Nr1h4	0.00860104	-0.29703	0.031	0.267	1	nuclear receptor subfamily 1, group H, member 4
Vil1	0.00331019	-0.300845	0.726	0.6	1	villin 1
Haus3	0.00562226	-0.303235	0.027	0.267	1	HAUS augmin-like complex, subunit 3
Uhrf1	9.15257e-05	-0.309467	0.022	0.067	1	ubiquitin-like, containing PHD and RING finger domains, 1
Pyroxd2	0.00344305	-0.309467	0.022	0.267	1	pyridine nucleotide-disulphide oxidoreductase domain 2
Ifi47	0.00344305	-0.309467	0.022	0.267	1	interferon gamma inducible protein 47
Ago3	3.65448e-05	-0.312024	0.181	0.333	0.669757	argonaute RISC catalytic subunit 3
Katnbl1	0.00817326	-0.312024	0.181	0.4	1	katanin p80 subunit B like 1
Eif4a3	0.00932241	-0.313971	0.296	0.4	1	eukaryotic translation initiation factor 4A3
Ptprf	0.00644872	-0.315029	0.336	0.333	1	protein tyrosine phosphatase, receptor type, F
Tnik	0.00193406	-0.315726	0.018	0.267	1	TRAF2 and NCK interacting kinase
Ttr	0.00924027	-0.315726	0.018	0.2	1	transthyretin
Cox7a1	0.00924027	-0.315726	0.018	0.2	1	cytochrome c oxidase subunit 7A1
Naa20	0.00259576	-0.316921	0.115	0.133	1	N(alpha)-acetyltransferase 20, NatB catalytic subunit
Gm15848	0.00446596	-0.322327	0.053	0.333	1	predicted gene 15848
Pank2	0.00241339	-0.322871	0.168	0.333	1	pantothenate kinase 2
Drg1	0.00744205	-0.323108	0.19	0.533	1	developmentally regulated GTP binding protein 1
Gal3st1	4.63398e-05	-0.328326	0.159	0.267	0.84927	galactose-3-O-sulfotransferase 1
Etfbkmt	0.00040098	-0.328326	0.009	0.267	1	electron transfer flavoprotein beta subunit lysine methyltransferase
L1cam	0.00040098	-0.328326	0.009	0.267	1	L1 cell adhesion molecule
Suclg2	0.00299736	-0.328326	0.288	0.4	1	succinate-Coenzyme A ligase, GDP-forming, beta subunit
Sec23a	0.00770174	-0.328326	0.058	0.333	1	SEC23 homolog A, COPII coat complex component
Prkx	0.00999612	-0.328326	0.115	0.333	1	protein kinase, X-linked
1300002E11Rik	0.00532562	-0.332626	0.376	0.4	1	RIKEN cDNA 1300002E11 gene
Brap	0.00532276	-0.333344	0.23	0.6	1	BRCA1 associated protein
Taz	0.00887472	-0.333344	0.235	0.6	1	tafazzin
Kdm4c	0.00672014	-0.333563	0.204	0.333	1	lysine (K)-specific demethylase 4C
Utp6	0.00745271	-0.333801	0.164	0.4	1	UTP6 small subunit processome component
Zfp984	0.000126051	-0.334062	0.111	0.267	1	zinc finger protein 984
Gpsm2	0.00348188	-0.334062	0.084	0.4	1	G-protein signalling modulator 2 (AGS3-like, C. elegans)
Soat2	0.00272635	-0.33435	0.044	0.333	1	sterol O-acyltransferase 2
Ints7	0.00908507	-0.33435	0.058	0.333	1	integrator complex subunit 7
Abhd4	0.00908507	-0.33435	0.058	0.333	1	abhydrolase domain containing 4
Mrpl50	1.42386e-06	-0.337259	0.372	0.333	0.0260951	mitochondrial ribosomal protein L50
Vps13d	0.0081814	-0.33838	0.257	0.467	1	vacuolar protein sorting 13D
4632427E13Rik	0.00740476	-0.338818	0.186	0.267	1	RIKEN cDNA 4632427E13 gene
Lpcat4	0.00680589	-0.340399	0.053	0.333	1	lysophosphatidylcholine acyltransferase 4
Zfp119b	0.00680589	-0.340399	0.053	0.333	1	zinc finger protein 119b
Rdh11	0.00973013	-0.340399	0.053	0.267	1	retinol dehydrogenase 11
E2f2	0.00973013	-0.340399	0.053	0.267	1	E2F transcription factor 2
Gucd1	1.31727e-05	-0.345604	0.102	0.2	0.241417	guanylyl cyclase domain containing 1
Chml	0.00284331	-0.346473	0.044	0.333	1	choroideremia-like
Larp7	0.00284331	-0.346473	0.044	0.333	1	La ribonucleoprotein domain family, member 7
Neo1	0.00497533	-0.346473	0.049	0.333	1	neogenin
P2ry1	0.00497533	-0.346473	0.049	0.333	1	purinergic receptor P2Y, G-protein coupled 1
Fbxo25	0.00852498	-0.346473	0.049	0.267	1	F-box protein 25
Naa25	0.0051946	-0.349387	0.204	0.467	1	N(alpha)-acetyltransferase 25, NatB auxiliary subunit
Traf7	0.00963073	-0.350352	0.137	0.467	1	TNF receptor-associated factor 7
Rtn4rl1	0.00353573	-0.352573	0.044	0.333	1	reticulon 4 receptor-like 1
Rcan1	0.00353573	-0.352573	0.044	0.333	1	regulator of calcineurin 1
Anxa13	0.00746549	-0.352573	0.394	0.4	1	annexin A13
Camk2d	0.00402251	-0.353417	0.412	0.467	1	calcium/calmodulin-dependent protein kinase II, delta
Baiap2l1	0.00818245	-0.353593	0.23	0.4	1	BAI1-associated protein 2-like 1
Mrpl41	0.00358741	-0.355912	0.137	0.267	1	mitochondrial ribosomal protein L41
Dop1b	0.00485448	-0.355912	0.124	0.467	1	DOP1 leucine zipper like protein B
Kif13b	0.00637332	-0.355912	0.146	0.4	1	kinesin family member 13B
Pik3c2b	0.00680338	-0.355912	0.128	0.467	1	phosphatidylinositol-4-phosphate 3-kinase catalytic subunit type 2 beta
Anapc5	0.00156865	-0.35634	0.319	0.4	1	anaphase-promoting complex subunit 5
Prep	0.00756316	-0.357239	0.093	0.333	1	prolyl endopeptidase
Ctps	0.00766328	-0.357239	0.088	0.4	1	cytidine 5'-triphosphate synthase
Gprin3	0.00766328	-0.357239	0.088	0.4	1	GPRIN family member 3
Pdik1l	0.00766328	-0.357239	0.088	0.4	1	PDLIM1 interacting kinase 1 like
Trim24	0.00766328	-0.357239	0.088	0.4	1	tripartite motif-containing 24
Qtrt1	0.00330905	-0.357472	0.261	0.667	1	queuine tRNA-ribosyltransferase catalytic subunit 1
Mrps18b	0.00363231	-0.357472	0.261	0.333	1	mitochondrial ribosomal protein S18B
Vps13a	0.000682151	-0.361493	0.137	0.267	1	vacuolar protein sorting 13A
Mapk14	0.00669101	-0.361493	0.128	0.467	1	mitogen-activated protein kinase 14
Ublcp1	0.00394857	-0.363091	0.08	0.4	1	ubiquitin-like domain containing CTD phosphatase 1
Fbxl6	0.00607927	-0.363091	0.084	0.4	1	F-box and leucine-rich repeat protein 6
Nudt6	0.00869625	-0.363091	0.088	0.4	1	nudix (nucleoside diphosphate linked moiety X)-type motif 6
Timm10	0.00879391	-0.363091	0.088	0.2	1	translocase of inner mitochondrial membrane 10
Hmgcr	0.00812973	-0.363825	0.221	0.333	1	3-hydroxy-3-methylglutaryl-Coenzyme A reductase
Hspe1-rs1	0.00160685	-0.364852	0.035	0.333	1	heat shock protein 1 (chaperonin 10), related sequence 1
Apool	0.00487439	-0.364852	0.035	0.267	1	apolipoprotein O-like
Net1	0.00788619	-0.364852	0.031	0.267	1	neuroepithelial cell transforming gene 1
Wbp1l	0.00459367	-0.365388	0.19	0.467	1	WW domain binding protein 1 like
AI837181	0.00868302	-0.365388	0.177	0.533	1	expressed sequence AI837181
Hpcal1	0.00222268	-0.36732	0.252	0.333	1	hippocalcin-like 1
Suz12	0.00253901	-0.367496	0.354	0.4	1	SUZ12 polycomb repressive complex 2 subunit
Rps27rt	0.00300699	-0.368968	0.075	0.4	1	ribosomal protein S27, retrogene
Nat9	0.00547079	-0.368968	0.217	0.6	1	N-acetyltransferase 9 (GCN5-related, putative)
Rest	0.00694642	-0.368968	0.084	0.4	1	RE1-silencing transcription factor
Faap20	0.00243744	-0.370761	0.181	0.4	1	Fanconi anemia core complex associated protein 20
Dctn5	0.00743378	-0.370761	0.173	0.533	1	dynactin 5
Ahcy	0.00101293	-0.37103	0.031	0.333	1	S-adenosylhomocysteine hydrolase
Pla2g10	0.00335676	-0.37103	0.022	0.267	1	phospholipase A2, group X
Runx1t1	0.00017307	-0.37272	0.133	0.333	1	RUNX1 translocation partner 1
Nudcd3	0.000270317	-0.37272	0.124	0.267	1	NudC domain containing 3
Nup88	0.00391901	-0.37272	0.128	0.333	1	nucleoporin 88
Ppp5c	0.00538894	-0.37272	0.133	0.4	1	protein phosphatase 5, catalytic subunit
Gm36738	0.00386833	-0.373555	0.314	0.733	1	predicted gene, 36738
Shc1	0.00609714	-0.37413	0.217	0.6	1	src homology 2 domain-containing transforming protein C1
Lrrc1	0.00547838	-0.374868	0.08	0.4	1	leucine rich repeat containing 1
Tmx3	0.00574811	-0.374868	0.08	0.333	1	thioredoxin-related transmembrane protein 3
Relch	0.00633256	-0.376154	0.168	0.533	1	RAB11 binding and LisH domain, coiled-coil and HEAT repeat containing
Ncor2	0.00169779	-0.37931	0.226	0.467	1	nuclear receptor co-repressor 2
Elk4	0.00426057	-0.380793	0.075	0.4	1	ELK4, member of ETS oncogene family
Coq3	0.00426057	-0.380793	0.075	0.4	1	coenzyme Q3 methyltransferase
Thap3	0.00148752	-0.381568	0.142	0.533	1	THAP domain containing, apoptosis associated protein 3
Znrf1	0.00393711	-0.381568	0.177	0.467	1	zinc and ring finger 1
Hsdl1	0.00711876	-0.381568	0.168	0.533	1	hydroxysteroid dehydrogenase like 1
Spryd7	0.00927003	-0.381568	0.173	0.533	1	SPRY domain containing 7
Oard1	0.00779616	-0.382219	0.221	0.333	1	O-acyl-ADP-ribose deacylase 1
Mapk3	0.00773333	-0.382451	0.73	0.733	1	mitogen-activated protein kinase 3
Lbr	0.00256932	-0.384509	0.212	0.4	1	lamin B receptor
Cct8	0.00353794	-0.384509	0.199	0.333	1	chaperonin containing Tcp1, subunit 8 (theta)
Dnmbp	0.00940123	-0.384509	0.221	0.6	1	dynamin binding protein
1700021F05Rik	0.00451129	-0.386743	0.071	0.333	1	NA
Ece1	0.0079467	-0.387002	0.168	0.533	1	endothelin converting enzyme 1
Cops5	1.34666e-08	-0.389726	0.119	0.267	0.000246803	COP9 signalosome subunit 5
Glrx2	0.00763746	-0.389726	0.416	0.533	1	glutaredoxin 2 (thioltransferase)
Gstm5	0.00051382	-0.391628	0.518	0.533	1	glutathione S-transferase, mu 5
Cacfd1	0.00675146	-0.391751	0.465	0.867	1	calcium channel flower domain containing 1
Znhit2	0.00498135	-0.392456	0.168	0.4	1	zinc finger, HIT domain containing 2
Gins4	0.00151042	-0.392716	0.062	0.4	1	GINS complex subunit 4 (Sld5 homolog)
Ogfr	0.00391094	-0.392716	0.066	0.333	1	opioid growth factor receptor
Ndufv1	0.00592109	-0.39456	0.265	0.4	1	NADH:ubiquinone oxidoreductase core subunit V1
Slc44a3	0.00744072	-0.39456	0.27	0.667	1	solute carrier family 44, member 3
Mbd6	0.00275635	-0.39544	0.106	0.467	1	methyl-CpG binding domain protein 6
Micu1	0.00552037	-0.39544	0.115	0.467	1	mitochondrial calcium uptake 1
Degs2	0.00354134	-0.396141	0.819	0.8	1	delta(4)-desaturase, sphingolipid 2
Ube2i	0.00288967	-0.396713	0.319	0.467	1	ubiquitin-conjugating enzyme E2I
Fxyd3	0.00829299	-0.397714	0.991	0.933	1	FXYD domain-containing ion transport regulator 3
Abhd14a	0.0019781	-0.397931	0.142	0.267	1	abhydrolase domain containing 14A
Lrrc8b	0.00315547	-0.397931	0.15	0.533	1	leucine rich repeat containing 8 family, member B
Brwd1	0.00100318	-0.398715	0.336	0.8	1	bromodomain and WD repeat domain containing 1
Kbtbd3	0.00181409	-0.398715	0.062	0.4	1	kelch repeat and BTB (POZ) domain containing 3
Smc4	0.00347801	-0.398715	0.044	0.333	1	structural maintenance of chromosomes 4
Chd6	0.002409	-0.401389	0.296	0.733	1	chromodomain helicase DNA binding protein 6
Ddhd1	0.00630931	-0.403427	0.159	0.533	1	DDHD domain containing 1
Tep1	0.00278989	-0.404739	0.058	0.333	1	telomerase associated protein 1
Hnrnpc	0.00425486	-0.405947	0.531	0.6	1	heterogeneous nuclear ribonucleoprotein C
Ciapin1	0.00959565	-0.406936	0.102	0.4	1	cytokine induced apoptosis inhibitor 1
Dnlz	3.37892e-06	-0.407397	0.235	0.333	0.0619255	DNL-type zinc finger
Gmfb	0.000109002	-0.408668	0.004	0.267	1	glia maturation factor, beta
Mrpl27	0.000157221	-0.408944	0.155	0.4	1	mitochondrial ribosomal protein L27
Klf13	0.00505394	-0.410788	0.186	0.4	1	Kruppel-like factor 13
Mdp1	0.00900066	-0.410788	0.19	0.4	1	magnesium-dependent phosphatase 1
Trappc4	0.00931388	-0.414056	0.27	0.467	1	trafficking protein particle complex 4
Abhd12	0.00340234	-0.414483	0.146	0.533	1	abhydrolase domain containing 12
Mga	0.00581169	-0.414483	0.119	0.467	1	MAX gene associated
Kpna4	0.00912799	-0.414483	0.142	0.4	1	karyopherin (importin) alpha 4
Rpp14	0.00912799	-0.414483	0.142	0.4	1	ribonuclease P 14 subunit
Mrpl34	0.000877297	-0.415037	0.389	0.333	1	mitochondrial ribosomal protein L34
Ninj1	0.000517348	-0.415383	0.633	0.667	1	ninjurin 1
Fchsd2	0.006263	-0.417593	0.208	0.6	1	FCH and double SH3 domains 2
Cd177	0.000943272	-0.418524	0.088	0.2	1	CD177 antigen
Klhdc4	0.00231939	-0.418524	0.097	0.467	1	kelch domain containing 4
Trmt1l	0.00695981	-0.418524	0.093	0.4	1	tRNA methyltransferase 1 like
Ccdc71l	0.00908168	-0.418524	0.088	0.267	1	coiled-coil domain containing 71 like
Dmtf1	0.00141689	-0.420042	0.133	0.533	1	cyclin D binding myb-like transcription factor 1
Ddost	0.000776613	-0.421435	0.898	0.8	1	dolichyl-di-phosphooligosaccharide-protein glycotransferase
Dvl1	0.00338958	-0.421435	0.19	0.6	1	dishevelled segment polarity protein 1
Fam120b	0.00844281	-0.421435	0.168	0.533	1	family with sequence similarity 120, member B
Hipk1	0.000542404	-0.422718	0.208	0.667	1	homeodomain interacting protein kinase 1
Sp1	0.000774249	-0.422718	0.226	0.4	1	trans-acting transcription factor 1
Bcar1	0.00745188	-0.422718	0.212	0.6	1	breast cancer anti-estrogen resistance 1
Usp10	0.00141953	-0.422963	0.044	0.333	1	ubiquitin specific peptidase 10
Thg1l	0.00141953	-0.422963	0.044	0.333	1	tRNA-histidine guanylyltransferase 1-like (S. cerevisiae)
Ddx50	0.000714344	-0.423124	0.584	1	1	DExD box helicase 50
Hmg20b	0.000154242	-0.423904	0.27	0.4	1	high mobility group 20B
Pde9a	0.0022787	-0.424353	0.093	0.4	1	phosphodiesterase 9A
Bcdin3d	0.0022787	-0.424353	0.093	0.4	1	BCDIN3 domain containing
Nfkbib	0.0022787	-0.424353	0.093	0.4	1	nuclear factor of kappa light polypeptide gene enhancer in B cells inhibitor, beta
Igfbp4	0.00283975	-0.424353	0.071	0.4	1	insulin-like growth factor binding protein 4
Hnrnpul2	0.00680663	-0.425448	0.442	0.533	1	heterogeneous nuclear ribonucleoprotein U-like 2
Gpatch8	0.00943661	-0.425623	0.133	0.467	1	G patch domain containing 8
Myl12a	0.0024854	-0.426023	0.332	0.467	1	myosin, light chain 12A, regulatory, non-sarcomeric
Ndufs2	0.00816043	-0.426023	0.332	0.4	1	NADH:ubiquinone oxidoreductase core subunit S2
Vasp	5.082e-05	-0.427862	0.403	0.4	0.931379	vasodilator-stimulated phosphoprotein
Tsg101	0.00797513	-0.428853	0.274	0.667	1	tumor susceptibility gene 101
Bri3bp	0.000961545	-0.429089	0.031	0.333	1	Bri3 binding protein
Cdc42	0.00578496	-0.42966	0.699	0.733	1	cell division cycle 42
Sac3d1	0.00483073	-0.430205	0.084	0.4	1	SAC3 domain containing 1
Heca	0.00615245	-0.432162	0.181	0.533	1	hdc homolog, cell cycle regulator
Bcor	2.06025e-05	-0.433023	0.23	0.467	0.377582	BCL6 interacting corepressor
Gpa33	0.000137135	-0.434556	0.27	0.333	1	glycoprotein A33 (transmembrane)
B3glct	0.00416464	-0.435241	0.035	0.267	1	beta-3-glucosyltransferase
Nudcd2	3.92718e-05	-0.435879	0.35	0.333	0.719734	NudC domain containing 2
Fam13b	0.000690806	-0.436082	0.08	0.467	1	family with sequence similarity 13, member B
Cherp	0.00394857	-0.436082	0.08	0.4	1	calcium homeostasis endoplasmic reticulum protein
Slc23a3	0.00394857	-0.436082	0.08	0.4	1	solute carrier family 23 (nucleobase transporters), member 3
Rbm22	0.000713926	-0.43685	0.119	0.533	1	RNA binding motif protein 22
Itga2	0.00176687	-0.43685	0.133	0.467	1	integrin alpha 2
Rab10	0.00389143	-0.437555	0.668	0.733	1	RAB10, member RAS oncogene family
Tesk1	0.000556321	-0.437555	0.159	0.6	1	testis specific protein kinase 1
Ralgapa1	0.0076227	-0.437555	0.173	0.533	1	Ral GTPase activating protein, alpha subunit 1
Ifitm3	0.00907262	-0.437993	0.81	0.6	1	interferon induced transmembrane protein 3
Glod4	0.00771131	-0.438203	0.217	0.6	1	glyoxalase domain containing 4
Dynll1	0.00928307	-0.438509	0.965	0.933	1	dynein light chain LC8-type 1
Ythdc1	0.00294872	-0.439873	0.314	0.467	1	YTH domain containing 1
4930523C07Rik	0.000814252	-0.441983	0.08	0.467	1	RIKEN cDNA 4930523C07 gene
Med7	0.000214298	-0.442497	0.128	0.4	1	mediator complex subunit 7
Ppif	0.00178315	-0.442497	0.124	0.333	1	peptidylprolyl isomerase F (cyclophilin F)
Clk2	0.0069112	-0.442497	0.119	0.4	1	CDC-like kinase 2
Kif1bp	0.00226023	-0.442968	0.177	0.6	1	NA
Csnk2a2	0.00988183	-0.442968	0.164	0.467	1	casein kinase 2, alpha prime polypeptide
Ppp1r12a	0.0087074	-0.443803	0.257	0.533	1	protein phosphatase 1, regulatory subunit 12A
Prelp	0.000346252	-0.447625	0.027	0.333	1	proline arginine-rich end leucine-rich repeat
Aldoa	0.0058744	-0.447769	0.655	0.6	1	aldolase A, fructose-bisphosphate
Tax1bp3	0.00120843	-0.447907	0.075	0.4	1	Tax1 (human T cell leukemia virus type I) binding protein 3
1110059G10Rik	0.00252274	-0.447907	0.071	0.4	1	RIKEN cDNA 1110059G10 gene
Rab13	0.00140118	-0.448166	0.124	0.533	1	RAB13, member RAS oncogene family
Fbxo22	0.00235425	-0.448166	0.119	0.4	1	F-box protein 22
Sugt1	0.00847588	-0.448166	0.119	0.4	1	SGT1, suppressor of G2 allele of SKP1 (S. cerevisiae)
Rbm10	0.00156709	-0.448402	0.168	0.467	1	RNA binding motif protein 10
Ncoa6	0.00392044	-0.448402	0.164	0.4	1	nuclear receptor coactivator 6
Snapc5	0.00413403	-0.448402	0.15	0.333	1	small nuclear RNA activating complex, polypeptide 5
Rnps1	0.00529281	-0.448402	0.155	0.533	1	RNA binding protein with serine rich domain 1
Arfgap1	0.00819563	-0.448821	0.252	0.6	1	ADP-ribosylation factor GTPase activating protein 1
Fkbp1a	0.00233766	-0.450498	0.611	0.667	1	FK506 binding protein 1a
Rbpj	3.44977e-05	-0.453857	0.119	0.267	0.63224	recombination signal binding protein for immunoglobulin kappa J region
Snf8	0.000699505	-0.453857	0.319	0.533	1	SNF8, ESCRT-II complex subunit, homolog (S. cerevisiae)
Mov10	0.00099561	-0.453857	0.071	0.4	1	Mov10 RISC complex RNA helicase
Chchd6	0.00196536	-0.453857	0.066	0.4	1	coiled-coil-helix-coiled-coil-helix domain containing 6
Pdcd5	0.00333214	-0.453857	0.354	0.533	1	programmed cell death 5
Mrps33	0.00377187	-0.453857	0.398	0.533	1	mitochondrial ribosomal protein S33
Maged1	0.0049869	-0.453857	0.252	0.6	1	MAGE family member D1
Tkfc	0.00697781	-0.453857	0.066	0.333	1	triokinase, FMN cyclase
Skiv2l	0.000191537	-0.459112	0.181	0.667	1	superkiller viralicidic activity 2-like (S. cerevisiae)
Erbb3	0.00428596	-0.459332	0.15	0.533	1	erb-b2 receptor tyrosine kinase 3
Ctps2	0.000894662	-0.45957	0.115	0.533	1	cytidine 5'-triphosphate synthase 2
Ilf3	0.000894662	-0.45957	0.115	0.533	1	interleukin enhancer binding factor 3
Ift22	0.00108719	-0.45957	0.115	0.467	1	intraflagellar transport 22
2010001K21Rik	0.00790503	-0.460116	0.018	0.2	1	RIKEN cDNA 2010001K21 gene
Arhgap21	0.00266338	-0.462343	0.354	0.8	1	Rho GTPase activating protein 21
Ctsh	0.00260633	-0.46293	0.332	0.467	1	cathepsin H
Nhp2	0.00772711	-0.463605	0.217	0.267	1	NHP2 ribonucleoprotein
Slc38a2	0.00556937	-0.463981	0.646	0.733	1	solute carrier family 38, member 2
Shb	0.00287916	-0.464828	0.155	0.533	1	src homology 2 domain-containing transforming protein B
Stk38	0.00409334	-0.464828	0.15	0.467	1	serine/threonine kinase 38
Zfand1	0.00409334	-0.464828	0.15	0.467	1	zinc finger, AN1-type domain 1
Unc50	0.00261611	-0.465143	0.527	0.667	1	unc-50 homolog
Lyar	0.00174831	-0.468504	0.274	0.467	1	Ly1 antibody reactive clone
Gls	0.00833843	-0.46907	0.221	0.6	1	glutaminase
Myb	0.000188779	-0.469682	0.142	0.6	1	myeloblastosis oncogene
Svip	0.00650621	-0.469842	0.46	0.6	1	small VCP/p97-interacting protein
Immp1l	0.00568037	-0.470345	0.416	0.6	1	IMP1 inner mitochondrial membrane peptidase-like (S. cerevisiae)
Hmgcl	0.00892509	-0.470345	0.133	0.467	1	3-hydroxy-3-methylglutaryl-Coenzyme A lyase
Rassf4	0.00948862	-0.470345	0.128	0.467	1	Ras association (RalGDS/AF-6) domain family member 4
Pafah1b3	0.00247791	-0.471066	0.106	0.4	1	platelet-activating factor acetylhydrolase, isoform 1b, subunit 3
Palld	0.00437465	-0.471066	0.097	0.4	1	palladin, cytoskeletal associated protein
Etv3	0.0054773	-0.471066	0.102	0.4	1	ets variant 3
Ifngr1	0.00192594	-0.471853	0.049	0.2	1	interferon gamma receptor 1
Zfp950	0.00399092	-0.473419	0.243	0.667	1	zinc finger protein 950
Gm11808	0.00947854	-0.474177	0.221	0.533	1	ubiquitin A-52 residue ribosomal protein fusion product 1 pseudogene
Mrps7	0.00138385	-0.478351	0.261	0.4	1	mitchondrial ribosomal protein S7
Tdrd7	4.68719e-05	-0.479302	0.204	0.733	0.85902	tudor domain containing 7
Fam193b	0.000287056	-0.480329	0.181	0.667	1	family with sequence similarity 193, member B
Rsbn1l	0.00700607	-0.480329	0.173	0.533	1	round spermatid basic protein 1-like
Grk6	0.00206153	-0.481443	0.133	0.533	1	G protein-coupled receptor kinase 6
Uqcr11	0.00112541	-0.481736	0.938	0.867	1	ubiquinol-cytochrome c reductase, complex III subunit XI
Polr2g	0.00624902	-0.482239	0.301	0.667	1	polymerase (RNA) II (DNA directed) polypeptide G
Fnbp4	0.00131742	-0.482654	0.093	0.467	1	formin binding protein 4
Snrnp40	0.00455619	-0.482654	0.084	0.4	1	small nuclear ribonucleoprotein 40 (U5)
D030056L22Rik	3.01142e-05	-0.483977	0.044	0.467	0.551904	RIKEN cDNA D030056L22 gene
Zfp395	0.00231404	-0.485682	0.181	0.533	1	zinc finger protein 395
Vamp3	0.00626611	-0.485682	0.164	0.533	1	vesicle-associated membrane protein 3
Bad	0.00730858	-0.485682	0.173	0.333	1	BCL2-associated agonist of cell death
Ap3s2	0.000345168	-0.487024	0.137	0.6	1	adaptor-related protein complex 3, sigma 2 subunit
Nkiras2	0.00105243	-0.488483	0.088	0.467	1	NFKB inhibitor interacting Ras-like protein 2
Commd6	0.00542633	-0.489262	0.341	0.6	1	COMM domain containing 6
R3hdm2	0.00656212	-0.489607	0.204	0.4	1	R3H domain containing 2
Atf7ip	0.0034325	-0.491055	0.159	0.4	1	activating transcription factor 7 interacting protein
Chmp2a	0.00496689	-0.491825	0.633	0.733	1	charged multivesicular body protein 2A
Yif1a	0.00968854	-0.492445	0.372	0.6	1	Yip1 interacting factor homolog A (S. cerevisiae)
Reep6	0.000122762	-0.492626	0.137	0.467	1	receptor accessory protein 6
Scaf4	0.000389481	-0.492626	0.137	0.6	1	SR-related CTD-associated factor 4
Ube2d1	0.00137519	-0.492626	0.124	0.533	1	ubiquitin-conjugating enzyme E2D 1
Crnkl1	0.000217793	-0.494336	0.088	0.4	1	crooked neck pre-mRNA splicing factor 1
Mpv17l2	0.000829531	-0.494336	0.084	0.467	1	MPV17 mitochondrial membrane protein-like 2
Scyl1	0.000177021	-0.495145	0.35	0.667	1	SCY1-like 1 (S. cerevisiae)
Mbp	0.000378157	-0.496449	0.181	0.6	1	myelin basic protein
Pten	0.000379118	-0.496797	0.385	0.533	1	phosphatase and tensin homolog
Tmbim6	0.00219009	-0.497878	1	1	1	transmembrane BAX inhibitor motif containing 6
Arf1	0.00876715	-0.499487	0.912	1	1	ADP-ribosylation factor 1
Mrps9	0.00298518	-0.500212	0.071	0.4	1	mitochondrial ribosomal protein S9
Med30	0.000173419	-0.501862	0.168	0.4	1	mediator complex subunit 30
Gtf3c2	0.00972259	-0.501862	0.159	0.4	1	general transcription factor IIIC, polypeptide 2, beta
Gstm1	0.00342979	-0.503897	0.111	0.467	1	glutathione S-transferase, mu 1
Yars	0.00432427	-0.504483	0.323	0.733	1	tyrosyl-tRNA synthetase
Ndufa3	0.00905274	-0.504483	0.292	0.667	1	NADH:ubiquinone oxidoreductase subunit A3
Cyb561	0.00905767	-0.504483	0.292	0.667	1	cytochrome b-561
Tap1	0.000433106	-0.506113	0.071	0.467	1	transporter 1, ATP-binding cassette, sub-family B (MDR/TAP)
Marcks	0.00155725	-0.506113	0.071	0.333	1	myristoylated alanine rich protein kinase C substrate
Hcfc1r1	0.00575593	-0.506324	0.27	0.6	1	host cell factor C1 regulator 1 (XPO1-dependent)
Hltf	0.000610592	-0.507296	0.168	0.533	1	helicase-like transcription factor
Kmt5a	0.00785921	-0.507944	0.637	0.933	1	lysine methyltransferase 5A
AA467197	1.90297e-07	-0.508534	0.031	0.067	0.00348758	expressed sequence AA467197
Txndc17	0.0067603	-0.508755	0.819	1	1	thioredoxin domain containing 17
Pgls	0.00263822	-0.509072	0.699	0.8	1	6-phosphogluconolactonase
Kxd1	0.00350427	-0.509566	0.111	0.467	1	KxDL motif containing 1
Eif2d	6.67028e-05	-0.51044	0.199	0.733	1	eukaryotic translation initiation factor 2D
Sorbs2	0.000301583	-0.51044	0.199	0.4	1	sorbin and SH3 domain containing 2
Pdcd10	0.00573738	-0.51119	0.27	0.667	1	programmed cell death 10
Idh2	0.00811753	-0.514338	0.345	0.6	1	isocitrate dehydrogenase 2 (NADP+), mitochondrial
Bcap31	0.00165002	-0.514739	0.412	0.867	1	B cell receptor associated protein 31
Stag2	0.00321848	-0.515696	0.19	0.533	1	stromal antigen 2
Capzb	0.000390861	-0.517159	0.473	0.533	1	capping protein (actin filament) muscle Z-line, beta
Prss32	0.00262117	-0.517987	0.053	0.2	1	protease, serine 32
Hras	0.0046887	-0.518891	0.412	0.667	1	Harvey rat sarcoma virus oncogene
Ntpcr	4.60358e-05	-0.520971	0.106	0.6	0.843698	nucleoside-triphosphatase, cancer-related
Vps28	0.00340977	-0.520971	0.239	0.667	1	vacuolar protein sorting 28
Msl1	0.00467569	-0.520971	0.257	0.667	1	male specific lethal 1
Gpi1	0.00546886	-0.520971	0.177	0.533	1	glucose-6-phosphate isomerase 1
Zswim7	3.27245e-05	-0.523961	0.066	0.533	0.599742	zinc finger SWIM-type containing 7
Mbnl2	0.0024216	-0.524591	0.805	1	1	muscleblind like splicing factor 2
Ahcyl1	0.00042863	-0.525558	0.319	0.533	1	S-adenosylhomocysteine hydrolase-like 1
Inppl1	0.00325161	-0.525886	0.257	0.667	1	inositol polyphosphate phosphatase-like 1
Slc35a1	0.00451311	-0.525886	0.261	0.6	1	solute carrier family 35 (CMP-sialic acid transporter), member 1
Pold4	0.00281863	-0.526265	0.181	0.533	1	polymerase (DNA-directed), delta 4
Ctdsp2	0.00261009	-0.526707	0.102	0.4	1	CTD (carboxy-terminal domain, RNA polymerase II, polypeptide A) small phosphatase 2
Lrrc8d	3.73953e-05	-0.528625	0.235	0.8	0.685344	leucine rich repeat containing 8D
Fbxw2	0.00128756	-0.528625	0.23	0.667	1	F-box and WD-40 domain protein 2
Slc35a2	0.00145059	-0.530819	0.248	0.467	1	solute carrier family 35 (UDP-galactose transporter), member A2
Higd2a	0.00676819	-0.533146	0.442	0.8	1	HIG1 domain family, member 2A
Vps26b	0.000932852	-0.534777	0.142	0.533	1	VPS26 retromer complex component B
Tomm22	0.00868017	-0.534777	0.434	0.8	1	translocase of outer mitochondrial membrane 22
Fkbp2	0.00107299	-0.535132	0.951	1	1	FK506 binding protein 2
Yif1b	2.25567e-06	-0.535768	0.27	0.467	0.0413396	Yip1 interacting factor homolog B (S. cerevisiae)
Isyna1	0.000454094	-0.535984	0.058	0.333	1	myo-inositol 1-phosphate synthase A1
Ndufa7	0.0097472	-0.536476	0.721	0.867	1	NADH:ubiquinone oxidoreductase subunit A7
Tma7	0.00950816	-0.536568	0.841	0.933	1	translational machinery associated 7
Plxnb2	0.00229428	-0.53765	0.288	0.6	1	plexin B2
Rangrf	0.00405305	-0.538249	0.084	0.4	1	RAN guanine nucleotide release factor
Ramac	0.00784007	-0.538249	0.372	0.733	1	RNA guanine-7 methyltransferase activating subunit
Erlec1	0.00322782	-0.538249	0.597	0.867	1	endoplasmic reticulum lectin 1
Cdx2	0.00161986	-0.540336	0.128	0.333	1	caudal type homeobox 2
Llgl2	0.00448793	-0.541055	0.345	0.733	1	LLGL2 scribble cell polarity complex component
Acaa2	0.00936033	-0.541055	0.305	0.667	1	acetyl-Coenzyme A acyltransferase 2 (mitochondrial 3-oxoacyl-Coenzyme A thiolase)
Dgcr8	0.00183076	-0.542033	0.053	0.333	1	DGCR8, microprocessor complex subunit
Ssx2ip	0.00469241	-0.542451	0.252	0.667	1	synovial sarcoma, X 2 interacting protein
Ndst1	0.00917226	-0.542451	0.27	0.6	1	N-deacetylase/N-sulfotransferase (heparan glucosaminyl) 1
Gm14207	0.00608841	-0.542725	0.465	0.8	1	predicted gene 14207
Cd3g	9.83503e-05	-0.544055	0.097	0.533	1	CD3 antigen, gamma polypeptide
Mcrip1	0.000156253	-0.544055	0.208	0.733	1	MAPK regulated corepressor interacting protein 1
Mrpl14	0.00256419	-0.544055	0.204	0.6	1	mitochondrial ribosomal protein L14
St14	0.00249186	-0.545718	0.235	0.667	1	suppression of tumorigenicity 14 (colon carcinoma)
Tubb2a	0.00122668	-0.545917	0.133	0.533	1	tubulin, beta 2A class IIA
Ppa1	0.00990319	-0.547268	0.721	1	1	pyrophosphatase (inorganic) 1
Mydgf	0.00359126	-0.547443	0.805	0.933	1	myeloid derived growth factor
Grb7	0.00225466	-0.547639	0.164	0.533	1	growth factor receptor bound protein 7
Gpr108	0.000641421	-0.54954	0.438	0.6	1	G protein-coupled receptor 108
Tmc4	0.0040008	-0.550072	0.332	0.533	1	transmembrane channel-like gene family 4
Trim2	0.00408388	-0.550718	0.226	0.467	1	tripartite motif-containing 2
Papss1	0.00611778	-0.550718	0.221	0.6	1	3'-phosphoadenosine 5'-phosphosulfate synthase 1
Pik3r1	0.00651565	-0.552101	0.248	0.6	1	phosphoinositide-3-kinase regulatory subunit 1
Tmem208	0.000561713	-0.552541	0.642	0.667	1	transmembrane protein 208
Mrpl33	0.00835216	-0.552541	0.381	0.667	1	mitochondrial ribosomal protein L33
Arid2	0.00433021	-0.553032	0.164	0.533	1	AT rich interactive domain 2 (ARID, RFX-like)
Galk2	0.00587203	-0.553668	0.407	0.8	1	galactokinase 2
Ilkap	0.00305811	-0.554602	0.332	0.667	1	integrin-linked kinase-associated serine/threonine phosphatase 2C
Ndufv2	0.00807851	-0.554602	0.319	0.6	1	NADH:ubiquinone oxidoreductase core subunit V2
Pabpn1	0.00113062	-0.555736	0.478	0.667	1	poly(A) binding protein, nuclear 1
Hnrnph1	0.00383389	-0.555736	0.221	0.6	1	heterogeneous nuclear ribonucleoprotein H1
Tbrg1	0.00582075	-0.555736	0.655	0.733	1	transforming growth factor beta regulated gene 1
Syncrip	0.000511036	-0.556803	0.398	0.6	1	synaptotagmin binding, cytoplasmic RNA interacting protein
Ndufs6	0.00273475	-0.557145	0.704	0.8	1	NADH:ubiquinone oxidoreductase core subunit S6
Brd4	0.00638311	-0.558084	0.305	0.533	1	bromodomain containing 4
Ddx6	0.000905807	-0.558446	0.54	0.667	1	DEAD (Asp-Glu-Ala-Asp) box polypeptide 6
Atp5md	0.00944696	-0.558672	0.646	0.933	1	ATP synthase membrane subunit DAPIT
Ryk	0.000103978	-0.559651	0.212	0.533	1	receptor-like tyrosine kinase
Nfia	0.00178323	-0.559651	0.199	0.467	1	nuclear factor I/A
H2-Q7	0.000766978	-0.560772	0.217	0.4	1	histocompatibility 2, Q region locus 7
Pdss2	4.76578e-05	-0.561613	0.084	0.533	0.873425	prenyl (solanesyl) diphosphate synthase, subunit 2
Mrpl21	0.00325287	-0.561816	0.243	0.667	1	mitochondrial ribosomal protein L21
Uqcc3	0.00415532	-0.561816	0.248	0.6	1	ubiquinol-cytochrome c reductase complex assembly factor 3
Ppfibp2	8.5199e-05	-0.562791	0.124	0.467	1	PTPRF interacting protein, binding protein 2 (liprin beta 2)
Pigp	0.00341071	-0.562791	0.283	0.667	1	phosphatidylinositol glycan anchor biosynthesis, class P
Ncor1	0.0062947	-0.565365	0.367	0.733	1	nuclear receptor co-repressor 1
Atp9a	0.00113862	-0.565695	0.549	0.733	1	ATPase, class II, type 9A
Arpc3	0.00933624	-0.567514	0.535	0.867	1	actin related protein 2/3 complex, subunit 3
Lamtor4	0.000465132	-0.568153	0.531	0.8	1	late endosomal/lysosomal adaptor, MAPK and MTOR activator 4
Irf1	0.000806108	-0.56846	0.111	0.467	1	interferon regulatory factor 1
Ylpm1	0.000540762	-0.569334	0.155	0.533	1	YLP motif containing 1
Adgre5	0.00406501	-0.569665	0.398	0.8	1	adhesion G protein-coupled receptor E5
Rala	7.67744e-05	-0.570401	0.602	0.667	1	v-ral simian leukemia viral oncogene A (ras related)
Mrpl52	0.00083006	-0.571597	0.858	1	1	mitochondrial ribosomal protein L52
Fryl	0.00141287	-0.57182	0.633	0.733	1	FRY like transcription coactivator
Mettl26	0.00072693	-0.572864	0.327	0.8	1	methyltransferase like 26
U2af1	0.00965979	-0.572864	0.314	0.533	1	U2 small nuclear ribonucleoprotein auxiliary factor (U2AF) 1
Gcc2	0.00196139	-0.573059	0.624	0.8	1	GRIP and coiled-coil domain containing 2
Pop5	0.00234967	-0.573438	0.354	0.733	1	processing of precursor 5, ribonuclease P/MRP family (S. cerevisiae)
Aga	0.000203836	-0.574809	0.155	0.467	1	aspartylglucosaminidase
Ckmt1	0.00559441	-0.575419	0.164	0.533	1	creatine kinase, mitochondrial 1, ubiquitous
Cyba	0.00547172	-0.579047	0.398	0.467	1	cytochrome b-245, alpha polypeptide
Triqk	3.00449e-05	-0.579865	0.115	0.533	0.550634	triple QxxK/R motif containing
Vps72	0.00081785	-0.579865	0.106	0.467	1	vacuolar protein sorting 72
Rbfa	0.00175671	-0.579865	0.106	0.467	1	ribosome binding factor A
Rin2	0.00061784	-0.580305	0.15	0.533	1	Ras and Rab interactor 2
Ssu72	0.00202734	-0.58058	0.558	0.667	1	Ssu72 RNA polymerase II CTD phosphatase homolog (yeast)
Sdcbp2	0.00144066	-0.581092	0.226	0.667	1	syndecan binding protein (syntenin) 2
Pus1	0.00796528	-0.581092	0.217	0.467	1	pseudouridine synthase 1
Klf4	0.00555871	-0.582643	0.319	0.733	1	Kruppel-like factor 4 (gut)
Ywhah	0.00486142	-0.582899	0.372	0.667	1	tyrosine 3-monooxygenase/tryptophan 5-monooxygenase activation protein, eta polypeptide
Erbin	0.00207373	-0.58314	0.429	0.667	1	Erbb2 interacting protein
Ndufb1-ps	0.00804133	-0.583981	0.487	0.8	1	NA
Fads2	0.00724145	-0.585362	0.058	0.2	1	fatty acid desaturase 2
Cracr2a	0.00301507	-0.585714	0.699	1	1	calcium release activated channel regulator 2A
Spag7	0.00042545	-0.585822	0.142	0.533	1	sperm associated antigen 7
Caml	0.00113912	-0.586027	0.177	0.6	1	calcium modulating ligand
Acot13	0.000310551	-0.586394	0.248	0.533	1	acyl-CoA thioesterase 13
Psmb4	0.00707818	-0.586859	0.292	0.467	1	proteasome (prosome, macropain) subunit, beta type 4
Ubxn1	0.00186659	-0.587569	0.544	0.733	1	UBX domain protein 1
Oit1	0.00406869	-0.589108	0.832	1	1	NA
Gng11	0.00040176	-0.59136	0.252	0.733	1	guanine nucleotide binding protein (G protein), gamma 11
Bcas1	0.00590493	-0.59136	0.155	0.467	1	breast carcinoma amplified sequence 1
Tmem50a	0.000613214	-0.59561	0.412	0.733	1	transmembrane protein 50A
Arl6ip1	0.00423373	-0.596714	0.15	0.467	1	ADP-ribosylation factor-like 6 interacting protein 1
Capn9	1.26764e-05	-0.597143	0.102	0.4	0.23232	calpain 9
Hint1	0.00686053	-0.597647	0.934	1	1	histidine triad nucleotide binding protein 1
Scand1	0.000254483	-0.597787	0.664	0.667	1	SCAN domain-containing 1
Spcs1	0.00101111	-0.599748	0.863	0.933	1	signal peptidase complex subunit 1 homolog (S. cerevisiae)
Gnai2	8.46656e-05	-0.601461	0.593	0.733	1	guanine nucleotide binding protein (G protein), alpha inhibiting 2
Ogt	0.000246778	-0.603691	0.659	0.8	1	O-linked N-acetylglucosamine (GlcNAc) transferase (UDP-N-acetylglucosamine:polypeptide-N-acetylglucosaminyl transferase)
Calml4	0.00883431	-0.60396	0.85	0.867	1	calmodulin-like 4
Gale	0.00451972	-0.605504	0.491	0.867	1	galactose-4-epimerase, UDP
Prorp	0.00612786	-0.606362	0.212	0.533	1	protein only RNase P catalytic subunit
Clta	0.00256258	-0.60748	0.779	0.867	1	clathrin, light polypeptide (Lca)
Ebna1bp2	0.00523302	-0.60748	0.159	0.467	1	EBNA1 binding protein 2
Mrpl24	0.00220529	-0.609508	0.332	0.667	1	mitochondrial ribosomal protein L24
Eef2	0.00237235	-0.609896	0.982	1	1	eukaryotic translation elongation factor 2
Mrpl15	0.00199488	-0.610097	0.283	0.667	1	mitochondrial ribosomal protein L15
Glrx5	0.00462783	-0.612119	0.177	0.533	1	glutaredoxin 5
Rpl24	0.00560456	-0.612422	0.996	1	1	ribosomal protein L24
Senp6	0.00138189	-0.613387	0.372	0.733	1	SUMO/sentrin specific peptidase 6
Pelo	0.00448573	-0.613387	0.363	0.667	1	pelota mRNA surveillance and ribosome rescue factor
2210011C24Rik	0.000946346	-0.613728	0.124	0.467	1	NA
H2-DMb1	6.30236e-05	-0.61463	0.075	0.533	1	histocompatibility 2, class II, locus Mb1
Mcf2l	0.00344843	-0.614947	0.447	0.8	1	mcf.2 transforming sequence-like
H2-D1	0.0012672	-0.617137	0.947	0.933	1	histocompatibility 2, D region locus 1
Phf5a	0.000630933	-0.621373	0.381	0.667	1	PHD finger protein 5A
Cox7b	0.00880222	-0.62327	0.801	0.933	1	cytochrome c oxidase subunit 7B
Myl6	0.00146994	-0.623421	0.938	1	1	myosin, light polypeptide 6, alkali, smooth muscle and non-muscle
Smim22	0.000143568	-0.623782	0.46	0.8	1	small integral membrane protein 22
Phlda1	0.00645722	-0.624026	0.823	0.933	1	pleckstrin homology like domain, family A, member 1
Fam32a	1.18907e-05	-0.626611	0.239	0.6	0.217921	family with sequence similarity 32, member A
Rabep1	0.000231707	-0.627886	0.19	0.667	1	rabaptin, RAB GTPase binding effector protein 1
Tcea3	0.00104436	-0.629257	0.133	0.533	1	transcription elongation factor A (SII), 3
Acat1	0.00111862	-0.629257	0.128	0.533	1	acetyl-Coenzyme A acetyltransferase 1
Cnpy2	0.00377944	-0.632137	0.796	0.933	1	canopy FGF signaling regulator 2
Uqcrfs1	0.0017278	-0.632194	0.562	0.8	1	ubiquinol-cytochrome c reductase, Rieske iron-sulfur polypeptide 1
Atp5f1	0.0061314	-0.632332	0.881	1	1	NA
Rpl13a	0.00320165	-0.632805	0.965	1	1	ribosomal protein L13A
B2m	0.00995458	-0.633377	0.951	1	1	beta-2 microglobulin
Psme2	0.00310658	-0.635304	0.142	0.533	1	proteasome (prosome, macropain) activator subunit 2 (PA28 beta)
Ubl5	0.000243766	-0.63554	0.841	1	1	ubiquitin-like 5
Adcy6	2.34789e-05	-0.636843	0.217	0.8	0.430298	adenylate cyclase 6
Itm2b	0.00922645	-0.636957	0.938	1	1	integral membrane protein 2B
Hsp90ab1	0.00301001	-0.638232	0.925	1	1	heat shock protein 90 alpha (cytosolic), class B member 1
Drap1	0.000483517	-0.638394	0.699	1	1	Dr1 associated protein 1 (negative cofactor 2 alpha)
Psmd8	0.000881698	-0.638926	0.447	0.733	1	proteasome (prosome, macropain) 26S subunit, non-ATPase, 8
Rps25	0.0025864	-0.639801	0.978	1	1	ribosomal protein S25
Krtcap2	0.00347936	-0.639814	0.969	1	1	keratinocyte associated protein 2
Snrnp70	0.000190552	-0.64027	0.566	0.8	1	small nuclear ribonucleoprotein 70 (U1)
Styk1	0.00488269	-0.64027	0.319	0.667	1	serine/threonine/tyrosine kinase 1
Zmym5	0.000109694	-0.641986	0.217	0.533	1	zinc finger, MYM-type 5
Setd1b	0.000595744	-0.641986	0.212	0.6	1	SET domain containing 1B
Mapk13	0.00278522	-0.642641	0.792	1	1	mitogen-activated protein kinase 13
Arpc1b	0.000298275	-0.645355	0.637	1	1	actin related protein 2/3 complex, subunit 1B
Ndufa8	0.00484152	-0.645516	0.447	0.733	1	NADH:ubiquinone oxidoreductase subunit A8
Rpl30	0.00306025	-0.646959	0.996	1	1	ribosomal protein L30
Ndufb11	0.0003892	-0.647251	0.673	1	1	NADH:ubiquinone oxidoreductase subunit B11
Ppib	0.00339524	-0.650781	0.991	1	1	peptidylprolyl isomerase B
Med25	2.55407e-05	-0.652328	0.208	0.6	0.468084	mediator complex subunit 25
Timm13	0.000588178	-0.652761	0.783	0.933	1	translocase of inner mitochondrial membrane 13
Snrpe	0.00078042	-0.652761	0.314	0.8	1	small nuclear ribonucleoprotein E
Akr1a1	0.00167184	-0.652761	0.615	0.933	1	aldo-keto reductase family 1, member A1 (aldehyde reductase)
Prkcsh	8.89616e-05	-0.655136	0.434	0.667	1	protein kinase C substrate 80K-H
Clic1	0.00438448	-0.656455	0.296	0.667	1	chloride intracellular channel 1
Rpl36al	0.00181666	-0.658611	0.996	1	1	ribosomal protein L36A-like
Trappc6a	0.00127696	-0.658867	0.376	0.733	1	trafficking protein particle complex 6A
Klf3	0.00123078	-0.661149	0.403	0.733	1	Kruppel-like factor 3 (basic)
Cpq	6.63902e-05	-0.662551	0.128	0.6	1	carboxypeptidase Q
Trappc5	0.000193186	-0.665361	0.155	0.467	1	trafficking protein particle complex 5
Rpl27	0.00532386	-0.665871	0.996	1	1	ribosomal protein L27
Ndufa13	8.48077e-05	-0.66653	0.836	0.867	1	NADH:ubiquinone oxidoreductase subunit A13
Ndufs7	0.000578448	-0.667214	0.509	0.867	1	NADH:ubiquinone oxidoreductase core subunit S7
2310039H08Rik	0.000472605	-0.667309	0.465	0.867	1	RIKEN cDNA 2310039H08 gene
Socs2	0.00161648	-0.667532	0.367	0.733	1	suppressor of cytokine signaling 2
Taldo1	0.00505992	-0.667532	0.841	0.933	1	transaldolase 1
Fis1	0.000103002	-0.670216	0.646	0.867	1	fission, mitochondrial 1
Atp5j	0.00744121	-0.670547	0.912	1	1	ATP synthase, H+ transporting, mitochondrial F0 complex, subunit F
Set	0.00194485	-0.670607	0.704	1	1	SET nuclear oncogene
Tmem45b	0.00120517	-0.673822	0.097	0.467	1	transmembrane protein 45b
Btg1	0.0010491	-0.674651	0.496	0.867	1	BTG anti-proliferation factor 1
Rpl8	0.00327095	-0.677008	1	1	1	ribosomal protein L8
Cenpv	0.00887259	-0.678512	0.155	0.467	1	centromere protein V
H2-K1	0.000249197	-0.678563	1	1	1	histocompatibility 2, K1, K region
Fgfr2	2.09546e-05	-0.679491	0.119	0.533	0.384035	fibroblast growth factor receptor 2
Krit1	0.000843459	-0.682609	0.235	0.6	1	KRIT1, ankyrin repeat containing
Cope	0.00122838	-0.685482	0.708	0.933	1	coatomer protein complex, subunit epsilon
Rpl38	0.000771392	-0.685602	0.996	1	1	ribosomal protein L38
Ndufb7	0.00035264	-0.68964	0.513	0.867	1	NADH:ubiquinone oxidoreductase subunit B7
Ndufc1	0.00127701	-0.689924	0.659	0.867	1	NADH:ubiquinone oxidoreductase subunit C1
Srsf5	0.000935528	-0.690065	0.779	0.933	1	serine and arginine-rich splicing factor 5
Srrm1	0.00130696	-0.690896	0.513	0.667	1	serine/arginine repetitive matrix 1
Atp5l	0.00751377	-0.690896	0.792	0.867	1	ATP synthase, H+ transporting, mitochondrial F0 complex, subunit G
Txn2	0.000883732	-0.692289	0.394	0.8	1	thioredoxin 2
Slc12a8	0.00188017	-0.693761	0.721	0.933	1	solute carrier family 12 (potassium/chloride transporters), member 8
Pomp	0.00151938	-0.696058	0.465	0.8	1	proteasome maturation protein
Rpl21	0.00193718	-0.696112	1	1	1	ribosomal protein L21
Slc26a2	0.00155695	-0.696477	0.403	0.733	1	solute carrier family 26 (sulfate transporter), member 2
Arf5	4.84388e-05	-0.697692	0.894	1	0.887737	ADP-ribosylation factor 5
Pfn1	9.3371e-05	-0.699116	0.982	1	1	profilin 1
Cdc42ep5	0.00028905	-0.699807	0.15	0.6	1	CDC42 effector protein (Rho GTPase binding) 5
Elf3	0.00431952	-0.700985	0.451	0.8	1	E74-like factor 3
Tmem258	2.9626e-05	-0.702037	0.788	0.867	0.542956	transmembrane protein 258
Sox9	0.00345257	-0.702721	0.73	0.867	1	SRY (sex determining region Y)-box 9
Eif3e	0.00735896	-0.702721	0.305	0.6	1	eukaryotic translation initiation factor 3, subunit E
Scamp2	7.04956e-05	-0.702836	0.447	0.8	1	secretory carrier membrane protein 2
Paip2	0.000216707	-0.702836	0.451	0.8	1	polyadenylate-binding protein-interacting protein 2
Slc25a5	0.00332739	-0.703835	0.695	1	1	solute carrier family 25 (mitochondrial carrier, adenine nucleotide translocator), member 5
Uqcrb	0.00211818	-0.70613	0.792	1	1	ubiquinol-cytochrome c reductase binding protein
Rps16	0.00302472	-0.706516	0.991	1	1	ribosomal protein S16
Pmm2	1.69986e-05	-0.706837	0.429	0.533	0.311533	phosphomannomutase 2
Myl12b	7.26293e-05	-0.70893	0.588	0.867	1	myosin, light chain 12B, regulatory
Fermt1	6.19594e-05	-0.709114	0.389	0.533	1	fermitin family member 1
Erh	0.00110284	-0.710573	0.137	0.467	1	ERH mRNA splicing and mitosis factor
Rpl4	0.00172521	-0.710618	0.969	1	1	ribosomal protein L4
Eef1g	0.00313767	-0.711655	0.92	1	1	eukaryotic translation elongation factor 1 gamma
Psma4	0.00314329	-0.714133	0.389	0.667	1	proteasome subunit alpha 4
Tsc22d1	0.00130798	-0.716142	0.323	0.667	1	TSC22 domain family, member 1
Cldn7	0.000492459	-0.717547	0.858	1	1	claudin 7
Gcnt3	0.00467712	-0.718701	0.69	0.733	1	glucosaminyl (N-acetyl) transferase 3, mucin type
Cldn15	0.000477313	-0.724469	0.739	0.933	1	claudin 15
Nme1	0.00153033	-0.725876	0.885	1	1	NME/NM23 nucleoside diphosphate kinase 1
Rps13	0.00849235	-0.726701	0.991	1	1	ribosomal protein S13
Rps20	0.001886	-0.727871	1	1	1	ribosomal protein S20
Rpl9	0.00290434	-0.728437	1	1	1	ribosomal protein L9
Prdx1	0.00153682	-0.729288	0.938	0.867	1	peroxiredoxin 1
Nans	4.26427e-05	-0.730067	0.646	0.933	0.781513	N-acetylneuraminic acid synthase (sialic acid synthase)
Rps29	0.000408809	-0.731994	1	1	1	ribosomal protein S29
Rpl10	0.000187459	-0.734988	0.996	1	1	ribosomal protein L10
Yipf1	0.000700087	-0.736411	0.611	0.867	1	Yip1 domain family, member 1
Ssr4	0.00309257	-0.737739	0.996	1	1	signal sequence receptor, delta
Eif3k	0.000391802	-0.739361	0.442	0.667	1	eukaryotic translation initiation factor 3, subunit K
Eif4a1	0.000253634	-0.741501	0.872	1	1	eukaryotic translation initiation factor 4A1
Swi5	4.12044e-06	-0.743363	0.602	1	0.0755152	SWI5 recombination repair homolog (yeast)
Hnrnpa0	0.000712021	-0.743363	0.487	0.8	1	heterogeneous nuclear ribonucleoprotein A0
Fau	0.000592935	-0.744957	1	1	1	Finkel-Biskis-Reilly murine sarcoma virus (FBR-MuSV) ubiquitously expressed (fox derived)
Muc3a	0.000208239	-0.74587	0.73	1	1	mucin 3A, cell surface associated
Eif3h	0.00992881	-0.747185	0.412	0.733	1	eukaryotic translation initiation factor 3, subunit H
Btf3	0.00225328	-0.748717	0.867	1	1	basic transcription factor 3
Eif3f	0.000709007	-0.750668	0.473	0.867	1	eukaryotic translation initiation factor 3, subunit F
Rpl23a	0.000891979	-0.752641	0.584	0.8	1	ribosomal protein L23A
Mrpl23	0.000663446	-0.753417	0.208	0.533	1	mitochondrial ribosomal protein L23
Ssb	0.000322946	-0.754334	0.496	0.867	1	Sjogren syndrome antigen B
Rpl5	0.00120597	-0.755538	0.965	1	1	ribosomal protein L5
Snrpd2	0.000975304	-0.756784	0.314	0.533	1	small nuclear ribonucleoprotein D2
H2afv	0.00257178	-0.758283	0.606	0.8	1	NA
Cox6c	0.00139927	-0.75853	0.85	1	1	cytochrome c oxidase subunit 6C
Tsta3	3.23696e-06	-0.759483	0.894	0.933	0.0593238	NA
Rpl36	0.000418137	-0.760268	0.996	1	1	ribosomal protein L36
Tecpr1	4.82185e-05	-0.760336	0.389	0.867	0.883701	tectonin beta-propeller repeat containing 1
Tpt1	0.00060956	-0.760829	1	1	1	tumor protein, translationally-controlled 1
Rps11	0.00717147	-0.761801	0.996	1	1	ribosomal protein S11
Rpl27a	0.00505183	-0.763484	1	1	1	ribosomal protein L27A
Pglyrp1	3.30534e-06	-0.768506	1	1	0.0605769	peptidoglycan recognition protein 1
Mrps12	2.90673e-05	-0.771514	0.571	0.933	0.532716	mitochondrial ribosomal protein S12
Myo1a	1.4861e-06	-0.777773	0.23	0.467	0.0272358	myosin IA
Rpl26	0.000124729	-0.779931	0.991	1	1	ribosomal protein L26
Ccnd2	0.00212197	-0.782585	0.066	0.4	1	cyclin D2
Rps23	0.00219858	-0.789187	0.987	1	1	ribosomal protein S23
Bace2	0.000146268	-0.790669	0.15	0.4	1	beta-site APP-cleaving enzyme 2
Pts	0.00172426	-0.792273	0.124	0.467	1	6-pyruvoyl-tetrahydropterin synthase
Atp5o	0.00107563	-0.792994	0.473	0.8	1	ATP synthase, H+ transporting, mitochondrial F1 complex, O subunit
Rpl28	0.000575368	-0.795233	0.996	1	1	ribosomal protein L28
Rps12	0.000518837	-0.795539	0.996	1	1	ribosomal protein S12
Uba52	4.74574e-05	-0.796312	0.341	0.8	0.869752	ubiquitin A-52 residue ribosomal protein fusion product 1
Fkbp8	5.53261e-05	-0.796312	0.323	0.733	1	FK506 binding protein 8
Cyc1	0.00100626	-0.796312	0.288	0.533	1	cytochrome c-1
Ostc	0.000280659	-0.796679	0.916	0.933	1	oligosaccharyltransferase complex subunit (non-catalytic)
Mdh2	0.000151594	-0.797811	0.562	0.8	1	malate dehydrogenase 2, NAD (mitochondrial)
Cox7c	0.00131596	-0.802367	0.969	1	1	cytochrome c oxidase subunit 7C
Ndrg1	2.15428e-05	-0.80576	0.434	0.733	0.394815	N-myc downstream regulated gene 1
Cldn3	0.000193937	-0.812488	0.889	1	1	claudin 3
Sdhd	0.00016634	-0.813753	0.226	0.733	1	succinate dehydrogenase complex, subunit D, integral membrane protein
Rpl35a	0.00425045	-0.814178	1	1	1	ribosomal protein L35A
Ndufb5	0.00776193	-0.814299	0.398	0.733	1	NADH:ubiquinone oxidoreductase subunit B5
Rplp2	0.000109251	-0.815714	0.996	1	1	ribosomal protein, large P2
Tm4sf5	0.00153832	-0.816427	0.168	0.6	1	transmembrane 4 superfamily member 5
S100a13	5.66769e-07	-0.817364	0.416	0.667	0.0103872	S100 calcium binding protein A13
Gm47283	0.0012172	-0.817364	0.341	0.733	1	NA
Rpl13	0.00050551	-0.817923	1	1	1	ribosomal protein L13
Atp5h	0.00988386	-0.820325	0.796	0.933	1	ATP synthase, H+ transporting, mitochondrial F0 complex, subunit D
Rps8	9.09594e-05	-0.827704	0.996	1	1	ribosomal protein S8
Scin	0.00032958	-0.828972	0.013	0.133	1	scinderin
Krt18	0.000327849	-0.829733	0.987	1	1	keratin 18
Krt8	0.00109323	-0.832021	0.96	0.933	1	keratin 8
Eef1d	7.15261e-05	-0.837185	0.712	0.933	1	eukaryotic translation elongation factor 1 delta (guanine nucleotide exchange protein)
Rps18	0.000717345	-0.83978	1	1	1	ribosomal protein S18
Pdia3	0.00112515	-0.843268	0.912	1	1	protein disulfide isomerase associated 3
Micos13	4.73423e-05	-0.844247	0.553	0.933	0.867643	mitochondrial contact site and cristae organizing system subunit 13
Jpt1	0.000532883	-0.844809	0.243	0.667	1	Jupiter microtubule associated homolog 1
Cox5b	0.000237567	-0.859939	0.748	1	1	cytochrome c oxidase subunit 5B
Npm1	0.0017697	-0.862662	0.739	1	1	nucleophosmin 1
Rpl11	0.000254953	-0.864421	0.996	1	1	ribosomal protein L11
Rpl18a	9.72583e-06	-0.866395	1	1	0.178245	ribosomal protein L18A
Rps10	0.000390647	-0.866746	0.996	1	1	ribosomal protein S10
Rpl39	0.000544579	-0.867806	0.996	1	1	ribosomal protein L39
Eif3i	3.78376e-05	-0.867964	0.482	0.933	0.69345	eukaryotic translation initiation factor 3, subunit I
Gm10076	1.59196e-05	-0.868894	0.965	1	0.291759	ribosomal protein L41 pseudogene
Rps14	1.38289e-05	-0.869695	0.991	1	0.253441	ribosomal protein S14
Rps6	4.28764e-05	-0.884557	0.987	1	0.785796	ribosomal protein S6
Rpl29	1.01369e-05	-0.885808	0.991	1	0.185779	ribosomal protein L29
Psmb10	8.33738e-06	-0.88622	0.155	0.533	0.152799	proteasome (prosome, macropain) subunit, beta type 10
Rpl22	0.00296983	-0.886488	0.956	1	1	ribosomal protein L22
Rpl34	0.000203673	-0.887241	0.991	1	1	ribosomal protein L34
Rpl17	0.000768382	-0.893484	0.996	1	1	ribosomal protein L17
Rpl15	0.000834787	-0.895668	0.996	1	1	ribosomal protein L15
Rack1	6.17617e-05	-0.896393	0.987	1	1	receptor for activated C kinase 1
Rpl18	0.000116731	-0.904011	0.991	1	1	ribosomal protein L18
Muc2	0.000465528	-0.905125	1	1	1	mucin 2
Psmb1	5.54893e-06	-0.906093	0.504	0.733	0.101695	proteasome (prosome, macropain) subunit, beta type 1
Psme1	1.11727e-05	-0.907834	0.115	0.667	0.204763	proteasome (prosome, macropain) activator subunit 1 (PA28 alpha)
Rps17	8.13695e-05	-0.911411	0.881	1	1	ribosomal protein S17
Ech1	1.35736e-06	-0.913288	0.381	0.733	0.0248763	enoyl coenzyme A hydratase 1, peroxisomal
Psmb8	0.00706788	-0.91845	0.142	0.4	1	proteasome (prosome, macropain) subunit, beta type 8 (large multifunctional peptidase 7)
Sh3bgrl3	0.000106455	-0.921901	0.35	0.667	1	SH3 domain binding glutamic acid-rich protein-like 3
Tspan8	0.000960549	-0.925478	0.916	1	1	tetraspanin 8
Rpl37a	1.88487e-05	-0.926061	0.991	1	0.345441	ribosomal protein L37a
Rep15	0.00829191	-0.927672	0.637	0.867	1	RAB15 effector protein
Aldh1b1	7.34821e-05	-0.934248	0.801	0.933	1	aldehyde dehydrogenase 1 family, member B1
Rpl37	0.000341839	-0.934662	1	1	1	ribosomal protein L37
Gnb2	8.88111e-07	-0.939983	0.81	1	0.0162764	guanine nucleotide binding protein (G protein), beta 2
Rps3a1	0.000319769	-0.940544	0.996	1	1	ribosomal protein S3A1
H3f3a	6.85428e-05	-0.94699	0.969	1	1	H3.3 histone A
Grtp1	8.41928e-06	-0.948787	0.195	0.667	0.1543	GH regulated TBC protein 1
Rps7	0.000119125	-0.9489	1	1	1	ribosomal protein S7
Rps27a	4.23781e-05	-0.959341	0.991	1	0.776663	ribosomal protein S27A
Rps28	9.23909e-06	-0.959589	0.991	1	0.169325	ribosomal protein S28
Rpl23	1.34595e-05	-0.967489	0.996	1	0.246672	ribosomal protein L23
Gas5	0.00019212	-0.967509	0.518	0.933	1	growth arrest specific 5
Rps15a	0.000867217	-0.972627	0.996	1	1	ribosomal protein S15A
Rpl14	0.000484533	-0.981476	0.973	1	1	ribosomal protein L14
Smim6	2.52466e-05	-0.982551	0.885	0.933	0.462695	small integral membrane protein 6
Rps9	0.000342091	-0.983991	0.987	1	1	ribosomal protein S9
P2rx4	1.67069e-06	-0.994041	0.668	0.933	0.0306188	purinergic receptor P2X, ligand-gated ion channel 4
Ndufa1	2.48281e-09	-0.996673	0.735	0.8	4.55024e-05	NADH:ubiquinone oxidoreductase subunit A1
Eef1b2	9.21839e-05	-0.997292	0.973	1	1	eukaryotic translation elongation factor 1 beta 2
Sri	2.2185e-05	-1.00021	0.602	0.867	0.406585	sorcin
Rpl36a	1.76544e-05	-1.01071	0.929	1	0.323553	ribosomal protein L36A
S100a6	0.00505216	-1.01847	0.044	0.2	1	S100 calcium binding protein A6 (calcyclin)
Rps3	2.96277e-05	-1.02274	0.996	1	0.542986	ribosomal protein S3
Gzma	7.18963e-07	-1.02291	0.292	0.8	0.0131764	granzyme A
Rps24	0.000162046	-1.02358	1	1	1	ribosomal protein S24
Rplp1	0.000957719	-1.02659	0.978	1	1	ribosomal protein, large, P1
Rps4x	3.24572e-05	-1.03127	1	1	0.594843	ribosomal protein S4, X-linked
Rpl7	3.16397e-05	-1.03139	1	1	0.579861	ribosomal protein L7
Rps27	5.66494e-06	-1.03302	0.996	1	0.103821	ribosomal protein S27
Rps19	3.72218e-05	-1.04474	1	1	0.682163	ribosomal protein S19
Phgr1	0.00278911	-1.05099	0.805	0.933	1	proline/histidine/glycine-rich 1
Txn1	9.68539e-05	-1.05289	0.996	1	1	thioredoxin 1
Prdx2	1.45124e-05	-1.05968	0.496	0.867	0.265969	peroxiredoxin 2
Rps5	3.0794e-05	-1.0646	0.996	1	0.564362	ribosomal protein S5
Rpl10a	7.93165e-06	-1.09141	0.978	1	0.145363	ribosomal protein L10A
Rpl22l1	0.000849691	-1.09946	0.73	0.933	1	ribosomal protein L22 like 1
H2-T23	2.43014e-07	-1.1019	0.412	0.8	0.00445372	histocompatibility 2, T region locus 23
Cox4i1	1.12232e-06	-1.11787	0.889	1	0.0205687	cytochrome c oxidase subunit 4I1
Ccl5	6.54523e-11	-1.13406	0.119	0.867	1.19954e-06	chemokine (C-C motif) ligand 5
Lypd8	0.000655003	-1.15678	0.925	1	1	LY6/PLAUR domain containing 8
Atpif1	0.000206494	-1.17238	0.531	0.933	1	ATPase inhibitory factor 1
Nt5c	1.47153e-08	-1.17632	0.274	0.667	0.000269688	5',3'-nucleotidase, cytosolic
Rpl7a	1.12829e-07	-1.17935	0.965	1	0.00206781	ribosomal protein L7A
Rpl6	7.15085e-08	-1.23023	1	1	0.00131054	ribosomal protein L6
Rpl3	5.04235e-05	-1.25169	0.965	1	0.924112	ribosomal protein L3
Tpsg1	2.08924e-05	-1.26121	0.124	0.533	0.382895	tryptase gamma 1
Plac8	0.00152747	-1.26303	0.42	0.733	1	placenta-specific 8
Agr2	0.00131443	-1.28267	0.991	1	1	anterior gradient 2
Tmsb10	5.73465e-07	-1.31202	0.863	1	0.0105099	thymosin, beta 10
Spink4	7.46047e-07	-1.45849	1	1	0.0136728	serine peptidase inhibitor, Kazal type 4
Ccl9	8.66678e-05	-1.48879	0.735	0.733	1	chemokine (C-C motif) ligand 9
Tmsb4x	0.000192676	-1.52051	0.92	1	1	thymosin, beta 4, X chromosome
Gm1123	1.05673e-09	-1.53678	0.925	1	1.93666e-05	predicted gene 1123
Cd74	0.000872979	-1.5716	0.35	0.733	1	CD74 antigen (invariant polypeptide of major histocompatibility complex, class II antigen-associated)
Sct	5.92619e-11	-1.79504	0.637	1	1.08609e-06	secretin
Lgals4	3.83255e-05	-1.82007	0.726	1	0.702391	lectin, galactose binding, soluble 4
Lgals2	3.58259e-08	-1.87608	0.876	1	0.000656582	lectin, galactose-binding, soluble 2
AW112010	1.05266e-05	-2.03882	0.177	0.333	0.192921	expressed sequence AW112010
Klk1	1.57852e-07	-2.23522	0.416	0.867	0.00289295	kallikrein 1
Tff3	3.67383e-06	-2.25845	0.996	1	0.0673302	trefoil factor 3, intestinal
Clca1	2.4323e-05	-3.22688	0.071	0.333	0.445767	chloride channel accessory 1
Fcgbp	2.14228e-09	-4.23247	0.478	0.933	3.92616e-05	Fc fragment of IgG binding protein
Zg16	3.97319e-09	-5.84249	0.863	0.933	7.28166e-05	zymogen granule protein 16
