# Supplementary material for: Paneth cell SIRT1 deficiency increases intestinal stress resistance by modulating the gut microbiota
Source: EMBO Rep. 2026 Mar 13;27(7):1830–57. doi: 10.1038/s44319-026-00726-3 (PMC13076647; doi:10.1038/s44319-026-00726-3)
Supplement: Supplementary file 4 — Dataset EV2 [file 44319_2026_726_MOESM4_ESM.xlsx]

## Sheet: Dataset EV2
	Dataset EV2 DEGs in cluster 12 vs 16 Paneth cells
	Total live cells isolated from the small intestine of young (2-3 months) and aged (12-14 months) mice were analyzed by scRNA-seq.
	The DEGs between two different clusters of Paneth cells were computed as described in Methods with the cut off pajd<0.05.

## Sheet: Young Flox
Dataset EV2 DEGs in cluster 12 vs 16 Paneth cells in young Flox mice (padj<0.05)
GeneName	p_val	avg_logFC(C12/C16)	PCT.cluster12	PCT.Cluster16	p_val_adj	Description
Rnase1	6.36e-25	1.4618	0.85	0.703	1.28e-20	ribonuclease, RNase A family, 1 (pancreatic)
Crip1	2.06e-06	1.05432	0.819	0.958	0.0413975	cysteine-rich protein 1 (intestinal)
Krt19	7.99e-07	1.04197	0.732	0.898	0.0160676	keratin 19
Dbi	1.74e-06	0.989616	0.858	0.966	0.0348736	diazepam binding inhibitor
Cox4i1	1.79e-07	0.949108	0.874	0.975	0.00359756	cytochrome c oxidase subunit 4I1
Cd74	2.63e-08	0.816014	0.535	0.771	0.000528162	CD74 antigen (invariant polypeptide of major histocompatibility complex, class II antigen-associated)
Calm1	2.26e-07	0.796641	0.913	1	0.00455189	calmodulin 1
Gpx1	1.14e-06	0.728257	0.843	0.958	0.0228422	glutathione peroxidase 1
Slc25a5	5.13e-08	0.713418	0.74	0.932	0.00103114	solute carrier family 25 (mitochondrial carrier, adenine nucleotide translocator), member 5
Snrpg	4.1e-08	0.629898	0.661	0.831	0.000823195	small nuclear ribonucleoprotein polypeptide G
Rpl23a	9.04e-07	0.597852	0.756	0.847	0.0181701	ribosomal protein L23A
Hspe1	4.26e-07	0.591653	0.709	0.881	0.00856027	heat shock protein 1 (chaperonin 10)
Atp5a1	1.12e-06	0.587889	0.858	0.975	0.0224313	ATP synthase, H+ transporting, mitochondrial F1 complex, alpha subunit 1
Atp5o	2.3e-06	0.587558	0.811	0.907	0.0462179	ATP synthase, H+ transporting, mitochondrial F1 complex, O subunit
mt-Nd4l	6.1e-09	0.586608	0.874	1	0.00012268	NA
S100a10	9.63e-09	0.551506	0.535	0.78	0.000193617	S100 calcium binding protein A10 (calpactin)
Mdh2	9.04e-07	0.535022	0.709	0.864	0.0181685	malate dehydrogenase 2, NAD (mitochondrial)
Dstn	2.07e-07	0.493185	0.858	0.975	0.00416977	destrin
Atp5k	8.61e-08	0.492451	0.685	0.839	0.00173132	ATP synthase, H+ transporting, mitochondrial F1F0 complex, subunit E
Smim24	1.36e-08	0.454513	0.512	0.729	0.000272858	small integral membrane protein 24
Sdha	2.06e-06	0.414544	0.654	0.72	0.041452	succinate dehydrogenase complex, subunit A, flavoprotein (Fp)
Csrp2	1.46e-06	0.401738	0.598	0.737	0.0293527	cysteine and glycine-rich protein 2
Hnrnpa1	4.79e-08	0.399728	0.465	0.61	0.000962368	heterogeneous nuclear ribonucleoprotein A1
Cdkn1a	2.37e-08	0.393414	0.465	0.441	0.000475918	cyclin-dependent kinase inhibitor 1A (P21)
Uqcr10	4.64e-07	0.385573	0.866	1	0.00933363	ubiquinol-cytochrome c reductase, complex III subunit X
Snrpf	1.14e-07	0.370129	0.472	0.653	0.00229945	small nuclear ribonucleoprotein polypeptide F
Gpx4	1.87e-06	0.36903	0.693	0.839	0.0376228	glutathione peroxidase 4
Serpinb1a	1.62e-06	0.364637	0.409	0.602	0.0324618	serine (or cysteine) peptidase inhibitor, clade B, member 1a
Vdac2	5.18e-08	0.360676	0.654	0.847	0.00104073	voltage-dependent anion channel 2
mt-Atp8	5.89e-08	0.355587	0.638	0.831	0.0011831	NA
Polr1d	2.27e-08	0.354002	0.756	0.949	0.000455769	polymerase (RNA) I polypeptide D
Rtraf	1.78e-06	0.35003	0.677	0.847	0.0358546	RNA transcription, translation and transport factor
Neat1	6.63e-08	0.337634	0.693	0.847	0.00133306	nuclear paraspeckle assembly transcript 1 (non-protein coding)
Hnrnpf	8.3e-07	0.334641	0.811	0.966	0.016686	heterogeneous nuclear ribonucleoprotein F
Tpi1	1.7e-06	0.328806	0.685	0.856	0.0341388	triosephosphate isomerase 1
Acat1	8.86e-08	0.322699	0.331	0.5	0.00178131	acetyl-Coenzyme A acetyltransferase 1
Ndufb4	9.63e-07	0.319743	0.614	0.78	0.0193566	NADH:ubiquinone oxidoreductase subunit B4
Mgst3	3.48e-09	0.318749	0.535	0.839	7e-05	microsomal glutathione S-transferase 3
Ndufv3	3.91e-07	0.310618	0.756	0.932	0.00786089	NADH:ubiquinone oxidoreductase core subunit V3
Sdhc	1.81e-07	0.308202	0.559	0.712	0.00364089	succinate dehydrogenase complex, subunit C, integral membrane protein
Pa2g4	1.33e-07	0.30238	0.614	0.754	0.00268149	proliferation-associated 2G4
Tomm22	4.27e-08	0.299962	0.614	0.814	0.000858542	translocase of outer mitochondrial membrane 22
Rhoa	2.07e-06	0.280271	0.835	0.975	0.0415966	ras homolog family member A
Eif3h	1.44e-06	0.278357	0.654	0.839	0.0289602	eukaryotic translation initiation factor 3, subunit H
Tmem54	2.29e-06	0.277174	0.528	0.678	0.0460279	transmembrane protein 54
Cycs	9.33e-08	0.274137	0.614	0.873	0.00187548	cytochrome c, somatic
Nsa2	8.31e-08	0.264729	0.52	0.729	0.00166947	NSA2 ribosome biogenesis homolog
Ccng1	4.83e-08	0.261452	0.551	0.508	0.000969828	cyclin G1
Ndufb11	2.36e-06	0.252884	0.748	0.932	0.0474521	NADH:ubiquinone oxidoreductase subunit B11
Eif3i	2.17e-06	0.242804	0.661	0.847	0.0435529	eukaryotic translation initiation factor 3, subunit I
Bax	2.41e-06	0.240989	0.575	0.686	0.0484029	BCL2-associated X protein
Cct4	1.21e-06	0.235678	0.48	0.686	0.0242947	chaperonin containing Tcp1, subunit 4 (delta)
Psmb10	5.53e-08	0.232448	0.433	0.653	0.00111104	proteasome (prosome, macropain) subunit, beta type 10
Rbm39	1.48e-06	0.229843	0.764	0.941	0.0297336	RNA binding motif protein 39
Cks2	1.94e-06	0.22811	0.236	0.449	0.038924	CDC28 protein kinase regulatory subunit 2
Psma3	1.75e-06	0.207145	0.669	0.89	0.0352398	proteasome subunit alpha 3
Lgmn	4.59e-07	0.204518	0.646	0.763	0.00921897	legumain
Lamp1	5.63e-08	0.203681	0.811	0.983	0.00113252	lysosomal-associated membrane protein 1
H1f0	2.14e-06	0.198695	0.756	0.907	0.0430412	H1.0 linker histone
Rbbp7	1.72e-07	0.194437	0.457	0.678	0.00345149	retinoblastoma binding protein 7, chromatin remodeling factor
Clptm1l	1.57e-07	0.191399	0.787	0.958	0.00315304	CLPTM1-like
Dnajc19	1.26e-06	0.190422	0.622	0.805	0.0253983	DnaJ heat shock protein family (Hsp40) member C19
Prxl2a	1.72e-06	0.188111	0.803	0.915	0.0345504	peroxiredoxin like 2A
G3bp1	2.06e-06	0.186653	0.488	0.627	0.0414406	GTPase activating protein (SH3 domain) binding protein 1
Pum2	1.77e-06	0.183759	0.52	0.712	0.0355223	pumilio RNA-binding family member 2
Nedd8	4.46e-07	0.182817	0.701	0.915	0.00896646	neural precursor cell expressed, developmentally down-regulated gene 8
Cyb5b	6.68e-07	0.182526	0.543	0.771	0.0134218	cytochrome b5 type B
Ivns1abp	1.65e-06	0.180616	0.819	0.958	0.0330975	influenza virus NS1A binding protein
Ptms	4.61e-08	0.179559	0.795	0.983	0.000927113	parathymosin
Gm2000	9.74e-07	0.172427	0.291	0.5	0.0195797	ribosomal protein L35 pseudogene
Onecut2	2.27e-06	0.172151	0.402	0.136	0.0455311	one cut domain, family member 2
Psma1	1.67e-07	0.168181	0.48	0.703	0.00335139	proteasome subunit alpha 1
Srsf2	2.4e-06	0.166472	0.63	0.831	0.0482409	serine and arginine-rich splicing factor 2
Mrpl28	2.82e-08	0.164054	0.457	0.678	0.000566403	mitochondrial ribosomal protein L28
Calm3	2.92e-09	0.163481	0.74	0.966	5.87e-05	calmodulin 3
Sort1	6.43e-07	0.160175	0.63	0.864	0.0129281	sortilin 1
Tent5c	2.36e-06	0.157897	0.827	0.975	0.0474412	terminal nucleotidyltransferase 5C
Idh3g	1.88e-06	0.153157	0.331	0.475	0.0377225	isocitrate dehydrogenase 3 (NAD+), gamma
Bhlha15	7.15e-08	0.149772	0.614	0.864	0.00143699	basic helix-loop-helix family, member a15
Eif3e	1.61e-06	0.148584	0.52	0.737	0.0322987	eukaryotic translation initiation factor 3, subunit E
Tmem45b	9.4e-09	0.14456	0.315	0.576	0.000189006	transmembrane protein 45b
Mrpl33	1.67e-07	0.140253	0.528	0.763	0.00336383	mitochondrial ribosomal protein L33
Csde1	4.38e-07	0.139021	0.732	0.915	0.00879606	cold shock domain containing E1, RNA binding
Krcc1	4.37e-07	0.136417	0.559	0.78	0.00877717	lysine-rich coiled-coil 1
Coa3	1.82e-06	0.134179	0.811	0.975	0.0365415	cytochrome C oxidase assembly factor 3
Mrps12	1.29e-07	0.133792	0.575	0.831	0.00259596	mitochondrial ribosomal protein S12
Glud1	3.53e-07	0.132295	0.433	0.636	0.00710045	glutamate dehydrogenase 1
Ceacam1	2.01e-06	0.126078	0.22	0.364	0.0403352	carcinoembryonic antigen-related cell adhesion molecule 1
Prdx5	1.1e-06	0.125666	0.583	0.797	0.0221439	peroxiredoxin 5
Clta	3.55e-07	0.124488	0.685	0.915	0.00714084	clathrin, light polypeptide (Lca)
Ncor1	1.42e-06	0.122038	0.488	0.695	0.0284509	nuclear receptor co-repressor 1
Lrrc59	1.26e-06	0.119925	0.559	0.805	0.025404	leucine rich repeat containing 59
App	1.42e-07	0.117933	0.598	0.873	0.00285573	amyloid beta (A4) precursor protein
Tspan3	1.75e-06	0.11676	0.638	0.847	0.035169	tetraspanin 3
Pdxdc1	3.55e-07	0.113528	0.567	0.822	0.00712606	pyridoxal-dependent decarboxylase domain containing 1
Dynlrb1	1.65e-06	0.110983	0.63	0.856	0.033079	dynein light chain roadblock-type 1
S100a11	2.19e-06	0.106869	0.37	0.627	0.0440064	S100 calcium binding protein A11
Aph1a	2.74e-07	0.104043	0.315	0.475	0.00551089	aph1 homolog A, gamma secretase subunit
Cln6	2.46e-06	0.103626	0.488	0.729	0.0494092	ceroid-lipofuscinosis, neuronal 6
Laptm4b	2.87e-07	0.103115	0.323	0.585	0.00577602	lysosomal-associated protein transmembrane 4B
Cltc	2.27e-06	0.0980664	0.622	0.864	0.0455478	clathrin, heavy polypeptide (Hc)
Tmem238	1.34e-06	0.0974249	0.795	0.975	0.0269963	transmembrane protein 238
Morf4l1	1.55e-07	0.0928408	0.669	0.915	0.0031113	mortality factor 4 like 1
Ywhaq	4.55e-07	0.0926768	0.685	0.924	0.0091481	tyrosine 3-monooxygenase/tryptophan 5-monooxygenase activation protein theta
Cisd2	1.19e-06	0.0912338	0.457	0.712	0.0238649	CDGSH iron sulfur domain 2
Gdi2	2.54e-07	0.0873626	0.717	0.941	0.0051029	guanosine diphosphate (GDP) dissociation inhibitor 2
Mapk1	4.12e-07	0.0823002	0.496	0.746	0.00828288	mitogen-activated protein kinase 1
Mpc1	3.53e-07	0.0822973	0.465	0.754	0.00708989	mitochondrial pyruvate carrier 1
Oard1	8.4e-07	0.0812328	0.378	0.61	0.0168861	O-acyl-ADP-ribose deacylase 1
Eny2	2.5e-07	0.0806903	0.724	0.941	0.00502286	ENY2 transcription and export complex 2 subunit
Atp6v0b	7.64e-08	0.0790374	0.693	0.915	0.00153491	ATPase, H+ transporting, lysosomal V0 subunit B
Clcn3	7.93e-07	0.076267	0.661	0.907	0.015933	chloride channel, voltage-sensitive 3
Psmd8	5.47e-08	0.0730959	0.528	0.797	0.00109863	proteasome (prosome, macropain) 26S subunit, non-ATPase, 8
Il13ra1	4.24e-07	0.0730244	0.331	0.576	0.0085264	interleukin 13 receptor, alpha 1
Brk1	1.56e-07	0.0727879	0.512	0.788	0.00313511	BRICK1, SCAR/WAVE actin-nucleating complex subunit
Cpd	7.2e-07	0.0694532	0.717	0.932	0.0144676	carboxypeptidase D
Atp6v1g1	1.04e-07	0.0688886	0.764	0.966	0.00210043	ATPase, H+ transporting, lysosomal V1 subunit G1
Mtfr1l	5.95e-07	0.0683995	0.268	0.5	0.0119686	mitochondrial fission regulator 1-like
Naa10	7.98e-08	0.0624553	0.252	0.449	0.00160452	N(alpha)-acetyltransferase 10, NatA catalytic subunit
Cdk5rap3	3.83e-07	0.0615878	0.551	0.822	0.00769472	CDK5 regulatory subunit associated protein 3
Chmp5	1.34e-07	0.0578814	0.449	0.72	0.00270057	charged multivesicular body protein 5
Clmn	7.46e-07	0.053654	0.213	0.424	0.0149966	calmin
Fam107b	2.23e-06	0.0515504	0.276	0.517	0.0448975	family with sequence similarity 107, member B
Phlda3	1.07e-08	0.0484545	0.189	0	0.0002158	pleckstrin homology like domain, family A, member 3
Mrps23	1.6e-07	0.0457964	0.307	0.551	0.0032093	mitochondrial ribosomal protein S23
Eif4g1	4.69e-07	0.043552	0.677	0.915	0.00943264	eukaryotic translation initiation factor 4, gamma 1
Galnt6	6.25e-09	0.0433954	0.402	0.737	0.000125581	polypeptide N-acetylgalactosaminyltransferase 6
Ern1	2.29e-06	0.0411275	0.26	0.5	0.0460648	endoplasmic reticulum (ER) to nucleus signalling 1
Gm11808	1.43e-06	0.0408608	0.236	0.475	0.0287362	ubiquitin A-52 residue ribosomal protein fusion product 1 pseudogene
Cobl	6.59e-07	0.0406794	0.197	0.449	0.0132459	cordon-bleu WH2 repeat
Pdia3	2.26e-06	0.0392616	0.764	0.966	0.0454152	protein disulfide isomerase associated 3
Mcfd2	5.07e-08	0.039038	0.575	0.864	0.00101853	multiple coagulation factor deficiency 2
Hprt	1.23e-09	0.0383287	0.551	0.856	2.48e-05	hypoxanthine guanine phosphoribosyl transferase
Panx1	9.39e-07	0.0377422	0.181	0.39	0.0188676	pannexin 1
Dusp11	4.71e-07	0.035199	0.425	0.686	0.00947376	dual specificity phosphatase 11 (RNA/RNP complex 1-interacting)
Mthfd2	2.99e-09	0.0345937	0.528	0.856	6.01e-05	methylenetetrahydrofolate dehydrogenase (NAD+ dependent), methenyltetrahydrofolate cyclohydrolase
Vegfa	8.9e-07	0.0331719	0.22	0.458	0.0178937	vascular endothelial growth factor A
Fam20b	2.28e-07	0.0322928	0.465	0.78	0.00458772	FAM20B, glycosaminoglycan xylosylkinase
Ppm1a	8.91e-07	0.0296744	0.535	0.814	0.0179178	protein phosphatase 1A, magnesium dependent, alpha isoform
Gls	1.38e-06	0.027638	0.339	0.576	0.0277562	glutaminase
Emc3	1.35e-06	0.0267623	0.228	0.458	0.0271843	ER membrane protein complex subunit 3
Ets2	5.33e-07	0.0239917	0.685	0.924	0.0107164	E26 avian leukemia oncogene 2, 3' domain
A430035B10Rik	1.3e-09	0.023931	0.016	0.093	2.61e-05	RIKEN cDNA A430035B10 gene
Cxadr	2.07e-06	0.0209387	0.299	0.525	0.0415124	coxsackie virus and adenovirus receptor
Atp6v1e1	2.67e-07	0.0198581	0.425	0.712	0.00537459	ATPase, H+ transporting, lysosomal V1 subunit E1
D630039A03Rik	1.77e-08	0.0177961	0.386	0.703	0.000355136	RIKEN cDNA D630039A03 gene
Scamp1	1.45e-07	0.0164633	0.449	0.737	0.00290572	secretory carrier membrane protein 1
Paip2	4.95e-07	0.0156982	0.583	0.856	0.00995121	polyadenylate-binding protein-interacting protein 2
Armcx3	7.3e-08	0.0152899	0.37	0.661	0.00146709	armadillo repeat containing, X-linked 3
Ssr1	2.26e-07	0.0150981	0.693	0.932	0.00453486	signal sequence receptor, alpha
Hspa4l	8.75e-10	0.0127612	0.031	0.195	1.76e-05	heat shock protein 4 like
Papola	3.91e-08	0.0121317	0.654	0.932	0.000786306	poly (A) polymerase alpha
Zcrb1	1.11e-06	0.0117957	0.465	0.737	0.0222639	zinc finger CCHC-type and RNA binding motif 1
Fastk	6.46e-07	0.0112824	0.354	0.627	0.0129848	Fas-activated serine/threonine kinase
Fam192a	1.2e-06	0.0110859	0.197	0.398	0.0242133	NA
H13	1.66e-06	-0.0130351	0.724	0.949	0.0333662	histocompatibility 13
Aldh1l2	1.85e-06	-0.0199583	0.071	0.263	0.037254	aldehyde dehydrogenase 1 family, member L2
Clec2d	2.03e-08	-0.0200563	0.402	0.729	0.000407388	C-type lectin domain family 2, member d
Iscu	1.53e-06	-0.0250443	0.465	0.754	0.0306616	iron-sulfur cluster assembly enzyme
Wdr26	9.62e-07	-0.0282841	0.48	0.771	0.0193303	WD repeat domain 26
Rassf6	9.52e-07	-0.0287325	0.244	0.542	0.0191259	Ras association (RalGDS/AF-6) domain family member 6
1700019D03Rik	1.47e-06	-0.0289704	0.307	0.602	0.0294514	RIKEN cDNA 1700019D03 gene
Senp2	1e-08	-0.0304175	0.11	0.381	0.000201227	SUMO/sentrin specific peptidase 2
Fntb	1.81e-06	-0.0305452	0.055	0.28	0.0363766	farnesyltransferase, CAAX box, beta
Tmco1	2.4e-06	-0.0346175	0.449	0.746	0.0482576	transmembrane and coiled-coil domains 1
Gm1965	5.56e-07	-0.0348057	0.008	0.161	0.0111744	predicted gene 1965
Retreg1	4.44e-07	-0.0370875	0.449	0.763	0.00892034	reticulophagy regulator 1
Rptoros	1.09e-06	-0.0383934	0.008	0.186	0.022005	regulatory associated protein of MTOR, complex 1, opposite strand
Gcnt3	1e-07	-0.0388615	0.575	0.881	0.00201462	glucosaminyl (N-acetyl) transferase 3, mucin type
1110059E24Rik	1.16e-08	-0.0391919	0.299	0.644	0.000233546	RIKEN cDNA 1110059E24 gene
Plcb1	8.04e-07	-0.0391964	0.236	0.542	0.0161635	phospholipase C, beta 1
Myo1b	1.03e-06	-0.0401488	0.346	0.653	0.0207603	myosin IB
Il10rb	4.51e-09	-0.0405894	0.339	0.678	9.06e-05	interleukin 10 receptor, beta
Tbc1d9b	1.6e-06	-0.0408209	0.291	0.585	0.032177	TBC1 domain family, member 9B
Sidt1	3.03e-08	-0.0424121	0.181	0.517	0.000608569	SID1 transmembrane family, member 1
Igfbp4	7.61e-07	-0.0425316	0.071	0.288	0.0152862	insulin-like growth factor binding protein 4
Tex15	5.71e-07	-0.0429886	0	0.144	0.0114679	testis expressed gene 15
Msmo1	1.2e-06	-0.0431027	0.22	0.508	0.0241893	methylsterol monoxygenase 1
Carmil1	9.2e-07	-0.0456862	0.142	0.415	0.0184944	capping protein regulator and myosin 1 linker 1
Mien1	4.42e-07	-0.0474445	0.717	0.958	0.00889233	migration and invasion enhancer 1
Gde1	4.14e-07	-0.0481133	0.197	0.492	0.00832875	glycerophosphodiester phosphodiesterase 1
Nemf	2.11e-08	-0.050858	0.268	0.602	0.000423677	nuclear export mediator factor
Prorsd1	2.14e-06	-0.052167	0.228	0.517	0.0429617	prolyl-tRNA synthetase domain containing 1
Fut1	3.9e-10	-0.0523988	0.087	0.398	7.84e-06	fucosyltransferase 1
Phgdh	9.07e-08	-0.0531367	0.315	0.644	0.001823	3-phosphoglycerate dehydrogenase
Smim38	3.87e-10	-0.0549824	0.591	0.932	7.78e-06	small integral membrane protein 38
Dnajc21	1.23e-06	-0.0564257	0.315	0.619	0.024625	DnaJ heat shock protein family (Hsp40) member C21
Capns1	2.12e-06	-0.0574369	0.606	0.881	0.0425248	calpain, small subunit 1
Slc41a2	7.23e-10	-0.0632851	0.079	0.398	1.45e-05	solute carrier family 41, member 2
Wnt3	1.6e-07	-0.0651021	0.669	0.941	0.00321329	wingless-type MMTV integration site family, member 3
Noct	8.32e-09	-0.067323	0.181	0.525	0.000167236	nocturnin
Nbas	1.63e-06	-0.0674321	0.252	0.568	0.0326924	neuroblastoma amplified sequence
Plscr1	3.34e-07	-0.0681488	0.299	0.627	0.00671781	phospholipid scramblase 1
Cxxc5	9.44e-07	-0.070664	0.465	0.78	0.0189828	CXXC finger 5
Srp72	3.88e-08	-0.0706689	0.488	0.831	0.000779232	signal recognition particle 72
Thsd7a	1.25e-07	-0.07321	0.016	0.229	0.00252108	thrombospondin, type I, domain containing 7A
Rheb	1.03e-08	-0.0796387	0.512	0.856	0.000207092	Ras homolog enriched in brain
Sytl2	1.02e-06	-0.0805336	0.567	0.864	0.0204253	synaptotagmin-like 2
1110065P20Rik	1.63e-07	-0.0839353	0.37	0.712	0.00327707	RIKEN cDNA 1110065P20 gene
Abhd17b	1.6e-06	-0.0848891	0.323	0.636	0.032089	abhydrolase domain containing 17B
Cib2	1.66e-08	-0.0887154	0.323	0.695	0.000334464	calcium and integrin binding family member 2
Oit1	3.04e-07	-0.0957498	0.606	0.898	0.00610733	NA
Tceal8	2.23e-10	-0.100606	0.181	0.576	4.48e-06	transcription elongation factor A (SII)-like 8
Fgfr1op2	3.16e-09	-0.105609	0.551	0.898	6.34e-05	FGFR1 oncogene partner 2
Pycr1	5.47e-07	-0.110112	0.528	0.839	0.0109849	pyrroline-5-carboxylate reductase 1
Bex1	3.21e-14	-0.111357	0.102	0.508	6.46e-10	brain expressed X-linked 1
Ypel3	6.35e-09	-0.113484	0.465	0.831	0.00012769	yippee like 3
St3gal1	3.07e-07	-0.119066	0.276	0.619	0.00617564	ST3 beta-galactoside alpha-2,3-sialyltransferase 1
Liph	1.95e-06	-0.119848	0.417	0.737	0.0391785	lipase, member H
Dnajb9	1.34e-09	-0.123061	0.441	0.822	2.69e-05	DnaJ heat shock protein family (Hsp40) member B9
Lgr4	1.29e-06	-0.123927	0.661	0.924	0.0258535	leucine-rich repeat-containing G protein-coupled receptor 4
Atoh1	9.26e-08	-0.127665	0.63	0.924	0.00186218	atonal bHLH transcription factor 1
Homer2	7.32e-07	-0.129653	0.614	0.898	0.014704	homer scaffolding protein 2
Ces1c	1.25e-10	-0.131244	0.102	0.449	2.52e-06	carboxylesterase 1C
Rfc1	6.25e-10	-0.132243	0.606	0.941	1.26e-05	replication factor C (activator 1) 1
Ostc	1.62e-07	-0.138373	0.787	0.992	0.00325299	oligosaccharyltransferase complex subunit (non-catalytic)
Sdf2l1	2.04e-06	-0.147709	0.591	0.873	0.0410848	stromal cell-derived factor 2-like 1
Eif4ebp1	7.85e-08	-0.14826	0.661	0.941	0.00157865	eukaryotic translation initiation factor 4E binding protein 1
Ift20	6.81e-08	-0.166121	0.756	0.983	0.0013695	intraflagellar transport 20
Tvp23b	6.83e-12	-0.172753	0.488	0.898	1.37e-07	trans-golgi network vesicle protein 23B
C4bp	1.01e-09	-0.186223	0.488	0.864	2.02e-05	complement component 4 binding protein
Nucb2	4.44e-08	-0.227053	0.598	0.898	0.000891646	nucleobindin 2
Phlda1	9.14e-07	-0.236184	0.63	0.89	0.0183661	pleckstrin homology like domain, family A, member 1
Defa2	3.94e-33	-0.242185	0.016	0.695	7.92e-29	defensin, alpha, 2
Fkbp11	4.12e-08	-0.243416	0.598	0.907	0.000827132	FK506 binding protein 11
Sct	7.18e-07	-0.243938	0.614	0.898	0.0144326	secretin
Hpd	5.43e-08	-0.256603	0.669	0.932	0.00109094	4-hydroxyphenylpyruvic acid dioxygenase
Tmem59	3.28e-07	-0.262417	0.827	0.983	0.00659501	transmembrane protein 59
Car8	1.11e-08	-0.29753	0.638	0.924	0.000222886	carbonic anhydrase 8
Reep5	1.41e-08	-0.316049	0.803	0.983	0.000283255	receptor accessory protein 5
Ramp1	1.86e-09	-0.316269	0.85	1	3.73e-05	receptor (calcitonin) activity modifying protein 1
Sec11c	1.51e-07	-0.33196	0.913	1	0.00303093	SEC11 homolog C, signal peptidase complex subunit
Tspan1	1.57e-06	-0.33266	0.898	0.975	0.031625	tetraspanin 1
Selenom	1.76e-08	-0.395641	0.906	1	0.000353888	selenoprotein M
Gm1123	1.44e-09	-0.587038	0.858	0.983	2.89e-05	predicted gene 1123
Ang4	2.6e-08	-0.603586	1	0.983	0.000521754	angiogenin, ribonuclease A family, member 4
Defa36	3.96e-16	-0.645993	0.984	1	7.97e-12	defensin, alpha, 36
Guca2a	1.07e-13	-0.661339	0.811	0.992	2.15e-09	guanylate cyclase activator 2a (guanylin)
Agr2	3.02e-09	-0.69084	0.882	1	6.07e-05	anterior gradient 2
Ceacam10	5.84e-17	-0.928694	0.26	0.763	1.17e-12	carcinoembryonic antigen-related cell adhesion molecule 10
Reg3g	1.39e-08	-0.930418	0.898	0.992	0.000278616	regenerating islet-derived 3 gamma
Nupr1	4.21e-23	-1.13892	0.921	1	8.46e-19	nuclear protein transcription regulator 1
Defa5	1.5e-27	-1.24696	0.969	1	3.01e-23	defensin, alpha, 5
Gm15293	2.53e-31	-1.31491	0.945	1	5.09e-27	NA
Defa35	1.31e-32	-1.34921	0.89	1	2.63e-28	defensin, alpha, 35
Defa32	1.34e-37	-1.51288	0.315	0.983	2.7e-33	defensin, alpha, 32
Defa34	8.38e-42	-1.96495	0.937	1	1.68e-37	defensin, alpha, 34
Defa20	2.52e-48	-1.99057	0.646	1	5.06e-44	defensin, alpha, 20
Defa21	4.28e-21	-2.28229	1	1	8.6e-17	defensin, alpha, 21
Defa22	2.26e-35	-2.51223	0.984	1	4.55e-31	defensin, alpha, 22

## Sheet: Aged PKO
Dataset EV2 DEGs in cluster 12 vs 16 Paneth cells in young Flox mice (padj<0.05)
GeneName	p_val	avg_logFC(C12/C16)	PCT.cluster12	PCT.Cluster16	p_val_adj	Description
Gm42418	2.03e-19	2.01593	1	1	4.09e-15	NA
Fabp2	1.73e-12	1.56742	0.912	0.978	3.47e-08	fatty acid binding protein 2, intestinal
Rnase1	1.42e-52	1.51139	0.935	0.805	2.86e-48	ribonuclease, RNase A family, 1 (pancreatic)
Tff3	3.59e-29	1.16341	0.995	0.996	7.22e-25	trefoil factor 3, intestinal
Apoa1	3.8e-07	1.13885	0.63	0.752	0.00764783	apolipoprotein A-I
Lars2	2.03e-18	1.0953	0.944	0.982	4.08e-14	leucyl-tRNA synthetase, mitochondrial
Fcgbp	4.61e-11	1.02209	0.644	0.827	9.26e-07	Fc fragment of IgG binding protein
Crip1	9.36e-15	0.954958	0.75	0.925	1.88e-10	cysteine-rich protein 1 (intestinal)
Lgals4	9.79e-14	0.950079	0.819	0.96	1.97e-09	lectin, galactose binding, soluble 4
Krt19	3.69e-15	0.901643	0.505	0.73	7.41e-11	keratin 19
AY036118	2.23e-20	0.900998	0.954	0.996	4.49e-16	cDNA sequence AY036118
mt-Co3	5.58e-08	0.853235	1	1	0.00112097	NA
Zg16	7.32e-11	0.848136	0.866	0.96	1.47e-06	zymogen granule protein 16
mt-Co1	4.68e-08	0.839052	1	1	0.00093989	NA
Ly6e	2.49e-25	0.817034	0.958	0.929	5.01e-21	lymphocyte antigen 6 complex, locus E
Pycard	3.37e-09	0.777938	0.685	0.796	6.77e-05	PYD and CARD domain containing
Rps19	7.23e-11	0.769232	0.986	1	1.45e-06	ribosomal protein S19
Krt8	1.93e-09	0.750398	0.898	0.978	3.88e-05	keratin 8
Rps12	3.91e-17	0.737749	0.991	1	7.87e-13	ribosomal protein S12
Cd74	7.81e-08	0.730777	0.625	0.677	0.00156936	CD74 antigen (invariant polypeptide of major histocompatibility complex, class II antigen-associated)
Lgals2	4.26e-07	0.725149	0.889	0.987	0.00855463	lectin, galactose-binding, soluble 2
mt-Nd1	7.53e-07	0.718655	0.995	1	0.0151349	NA
Cdkn1a	1.74e-17	0.701076	0.574	0.518	3.5e-13	cyclin-dependent kinase inhibitor 1A (P21)
Rpl18a	2.54e-10	0.696459	0.981	1	5.11e-06	ribosomal protein L18A
mt-Nd3	6.83e-09	0.689962	0.977	0.996	0.000137337	NA
Actg1	4.49e-15	0.687626	0.815	0.942	9.03e-11	actin, gamma, cytoplasmic 1
Ppia	2.34e-07	0.674439	0.917	0.978	0.004703	peptidylprolyl isomerase A
Fau	1.56e-09	0.635824	0.963	1	3.13e-05	Finkel-Biskis-Reilly murine sarcoma virus (FBR-MuSV) ubiquitously expressed (fox derived)
Rpl13a	8.29e-15	0.631421	0.935	0.982	1.67e-10	ribosomal protein L13A
Actb	2.38e-10	0.628301	0.991	1	4.78e-06	actin, beta
Rps11	4.93e-09	0.622353	0.944	1	9.91e-05	ribosomal protein S11
Rpsa	3.58e-11	0.619825	1	1	7.19e-07	ribosomal protein SA
Dmbt1	1.58e-06	0.615398	0.278	0.319	0.0316665	deleted in malignant brain tumors 1
Cox4i1	2.74e-13	0.610386	0.861	0.973	5.51e-09	cytochrome c oxidase subunit 4I1
Rpl28	2.05e-11	0.608654	0.954	1	4.12e-07	ribosomal protein L28
Atpif1	1.63e-16	0.606695	0.694	0.903	3.29e-12	ATPase inhibitory factor 1
Rbp2	4.83e-07	0.605676	0.333	0.434	0.00971383	retinol binding protein 2, cellular
Ccl6	6.8e-19	0.600558	0.972	0.996	1.37e-14	chemokine (C-C motif) ligand 6
Rpl41	1.11e-17	0.596023	1	1	2.22e-13	ribosomal protein L41
Rps9	3.01e-07	0.590412	0.94	0.996	0.00604065	ribosomal protein S9
Ptma	6.3e-08	0.58771	0.958	1	0.00126543	prothymosin alpha
Pigr	7.96e-14	0.579606	0.991	1	1.6e-09	polymeric immunoglobulin receptor
Rpl27a	1.52e-06	0.576372	0.958	1	0.0304708	ribosomal protein L27A
Rpl21	1.72e-07	0.575128	0.977	1	0.00345553	ribosomal protein L21
Rps16	6.34e-08	0.572806	0.954	0.996	0.00127371	ribosomal protein S16
Dbi	8.24e-12	0.566607	0.833	0.96	1.66e-07	diazepam binding inhibitor
Rpl5	1.6e-15	0.564883	0.917	0.982	3.23e-11	ribosomal protein L5
Rpl37a	7.06e-10	0.558224	0.958	0.996	1.42e-05	ribosomal protein L37a
Oat	1.34e-12	0.557886	0.694	0.876	2.7e-08	ornithine aminotransferase
Rpl36	3.14e-15	0.55492	0.935	1	6.3e-11	ribosomal protein L36
Rps5	1.29e-09	0.554443	0.917	1	2.6e-05	ribosomal protein S5
Rpl34	2.62e-09	0.553983	0.931	0.996	5.26e-05	ribosomal protein L34
Rps15	7.69e-18	0.549673	0.907	0.978	1.55e-13	ribosomal protein S15
Rpl14	2.62e-09	0.548027	0.931	0.987	5.26e-05	ribosomal protein L14
Rpl6	6.54e-12	0.544365	0.94	1	1.31e-07	ribosomal protein L6
Rpl39	1.26e-06	0.544097	0.944	0.996	0.0253743	ribosomal protein L39
Rpl37	1.32e-07	0.541306	0.963	1	0.00265424	ribosomal protein L37
Rps26	2.79e-09	0.532105	0.907	0.996	5.61e-05	ribosomal protein S26
Rpl7a	7.35e-12	0.530629	0.917	0.978	1.48e-07	ribosomal protein L7A
Cox5b	1.95e-15	0.529629	0.755	0.956	3.92e-11	cytochrome c oxidase subunit 5B
Rpl11	7.76e-09	0.526117	0.935	1	0.000156029	ribosomal protein L11
Cox5a	4.52e-10	0.52494	0.801	0.925	9.08e-06	cytochrome c oxidase subunit 5A
Ivns1abp	2.25e-23	0.524423	0.917	0.978	4.53e-19	influenza virus NS1A binding protein
Slc25a5	9.99e-18	0.515419	0.708	0.951	2.01e-13	solute carrier family 25 (mitochondrial carrier, adenine nucleotide translocator), member 5
Rpl10a	2.77e-08	0.51045	0.931	1	0.000555823	ribosomal protein L10A
Rps13	2.26e-06	0.509245	0.954	0.996	0.0454114	ribosomal protein S13
Rpl22	4.32e-10	0.506514	0.907	0.991	8.69e-06	ribosomal protein L22
Xist	1.77e-15	0.50609	0.894	0.991	3.56e-11	inactive X specific transcripts
Hspa8	1.77e-13	0.504745	0.926	0.987	3.56e-09	heat shock protein 8
Rps14	5.58e-08	0.500839	0.954	0.996	0.00112238	ribosomal protein S14
Atp5l	1.06e-10	0.49872	0.792	0.929	2.13e-06	ATP synthase, H+ transporting, mitochondrial F0 complex, subunit G
Rpl15	1.25e-07	0.498646	0.949	1	0.00252176	ribosomal protein L15
Rpl8	5.86e-07	0.49714	0.963	1	0.0117803	ribosomal protein L8
Rplp2	1.81e-11	0.494964	0.917	1	3.65e-07	ribosomal protein, large P2
Gm26917	2.36e-10	0.49176	0.866	0.942	4.74e-06	predicted gene, 26917
Cox6c	3.67e-11	0.491031	0.819	0.956	7.38e-07	cytochrome c oxidase subunit 6C
Rpl38	3.53e-12	0.490914	0.94	1	7.1e-08	ribosomal protein L38
Rps27	1.69e-11	0.490329	0.935	1	3.4e-07	ribosomal protein S27
Phgr1	1.13e-18	0.489748	0.815	0.965	2.28e-14	proline/histidine/glycine-rich 1
Cldn7	9.56e-18	0.48848	0.824	0.973	1.92e-13	claudin 7
Rps28	9.11e-08	0.487298	0.935	0.991	0.00183017	ribosomal protein S28
Rpl7	2.35e-08	0.485566	0.921	1	0.000472495	ribosomal protein L7
Fabp1	2.07e-07	0.478867	0.384	0.535	0.00416628	fatty acid binding protein 1, liver
Atp5j2	1.5e-11	0.475683	0.833	0.965	3.02e-07	ATP synthase, H+ transporting, mitochondrial F0 complex, subunit F2
Muc13	6.24e-19	0.474208	0.977	0.996	1.25e-14	mucin 13, epithelial transmembrane
Rps6	8.72e-09	0.46908	0.935	0.987	0.000175236	ribosomal protein S6
Hsp90ab1	3.53e-11	0.468408	0.884	0.965	7.09e-07	heat shock protein 90 alpha (cytosolic), class B member 1
Atp5a1	5.91e-19	0.467907	0.806	0.969	1.19e-14	ATP synthase, H+ transporting, mitochondrial F1 complex, alpha subunit 1
Rps10	3.34e-08	0.466997	0.931	1	0.000671425	ribosomal protein S10
Cox6b1	2.49e-13	0.465271	0.801	0.96	5e-09	cytochrome c oxidase, subunit 6B1
Chchd2	2.03e-07	0.464525	0.926	0.991	0.00407806	coiled-coil-helix-coiled-coil-helix domain containing 2
Ddx5	5.44e-19	0.464494	0.907	0.996	1.09e-14	DEAD box helicase 5
Rps17	8.76e-15	0.462002	0.87	0.982	1.76e-10	ribosomal protein S17
Atp5g3	3.8e-14	0.461458	0.773	0.938	7.65e-10	ATP synthase, H+ transporting, mitochondrial F0 complex, subunit C3 (subunit 9)
mt-Nd5	2.44e-07	0.461186	0.898	0.973	0.00489477	NA
Rpl17	2.25e-09	0.460584	0.926	0.996	4.53e-05	ribosomal protein L17
Cox7a2	1.27e-11	0.458919	0.843	0.96	2.56e-07	cytochrome c oxidase subunit 7A2
mt-Atp8	9.75e-17	0.449682	0.801	0.969	1.96e-12	NA
Prdx1	3.45e-13	0.446299	0.81	0.973	6.93e-09	peroxiredoxin 1
Atp5b	4.85e-13	0.445828	0.833	0.969	9.75e-09	ATP synthase, H+ transporting mitochondrial F1 complex, beta subunit
Rpl3	3.32e-07	0.443591	0.88	0.987	0.00668038	ribosomal protein L3
H3f3a	1.63e-08	0.443533	0.931	0.987	0.000327165	H3.3 histone A
Jpt1	2.83e-16	0.443425	0.597	0.681	5.68e-12	Jupiter microtubule associated homolog 1
Rps25	6.68e-14	0.438343	0.894	0.996	1.34e-09	ribosomal protein S25
Rps21	2.91e-08	0.437903	0.944	0.996	0.000584238	ribosomal protein S21
Plac8	3.31e-10	0.434569	0.625	0.757	6.66e-06	placenta-specific 8
Naca	1.77e-10	0.434154	0.898	0.987	3.56e-06	nascent polypeptide-associated complex alpha polypeptide
Uqcr11	2.42e-12	0.431556	0.87	0.978	4.86e-08	ubiquinol-cytochrome c reductase, complex III subunit XI
Atp5d	1.83e-16	0.429985	0.829	0.96	3.68e-12	ATP synthase, H+ transporting, mitochondrial F1 complex, delta subunit
Hint1	6.41e-13	0.42847	0.88	0.982	1.29e-08	histidine triad nucleotide binding protein 1
Atp5o	4.87e-15	0.425269	0.718	0.863	9.8e-11	ATP synthase, H+ transporting, mitochondrial F1 complex, O subunit
Cox8a	5.08e-07	0.424715	0.963	1	0.01021	cytochrome c oxidase subunit 8A
Cox7c	3.17e-12	0.424644	0.852	0.991	6.37e-08	cytochrome c oxidase subunit 7C
Rpl19	1.04e-06	0.424079	0.958	1	0.0208976	ribosomal protein L19
Defa17	1.1e-07	0.42348	1	1	0.00220568	defensin, alpha, 17
Atp5g1	3.01e-12	0.422834	0.852	0.991	6.05e-08	ATP synthase, H+ transporting, mitochondrial F0 complex, subunit C1 (subunit 9)
Rpl10	7.43e-11	0.422297	0.958	1	1.49e-06	ribosomal protein L10
Gapdh	2.72e-12	0.418705	0.792	0.934	5.46e-08	glyceraldehyde-3-phosphate dehydrogenase
Pfn1	3.1e-12	0.418464	0.875	0.991	6.24e-08	profilin 1
Hsp90aa1	1.35e-13	0.417231	0.773	0.885	2.72e-09	heat shock protein 90, alpha (cytosolic), class A member 1
Calm1	4.46e-10	0.41504	0.926	1	8.96e-06	calmodulin 1
Btf3	2.16e-16	0.414009	0.81	0.982	4.34e-12	basic transcription factor 3
Clps	1.3e-11	0.412224	0.986	1	2.61e-07	colipase, pancreatic
Atp5c1	2.47e-13	0.411004	0.755	0.912	4.96e-09	ATP synthase, H+ transporting, mitochondrial F1 complex, gamma polypeptide 1
Spink1	1.36e-07	0.408137	0.319	0.442	0.00274	serine peptidase inhibitor, Kazal type 1
Rack1	3.09e-09	0.406442	0.903	0.991	6.21e-05	receptor for activated C kinase 1
Mmp7	8.81e-08	0.406066	0.995	1	0.00177172	matrix metallopeptidase 7
Prap1	8.39e-07	0.405167	0.227	0.252	0.0168583	proline-rich acidic protein 1
Psmb8	1.62e-08	0.397546	0.38	0.465	0.000325535	proteasome (prosome, macropain) subunit, beta type 8 (large multifunctional peptidase 7)
Anxa4	1.59e-18	0.397538	0.824	0.92	3.2e-14	annexin A4
Hnrnpa2b1	5.78e-13	0.395655	0.866	0.951	1.16e-08	heterogeneous nuclear ribonucleoprotein A2/B1
S100a10	2.48e-18	0.393294	0.44	0.681	4.98e-14	S100 calcium binding protein A10 (calpactin)
Gpx1	1.48e-12	0.390627	0.819	0.947	2.98e-08	glutathione peroxidase 1
Atp5h	8.39e-17	0.388935	0.736	0.951	1.69e-12	ATP synthase, H+ transporting, mitochondrial F0 complex, subunit D
Cox7b	8.58e-15	0.388344	0.722	0.951	1.72e-10	cytochrome c oxidase subunit 7B
Rpl23a	3.68e-14	0.388159	0.778	0.894	7.39e-10	ribosomal protein L23A
Mdh2	2.22e-20	0.38506	0.704	0.929	4.45e-16	malate dehydrogenase 2, NAD (mitochondrial)
Ccl5	6.36e-07	0.384734	0.241	0.31	0.0127841	chemokine (C-C motif) ligand 5
Hspd1	8.07e-12	0.38084	0.662	0.827	1.62e-07	heat shock protein 1 (chaperonin)
Eef1b2	3.89e-08	0.378763	0.912	0.996	0.000781985	eukaryotic translation elongation factor 1 beta 2
Gm10076	3.08e-15	0.37782	0.926	0.991	6.19e-11	ribosomal protein L41 pseudogene
Atp8b1	1.83e-20	0.377354	0.782	0.876	3.67e-16	ATPase, class I, type 8B, member 1
Aldob	6.73e-11	0.376456	0.588	0.597	1.35e-06	aldolase B, fructose-bisphosphate
2200002D01Rik	6.07e-10	0.376029	0.352	0.46	1.22e-05	RIKEN cDNA 2200002D01 gene
Srsf3	1.64e-13	0.371357	0.741	0.876	3.29e-09	serine and arginine-rich splicing factor 3
Ldha	1.5e-15	0.370095	0.745	0.938	3.02e-11	lactate dehydrogenase A
Npm1	1.86e-13	0.36857	0.745	0.947	3.73e-09	nucleophosmin 1
Uqcrh	1.02e-11	0.368315	0.838	0.978	2.05e-07	ubiquinol-cytochrome c reductase hinge protein
Tent5c	7.22e-11	0.367379	0.94	0.991	1.45e-06	terminal nucleotidyltransferase 5C
Slc25a3	2.16e-11	0.364285	0.833	0.96	4.34e-07	solute carrier family 25 (mitochondrial carrier, phosphate carrier), member 3
Cyc1	1.29e-13	0.364044	0.625	0.765	2.6e-09	cytochrome c-1
Rpl35	3.89e-11	0.359503	0.889	0.991	7.82e-07	ribosomal protein L35
Stard10	1.2e-08	0.357741	0.968	0.987	0.000240936	START domain containing 10
Ctsb	1.77e-17	0.35662	0.787	0.823	3.57e-13	cathepsin B
Rpl27	6.94e-10	0.352733	0.894	1	1.4e-05	ribosomal protein L27
Hmgb1	8.44e-14	0.352281	0.778	0.965	1.7e-09	high mobility group box 1
Sox9	6.02e-14	0.352168	0.75	0.863	1.21e-09	SRY (sex determining region Y)-box 9
Cd81	6.56e-11	0.35093	0.569	0.372	1.32e-06	CD81 antigen
Pcbp2	1.67e-16	0.349411	0.861	0.938	3.35e-12	poly(rC) binding protein 2
Atp5f1	1.86e-12	0.348019	0.792	0.951	3.73e-08	NA
Myl6	9.13e-15	0.347737	0.87	0.978	1.83e-10	myosin, light polypeptide 6, alkali, smooth muscle and non-muscle
Rsrp1	3.52e-13	0.347334	0.856	0.96	7.08e-09	arginine/serine rich protein 1
Vcp	9.24e-12	0.344998	0.907	0.969	1.86e-07	valosin containing protein
Hadh	7.15e-16	0.344364	0.514	0.646	1.44e-11	hydroxyacyl-Coenzyme A dehydrogenase
Hspe1	2.8e-15	0.344011	0.699	0.916	5.62e-11	heat shock protein 1 (chaperonin 10)
Bsg	1.69e-09	0.342886	0.954	0.991	3.41e-05	basigin
Snrnp70	4.39e-14	0.341287	0.727	0.832	8.83e-10	small nuclear ribonucleoprotein 70 (U1)
Rpl24	1.15e-06	0.341008	0.917	0.996	0.0230933	ribosomal protein L24
Ubc	3.02e-18	0.340648	0.861	0.965	6.07e-14	ubiquitin C
Atp5g2	3.31e-12	0.340045	0.843	0.973	6.65e-08	ATP synthase, H+ transporting, mitochondrial F0 complex, subunit C2 (subunit 9)
Ccng1	3.69e-24	0.339619	0.62	0.673	7.41e-20	cyclin G1
Rpl4	1.1e-07	0.339303	0.921	0.987	0.00220416	ribosomal protein L4
H3f3b	1.69e-08	0.338823	0.949	1	0.000339971	H3.3 histone B
Onecut2	2.13e-17	0.33651	0.486	0.146	4.28e-13	one cut domain, family member 2
Chchd10	3.41e-12	0.335424	0.708	0.841	6.86e-08	coiled-coil-helix-coiled-coil-helix domain containing 10
Rpl36a	2.57e-07	0.331477	0.875	0.969	0.00516925	ribosomal protein L36A
Uqcrb	1.89e-11	0.330068	0.792	0.942	3.8e-07	ubiquinol-cytochrome c reductase binding protein
Dstn	1.48e-19	0.329997	0.861	0.987	2.97e-15	destrin
Atp5e	4.65e-11	0.328276	0.935	1	9.34e-07	ATP synthase, H+ transporting, mitochondrial F1 complex, epsilon subunit
Selenop	2.56e-07	0.328163	0.38	0.478	0.00514047	selenoprotein P
Srsf5	8.33e-16	0.327298	0.782	0.929	1.68e-11	serine and arginine-rich splicing factor 5
Qsox1	2.16e-06	0.326428	0.972	1	0.0435158	quiescin Q6 sulfhydryl oxidase 1
Uqcrc2	8.09e-12	0.32254	0.56	0.659	1.63e-07	ubiquinol cytochrome c reductase core protein 2
Elf3	1.78e-19	0.317617	0.708	0.832	3.58e-15	E74-like factor 3
Stmn1	7.05e-07	0.317548	0.31	0.394	0.014163	stathmin 1
H2afj	1.57e-12	0.317174	0.944	0.987	3.15e-08	NA
Eif4a1	1.06e-15	0.317	0.852	0.978	2.14e-11	eukaryotic translation initiation factor 4A1
Ogt	2.17e-15	0.316867	0.741	0.903	4.37e-11	O-linked N-acetylglucosamine (GlcNAc) transferase (UDP-N-acetylglucosamine:polypeptide-N-acetylglucosaminyl transferase)
Serpinb1a	8.07e-10	0.31668	0.472	0.509	1.62e-05	serine (or cysteine) peptidase inhibitor, clade B, member 1a
Smim24	2.12e-10	0.316425	0.333	0.434	4.27e-06	small integral membrane protein 24
Suclg1	3.08e-14	0.315918	0.611	0.845	6.19e-10	succinate-CoA ligase, GDP-forming, alpha subunit
Srrm2	1.28e-19	0.314416	0.852	0.982	2.58e-15	serine/arginine repetitive matrix 2
Luc7l2	2.28e-12	0.314397	0.833	0.938	4.57e-08	LUC7-like 2 (S. cerevisiae)
Fkbp4	1.46e-18	0.313402	0.727	0.903	2.94e-14	FK506 binding protein 4
Ran	1.54e-15	0.31276	0.639	0.867	3.09e-11	RAN, member RAS oncogene family
Atp5j	5.68e-13	0.312104	0.829	0.987	1.14e-08	ATP synthase, H+ transporting, mitochondrial F0 complex, subunit F
Atp5k	2.93e-15	0.31067	0.644	0.832	5.89e-11	ATP synthase, H+ transporting, mitochondrial F1F0 complex, subunit E
Neat1	1.26e-07	0.309859	0.806	0.92	0.00253377	nuclear paraspeckle assembly transcript 1 (non-protein coding)
Ndufb5	4.47e-18	0.308813	0.625	0.85	8.99e-14	NADH:ubiquinone oxidoreductase subunit B5
Tkt	4.6e-13	0.308789	0.505	0.628	9.24e-09	transketolase
Tpi1	2.54e-14	0.307658	0.713	0.845	5.11e-10	triosephosphate isomerase 1
Csrp2	1.42e-06	0.304146	0.444	0.478	0.0286329	cysteine and glycine-rich protein 2
Ftl1	1.3e-06	0.303339	0.995	1	0.0261131	ferritin light polypeptide 1
Psme2	8.65e-08	0.302208	0.431	0.527	0.00173895	proteasome (prosome, macropain) activator subunit 2 (PA28 beta)
Ybx1	1.51e-08	0.301893	0.889	0.987	0.000303165	Y box protein 1
H2-K1	1.46e-06	0.300183	0.972	1	0.0293642	histocompatibility 2, K1, K region
Mdh1	2.73e-15	0.298817	0.69	0.889	5.48e-11	malate dehydrogenase 1, NAD (soluble)
Rrbp1	4.81e-07	0.297301	0.972	0.996	0.00966405	ribosome binding protein 1
Klf5	1.64e-14	0.296634	0.606	0.735	3.29e-10	Kruppel-like factor 5
Gna11	3.02e-15	0.294496	0.685	0.841	6.07e-11	guanine nucleotide binding protein, alpha 11
Wars	3.82e-12	0.293955	0.833	0.925	7.68e-08	tryptophanyl-tRNA synthetase
Tcf12	1.24e-14	0.29334	0.796	0.907	2.48e-10	transcription factor 12
Baiap2l2	2.12e-13	0.293302	0.523	0.522	4.27e-09	BAI1-associated protein 2-like 2
Ncl	2.17e-14	0.291658	0.722	0.885	4.37e-10	nucleolin
Sdhb	1.84e-11	0.291578	0.606	0.752	3.7e-07	succinate dehydrogenase complex, subunit B, iron sulfur (Ip)
Serbp1	1.28e-13	0.291352	0.829	0.942	2.57e-09	serpine1 mRNA binding protein 1
Chka	1.83e-12	0.290776	0.657	0.73	3.67e-08	choline kinase alpha
H2afv	4.3e-17	0.286038	0.667	0.912	8.64e-13	NA
H2-Ab1	1.29e-13	0.285134	0.472	0.668	2.59e-09	histocompatibility 2, class II antigen A, beta 1
Eef2	6.41e-10	0.284778	0.94	1	1.29e-05	eukaryotic translation elongation factor 2
Txndc17	8.35e-17	0.284578	0.81	0.96	1.68e-12	thioredoxin domain containing 17
Son	2.63e-18	0.283007	0.815	0.969	5.29e-14	Son DNA binding protein
Tubb4b	2.82e-14	0.282998	0.764	0.938	5.68e-10	tubulin, beta 4B class IVB
Gsto1	7.7e-12	0.282862	0.593	0.726	1.55e-07	glutathione S-transferase omega 1
Snrpg	1.89e-14	0.281526	0.597	0.832	3.81e-10	small nuclear ribonucleoprotein polypeptide G
Rpl31	1.28e-13	0.281519	0.815	0.978	2.56e-09	ribosomal protein L31
Ccl25	2.09e-10	0.278582	0.222	0.332	4.21e-06	chemokine (C-C motif) ligand 25
Gpx4	1.01e-18	0.276477	0.69	0.885	2.03e-14	glutathione peroxidase 4
Sh3bgrl3	1.33e-07	0.276448	0.639	0.664	0.00267819	SH3 domain binding glutamic acid-rich protein-like 3
Ckmt1	1.2e-13	0.275955	0.412	0.558	2.41e-09	creatine kinase, mitochondrial 1, ubiquitous
Ndufb10	1.08e-18	0.275246	0.606	0.85	2.16e-14	NADH:ubiquinone oxidoreductase subunit B10
Snrpe	5.94e-11	0.274861	0.574	0.752	1.19e-06	small nuclear ribonucleoprotein E
Nktr	5.46e-14	0.274248	0.736	0.907	1.1e-09	natural killer tumor recognition sequence
Eef1g	1.88e-14	0.27173	0.843	0.982	3.77e-10	eukaryotic translation elongation factor 1 gamma
Cfl1	1.17e-13	0.27173	0.824	0.951	2.35e-09	cofilin 1, non-muscle
Eif3k	5.25e-20	0.271461	0.625	0.854	1.06e-15	eukaryotic translation initiation factor 3, subunit K
Atp5md	3.13e-14	0.271355	0.699	0.898	6.3e-10	ATP synthase membrane subunit DAPIT
Srsf7	2.67e-13	0.270693	0.565	0.699	5.37e-09	serine and arginine-rich splicing factor 7
Eef1d	5.49e-17	0.269874	0.769	0.92	1.1e-12	eukaryotic translation elongation factor 1 delta (guanine nucleotide exchange protein)
Set	2.75e-15	0.269736	0.806	0.947	5.53e-11	SET nuclear oncogene
Ndufa8	2.86e-18	0.269562	0.62	0.827	5.75e-14	NADH:ubiquinone oxidoreductase subunit A8
Clca3b	7.83e-07	0.269266	0.185	0.261	0.0157365	chloride channel accessory 3B
Ndufv2	2.69e-15	0.269191	0.569	0.752	5.42e-11	NADH:ubiquinone oxidoreductase core subunit V2
Rnase4	6.81e-08	0.268797	0.949	1	0.00136947	ribonuclease, RNase A family 4
Micos10	2.27e-16	0.268736	0.722	0.916	4.57e-12	mitochondrial contact site and cristae organizing system subunit 10
Prdx6	2.04e-15	0.267817	0.611	0.81	4.1e-11	peroxiredoxin 6
Krt18	4.97e-14	0.267812	0.912	0.991	9.98e-10	keratin 18
Atp1b1	3.13e-14	0.26716	0.819	0.934	6.3e-10	ATPase, Na+/K+ transporting, beta 1 polypeptide
Itm2b	6.68e-18	0.267007	0.843	0.978	1.34e-13	integral membrane protein 2B
Cbfa2t3	2.02e-13	0.266892	0.662	0.823	4.07e-09	CBFA2/RUNX1 translocation partner 3
Ptbp3	4.68e-15	0.26667	0.667	0.81	9.4e-11	polypyrimidine tract binding protein 3
Eif3f	2.46e-13	0.264465	0.681	0.845	4.95e-09	eukaryotic translation initiation factor 3, subunit F
Cdh1	4.62e-14	0.263791	0.773	0.898	9.28e-10	cadherin 1
Edem1	1.45e-11	0.26367	0.843	0.951	2.9e-07	ER degradation enhancer, mannosidase alpha-like 1
Ndufa12	8e-14	0.263232	0.569	0.739	1.61e-09	NADH:ubiquinone oxidoreductase subunit A12
Snrpd2	2.28e-11	0.262688	0.593	0.726	4.59e-07	small nuclear ribonucleoprotein D2
Elob	9.05e-11	0.261763	0.843	0.973	1.82e-06	elongin B
Socs2	6.73e-14	0.260351	0.606	0.619	1.35e-09	suppressor of cytokine signaling 2
Bhlha15	3.32e-19	0.258933	0.787	0.978	6.68e-15	basic helix-loop-helix family, member a15
Srsf2	1.04e-14	0.258591	0.741	0.898	2.1e-10	serine and arginine-rich splicing factor 2
Lap3	2.92e-18	0.25846	0.657	0.863	5.87e-14	leucine aminopeptidase 3
Cdc42ep5	2.73e-08	0.258273	0.407	0.482	0.000547884	CDC42 effector protein (Rho GTPase binding) 5
Cox6a1	8.56e-17	0.257159	0.667	0.907	1.72e-12	cytochrome c oxidase subunit 6A1
Psmb1	6.09e-20	0.254754	0.616	0.876	1.22e-15	proteasome (prosome, macropain) subunit, beta type 1
Uqcrc1	1.2e-12	0.254583	0.546	0.673	2.41e-08	ubiquinol-cytochrome c reductase core protein 1
Timm13	4.04e-13	0.254464	0.852	0.96	8.13e-09	translocase of inner mitochondrial membrane 13
BC005537	7.3e-16	0.251603	0.685	0.863	1.47e-11	cDNA sequence BC005537
Hsp90b1	5.12e-11	0.250658	0.903	0.991	1.03e-06	heat shock protein 90, beta (Grp94), member 1
Ndufb7	6.06e-21	0.250045	0.644	0.872	1.22e-16	NADH:ubiquinone oxidoreductase subunit B7
Ndufa5	1.9e-14	0.249525	0.523	0.739	3.81e-10	NADH:ubiquinone oxidoreductase subunit A5
Ndufab1	2.34e-18	0.249439	0.653	0.916	4.71e-14	NADH:ubiquinone oxidoreductase subunit AB1
Tagln2	1.82e-14	0.249017	0.722	0.827	3.66e-10	transgelin 2
Gpx2	1.24e-08	0.248431	0.903	0.987	0.000248337	glutathione peroxidase 2
Anp32b	2.76e-12	0.246906	0.671	0.827	5.54e-08	acidic (leucine-rich) nuclear phosphoprotein 32 family, member B
Uqcrfs1	6.27e-17	0.246775	0.667	0.898	1.26e-12	ubiquinol-cytochrome c reductase, Rieske iron-sulfur polypeptide 1
Ndufa11	1.66e-15	0.246771	0.639	0.836	3.34e-11	NADH:ubiquinone oxidoreductase subunit A11
Vil1	4.18e-14	0.245991	0.745	0.912	8.41e-10	villin 1
Mlec	2.26e-12	0.245769	0.912	0.987	4.55e-08	malectin
Psmb6	2.1e-14	0.245678	0.667	0.854	4.22e-10	proteasome (prosome, macropain) subunit, beta type 6
Hspa9	1.3e-14	0.24542	0.625	0.792	2.61e-10	heat shock protein 9
Arhgdia	2.41e-17	0.24518	0.708	0.827	4.85e-13	Rho GDP dissociation inhibitor (GDI) alpha
Ndufs6	4.49e-14	0.244774	0.764	0.929	9.02e-10	NADH:ubiquinone oxidoreductase core subunit S6
Cers6	2.26e-14	0.244421	0.56	0.73	4.54e-10	ceramide synthase 6
Ppp1ca	1.6e-15	0.244378	0.694	0.876	3.21e-11	protein phosphatase 1 catalytic subunit alpha
Serpinb6a	6.08e-18	0.242168	0.657	0.841	1.22e-13	serine (or cysteine) peptidase inhibitor, clade B, member 6a
Mrpl12	1.53e-15	0.241546	0.63	0.805	3.07e-11	mitochondrial ribosomal protein L12
Hnrnpab	8.91e-14	0.241525	0.787	0.925	1.79e-09	heterogeneous nuclear ribonucleoprotein A/B
Rnpep	1.43e-18	0.241329	0.62	0.726	2.87e-14	arginyl aminopeptidase (aminopeptidase B)
Vdac2	4.7e-18	0.24114	0.644	0.881	9.45e-14	voltage-dependent anion channel 2
Spint2	2.37e-06	0.240916	0.986	1	0.0477198	serine protease inhibitor, Kunitz type 2
Tmem256	4.5e-17	0.240676	0.75	0.889	9.05e-13	transmembrane protein 256
Nucb1	4.89e-16	0.240005	0.736	0.854	9.82e-12	nucleobindin 1
Prxl2a	2.5e-13	0.239898	0.773	0.912	5.03e-09	peroxiredoxin like 2A
Scand1	5.98e-18	0.239746	0.755	0.894	1.2e-13	SCAN domain-containing 1
Insig1	2.36e-16	0.239272	0.546	0.668	4.75e-12	insulin induced gene 1
H2-Aa	3.38e-07	0.238544	0.296	0.336	0.00678748	histocompatibility 2, class II antigen A, alpha
G3bp1	2.99e-17	0.238487	0.62	0.765	6.02e-13	GTPase activating protein (SH3 domain) binding protein 1
Alyref	2.14e-12	0.236457	0.472	0.58	4.31e-08	Aly/REF export factor
Epn1	6.7e-16	0.236237	0.741	0.898	1.35e-11	epsin 1
Tma7	3.3e-13	0.235889	0.792	0.965	6.62e-09	translational machinery associated 7
Ndufb8	1.99e-15	0.235569	0.708	0.925	4.01e-11	NADH:ubiquinone oxidoreductase subunit B8
Ddx3x	4.84e-13	0.234649	0.792	0.916	9.73e-09	DEAD box helicase 3, X-linked
Hnrnpu	3.51e-15	0.234362	0.792	0.938	7.05e-11	heterogeneous nuclear ribonucleoprotein U
Rpl36al	1.86e-06	0.234246	0.931	0.996	0.0374689	ribosomal protein L36A-like
Os9	2.55e-16	0.234225	0.806	0.947	5.13e-12	amplified in osteosarcoma
Bax	2.05e-15	0.2341	0.602	0.695	4.13e-11	BCL2-associated X protein
Sec61a1	9.98e-10	0.233971	0.889	0.982	2.01e-05	Sec61 alpha 1 subunit (S. cerevisiae)
Mgst3	1.33e-16	0.233938	0.454	0.743	2.67e-12	microsomal glutathione S-transferase 3
Otc	1.03e-06	0.233713	0.116	0.115	0.0207704	ornithine transcarbamylase
Ndufa6	5.75e-16	0.233529	0.657	0.841	1.16e-11	NADH:ubiquinone oxidoreductase subunit A6
Ifitm3	1.96e-10	0.233341	0.759	0.916	3.94e-06	interferon induced transmembrane protein 3
Arhgap5	8.83e-14	0.23328	0.722	0.827	1.78e-09	Rho GTPase activating protein 5
C1qbp	1.06e-09	0.233249	0.458	0.593	2.14e-05	complement component 1, q subcomponent binding protein
Cycs	2.1e-15	0.232414	0.634	0.872	4.22e-11	cytochrome c, somatic
Mif	7.16e-16	0.232058	0.597	0.814	1.44e-11	macrophage migration inhibitory factor (glycosylation-inhibiting factor)
Cldn3	2.95e-09	0.231298	0.843	0.956	5.93e-05	claudin 3
Ndufs7	7.42e-21	0.231146	0.653	0.881	1.49e-16	NADH:ubiquinone oxidoreductase core subunit S7
Arglu1	3.71e-13	0.230805	0.653	0.814	7.46e-09	arginine and glutamate rich 1
Cdk4	1.78e-10	0.230786	0.542	0.668	3.57e-06	cyclin-dependent kinase 4
Psme1	3.27e-09	0.229872	0.417	0.482	6.58e-05	proteasome (prosome, macropain) activator subunit 1 (PA28 alpha)
Ndufs2	5.44e-14	0.229805	0.519	0.726	1.09e-09	NADH:ubiquinone oxidoreductase core subunit S2
Psmb10	6.62e-07	0.229796	0.412	0.469	0.0133088	proteasome (prosome, macropain) subunit, beta type 10
Ctnnb1	3.22e-13	0.229572	0.833	0.934	6.48e-09	catenin (cadherin associated protein), beta 1
Rtraf	1.07e-17	0.228711	0.676	0.889	2.15e-13	RNA transcription, translation and transport factor
Ptbp1	4.82e-10	0.228206	0.62	0.681	9.69e-06	polypyrimidine tract binding protein 1
Kif5b	1.95e-10	0.227538	0.884	0.947	3.92e-06	kinesin family member 5B
Sdhd	2.29e-11	0.227411	0.486	0.642	4.61e-07	succinate dehydrogenase complex, subunit D, integral membrane protein
Rac1	1.1e-12	0.227302	0.745	0.867	2.21e-08	Rac family small GTPase 1
Tcf25	3.55e-13	0.227296	0.81	0.951	7.13e-09	transcription factor 25 (basic helix-loop-helix)
Atp5mpl	3.3e-15	0.227147	0.685	0.916	6.64e-11	ATP synthase membrane subunit 6.8PL
Gas5	3.95e-14	0.227138	0.653	0.867	7.93e-10	growth arrest specific 5
Tomm7	2.32e-14	0.226707	0.667	0.881	4.66e-10	translocase of outer mitochondrial membrane 7
Phb2	4.28e-14	0.226304	0.551	0.765	8.61e-10	prohibitin 2
Zfpm1	9.31e-12	0.226096	0.644	0.646	1.87e-07	zinc finger protein, multitype 1
Gdi2	2.66e-14	0.226048	0.81	0.951	5.35e-10	guanosine diphosphate (GDP) dissociation inhibitor 2
Serinc3	5.33e-13	0.225153	0.907	1	1.07e-08	serine incorporator 3
Lypd8	5.12e-11	0.224933	0.81	0.982	1.03e-06	LY6/PLAUR domain containing 8
Prr15l	2.49e-11	0.224577	0.787	0.894	5.01e-07	proline rich 15-like
Ern2	3.67e-17	0.224083	0.657	0.796	7.37e-13	endoplasmic reticulum (ER) to nucleus signalling 2
Arpc1b	9.09e-15	0.223682	0.731	0.903	1.83e-10	actin related protein 2/3 complex, subunit 1B
Cdk2ap2	2.31e-16	0.223459	0.676	0.863	4.63e-12	CDK2-associated protein 2
Rhoa	9.74e-14	0.2233	0.852	0.969	1.96e-09	ras homolog family member A
Aco2	1.02e-14	0.223233	0.523	0.717	2.04e-10	aconitase 2, mitochondrial
Trp53inp1	2.71e-10	0.22309	0.458	0.54	5.45e-06	transformation related protein 53 inducible nuclear protein 1
H2-Eb1	1.58e-06	0.222997	0.356	0.42	0.0317452	histocompatibility 2, class II antigen E beta
Nedd4	1.43e-12	0.222775	0.866	0.969	2.87e-08	neural precursor cell expressed, developmentally down-regulated 4
Fermt1	1.43e-14	0.221662	0.579	0.712	2.88e-10	fermitin family member 1
2010007H06Rik	7.39e-13	0.221534	0.523	0.619	1.48e-08	NA
Pdcd4	1.25e-12	0.220917	0.801	0.938	2.51e-08	programmed cell death 4
Cdhr5	1.88e-13	0.220818	0.824	0.956	3.77e-09	cadherin-related family member 5
Xbp1	1.84e-13	0.219924	0.894	0.987	3.69e-09	X-box binding protein 1
Ndufb9	1.48e-13	0.219662	0.778	0.973	2.98e-09	NADH:ubiquinone oxidoreductase subunit B9
Aldh1b1	1.77e-12	0.219519	0.787	0.96	3.55e-08	aldehyde dehydrogenase 1 family, member B1
Srsf11	1.75e-15	0.219096	0.611	0.827	3.53e-11	serine and arginine-rich splicing factor 11
Lman2	2.57e-16	0.218001	0.782	0.934	5.16e-12	lectin, mannose-binding 2
Epb41l3	2.15e-08	0.217953	0.444	0.429	0.000431792	erythrocyte membrane protein band 4.1 like 3
Dnaja1	4.08e-22	0.217702	0.662	0.912	8.2e-18	DnaJ heat shock protein family (Hsp40) member A1
Tspan8	2.63e-13	0.217419	0.796	0.978	5.29e-09	tetraspanin 8
Tomm6	1.01e-15	0.217126	0.824	0.965	2.03e-11	translocase of outer mitochondrial membrane 6
Smim3	4.1e-16	0.216993	0.616	0.721	8.25e-12	small integral membrane protein 3
5330417C22Rik	2.88e-14	0.216697	0.88	0.987	5.79e-10	NA
Pnp	2.73e-10	0.216473	0.417	0.553	5.48e-06	purine-nucleoside phosphorylase
Atp1a1	1.46e-09	0.21604	0.829	0.956	2.94e-05	ATPase, Na+/K+ transporting, alpha 1 polypeptide
Psmb4	2.17e-13	0.215677	0.588	0.757	4.37e-09	proteasome (prosome, macropain) subunit, beta type 4
Prdx2	4.77e-12	0.215305	0.639	0.832	9.58e-08	peroxiredoxin 2
Lmna	1.86e-17	0.215195	0.676	0.845	3.74e-13	lamin A
Ccpg1	1.6e-13	0.215132	0.759	0.894	3.21e-09	cell cycle progression 1
Polr1d	2.12e-13	0.215095	0.75	0.929	4.26e-09	polymerase (RNA) I polypeptide D
Cdc42	3.23e-13	0.214895	0.764	0.929	6.5e-09	cell division cycle 42
Clta	6.06e-18	0.214847	0.75	0.951	1.22e-13	clathrin, light polypeptide (Lca)
Gnb2	6.67e-11	0.21484	0.838	0.942	1.34e-06	guanine nucleotide binding protein (G protein), beta 2
Tomm22	2.01e-14	0.214666	0.616	0.827	4.03e-10	translocase of outer mitochondrial membrane 22
Psma7	6.03e-13	0.213541	0.69	0.881	1.21e-08	proteasome subunit alpha 7
Pgls	8.07e-19	0.212862	0.699	0.925	1.62e-14	6-phosphogluconolactonase
Nsa2	2.51e-12	0.212695	0.56	0.704	5.05e-08	NSA2 ribosome biogenesis homolog
Irf2bp2	7.38e-11	0.212062	0.606	0.642	1.48e-06	interferon regulatory factor 2 binding protein 2
Tpm3	1.16e-10	0.211953	0.616	0.792	2.32e-06	tropomyosin 3, gamma
Zfp36l1	3.02e-11	0.211776	0.588	0.704	6.07e-07	zinc finger protein 36, C3H type-like 1
Ndufc2	1.73e-18	0.211641	0.412	0.704	3.48e-14	NADH:ubiquinone oxidoreductase subunit C2
Ctsh	8.23e-12	0.211633	0.579	0.646	1.65e-07	cathepsin H
Cox20	6.08e-08	0.211484	0.398	0.478	0.00122138	cytochrome c oxidase assembly protein 20
Lgmn	2.38e-09	0.210988	0.759	0.885	4.77e-05	legumain
Ndufa13	2.69e-15	0.210873	0.764	0.96	5.41e-11	NADH:ubiquinone oxidoreductase subunit A13
Clic1	6.04e-13	0.21024	0.551	0.73	1.21e-08	chloride intracellular channel 1
Eif3i	1.26e-17	0.209928	0.616	0.863	2.52e-13	eukaryotic translation initiation factor 3, subunit I
Tpm1	9.05e-20	0.209745	0.722	0.894	1.82e-15	tropomyosin 1, alpha
Tulp4	1.78e-12	0.209624	0.838	0.96	3.58e-08	tubby like protein 4
Anapc5	1.56e-14	0.209506	0.509	0.65	3.14e-10	anaphase-promoting complex subunit 5
Ogdh	2.09e-15	0.209274	0.597	0.757	4.2e-11	oxoglutarate (alpha-ketoglutarate) dehydrogenase (lipoamide)
Vdac1	9.6e-14	0.208971	0.509	0.668	1.93e-09	voltage-dependent anion channel 1
Arl6ip1	1.79e-10	0.208876	0.347	0.504	3.6e-06	ADP-ribosylation factor-like 6 interacting protein 1
Sri	3.28e-12	0.208819	0.676	0.876	6.6e-08	sorcin
Psma5	3.12e-11	0.208708	0.375	0.544	6.27e-07	proteasome subunit alpha 5
Myh9	3.05e-12	0.208528	0.62	0.801	6.13e-08	myosin, heavy polypeptide 9, non-muscle
Sf3b1	3.1e-18	0.208403	0.681	0.858	6.22e-14	splicing factor 3b, subunit 1
Akr1a1	1.22e-14	0.208139	0.745	0.929	2.46e-10	aldo-keto reductase family 1, member A1 (aldehyde reductase)
Eif3h	5.74e-16	0.207762	0.597	0.841	1.15e-11	eukaryotic translation initiation factor 3, subunit H
Tcf7l2	5.07e-17	0.206556	0.653	0.858	1.02e-12	transcription factor 7 like 2, T cell specific, HMG box
Cox7a2l	7.77e-12	0.206144	0.606	0.721	1.56e-07	cytochrome c oxidase subunit 7A2 like
Top1	9.83e-14	0.206064	0.667	0.85	1.98e-09	topoisomerase (DNA) I
Cct8	1.47e-12	0.205624	0.491	0.58	2.95e-08	chaperonin containing Tcp1, subunit 8 (theta)
B2m	5.94e-08	0.205457	0.898	0.991	0.00119419	beta-2 microglobulin
Muc3a	7.52e-08	0.205019	0.801	0.876	0.00151178	mucin 3A, cell surface associated
Pgp	2.44e-15	0.204464	0.505	0.686	4.91e-11	phosphoglycolate phosphatase
Ndufv1	5.09e-16	0.204352	0.546	0.704	1.02e-11	NADH:ubiquinone oxidoreductase core subunit V1
Taldo1	3.71e-13	0.20434	0.792	0.965	7.45e-09	transaldolase 1
Ndufc1	8.28e-14	0.204246	0.713	0.912	1.66e-09	NADH:ubiquinone oxidoreductase subunit C1
Arf1	8.99e-11	0.203723	0.889	0.978	1.81e-06	ADP-ribosylation factor 1
Ubl5	5e-12	0.20365	0.801	0.947	1e-07	ubiquitin-like 5
Cd47	6.53e-10	0.203556	0.505	0.549	1.31e-05	CD47 antigen (Rh-related antigen, integrin-associated signal transducer)
Pomp	2.52e-16	0.203405	0.634	0.836	5.07e-12	proteasome maturation protein
Mapk13	4.62e-13	0.203359	0.792	0.956	9.29e-09	mitogen-activated protein kinase 13
Ap3d1	5.27e-13	0.202597	0.486	0.624	1.06e-08	adaptor-related protein complex 3, delta 1 subunit
Ddx6	1.38e-11	0.201233	0.648	0.792	2.77e-07	DEAD (Asp-Glu-Ala-Asp) box polypeptide 6
Apoa4	2.01e-07	0.200721	0.13	0.274	0.00404401	apolipoprotein A-IV
Smarcd2	1.71e-11	0.20029	0.458	0.527	3.44e-07	SWI/SNF related, matrix associated, actin dependent regulator of chromatin, subfamily d, member 2
Deptor	1.14e-14	0.199236	0.671	0.805	2.29e-10	DEP domain containing MTOR-interacting protein
Esd	2.33e-16	0.19874	0.519	0.765	4.69e-12	esterase D/formylglutathione hydrolase
Acaa2	6.26e-13	0.198691	0.593	0.664	1.26e-08	acetyl-Coenzyme A acyltransferase 2 (mitochondrial 3-oxoacyl-Coenzyme A thiolase)
Gnb1	7.02e-18	0.198142	0.667	0.854	1.41e-13	guanine nucleotide binding protein (G protein), beta 1
Ppp1cb	4.9e-15	0.197601	0.722	0.845	9.85e-11	protein phosphatase 1 catalytic subunit beta
Tmbim6	1.08e-07	0.197446	0.949	1	0.00216775	transmembrane BAX inhibitor motif containing 6
Hnrnpf	6.02e-10	0.196602	0.866	0.973	1.21e-05	heterogeneous nuclear ribonucleoprotein F
Prdx5	5.91e-14	0.196493	0.551	0.743	1.19e-09	peroxiredoxin 5
Canx	4.55e-15	0.196491	0.866	0.996	9.15e-11	calnexin
Selenow	2.72e-16	0.195906	0.542	0.761	5.47e-12	selenoprotein W
Eif3a	1.27e-13	0.195085	0.861	0.978	2.55e-09	eukaryotic translation initiation factor 3, subunit A
Psap	4.49e-17	0.19495	0.625	0.792	9.02e-13	prosaposin
Ywhae	2.4e-14	0.1949	0.815	0.96	4.82e-10	tyrosine 3-monooxygenase/tryptophan 5-monooxygenase activation protein, epsilon polypeptide
Rbm8a	6.37e-09	0.194437	0.486	0.535	0.000128036	RNA binding motif protein 8a
Idh3b	5.61e-10	0.194348	0.431	0.522	1.13e-05	isocitrate dehydrogenase 3 (NAD+) beta
Pkm	7.46e-12	0.193903	0.602	0.761	1.5e-07	pyruvate kinase, muscle
Lsm4	9.98e-14	0.193642	0.606	0.796	2.01e-09	LSM4 homolog, U6 small nuclear RNA and mRNA degradation associated
Actn4	6.15e-11	0.193259	0.556	0.677	1.24e-06	actinin alpha 4
Ilrun	1.18e-14	0.193088	0.606	0.73	2.37e-10	inflammation and lipid regulator with UBA-like and NBR1-like domains
Btg1	1.33e-16	0.1924	0.676	0.832	2.68e-12	BTG anti-proliferation factor 1
Ppp1r14d	9.92e-10	0.192354	0.407	0.438	1.99e-05	protein phosphatase 1, regulatory inhibitor subunit 14D
Dazap2	9.62e-17	0.192166	0.579	0.726	1.93e-12	DAZ associated protein 2
Ddx39b	3.47e-12	0.192026	0.546	0.642	6.97e-08	DEAD box helicase 39b
B4galnt1	3.05e-17	0.191861	0.62	0.823	6.13e-13	beta-1,4-N-acetyl-galactosaminyl transferase 1
Pdlim1	5.93e-15	0.191857	0.653	0.805	1.19e-10	PDZ and LIM domain 1 (elfin)
Tmem14c	4.06e-14	0.19158	0.495	0.726	8.16e-10	transmembrane protein 14C
Rpl22l1	5.54e-12	0.191386	0.694	0.938	1.11e-07	ribosomal protein L22 like 1
D8Ertd738e	6.7e-14	0.191349	0.792	0.934	1.35e-09	DNA segment, Chr 8, ERATO Doi 738, expressed
Cdo1	4.38e-11	0.191203	0.421	0.345	8.81e-07	cysteine dioxygenase 1, cytosolic
Pabpn1	1.66e-15	0.190848	0.653	0.827	3.33e-11	poly(A) binding protein, nuclear 1
Mgam	5.28e-07	0.190507	0.287	0.354	0.0106079	maltase-glucoamylase
Prelid1	3.95e-18	0.190505	0.755	0.96	7.93e-14	PRELI domain containing 1
Magt1	2.69e-08	0.189881	0.898	0.978	0.000539846	magnesium transporter 1
Hnf4a	6.24e-13	0.18986	0.546	0.668	1.25e-08	hepatic nuclear factor 4, alpha
Psmb3	2.64e-12	0.189574	0.542	0.721	5.31e-08	proteasome (prosome, macropain) subunit, beta type 3
Eif6	4.15e-13	0.189059	0.634	0.832	8.35e-09	eukaryotic translation initiation factor 6
Cyba	1.74e-17	0.18854	0.528	0.757	3.5e-13	cytochrome b-245, alpha polypeptide
Ywhah	1.63e-11	0.188538	0.597	0.735	3.28e-07	tyrosine 3-monooxygenase/tryptophan 5-monooxygenase activation protein, eta polypeptide
Rbm39	8.07e-14	0.188241	0.796	0.965	1.62e-09	RNA binding motif protein 39
Ccnd2	5.03e-07	0.187157	0.148	0.195	0.0101175	cyclin D2
Aup1	6.55e-15	0.186898	0.639	0.788	1.32e-10	ancient ubiquitous protein 1
Tspo	3.59e-11	0.186731	0.444	0.54	7.21e-07	translocator protein
Man2a1	1.11e-17	0.18654	0.736	0.934	2.22e-13	mannosidase 2, alpha 1
Slc9a3r1	1.56e-16	0.185989	0.546	0.774	3.13e-12	solute carrier family 9 (sodium/hydrogen exchanger), member 3 regulator 1
Aprt	6.82e-10	0.185931	0.421	0.553	1.37e-05	adenine phosphoribosyl transferase
Fryl	6.89e-17	0.185793	0.685	0.854	1.39e-12	FRY like transcription coactivator
Sem1	4.42e-15	0.185776	0.782	0.965	8.87e-11	SEM1, 26S proteasome complex subunit
Prkar2a	3.66e-09	0.185767	0.773	0.898	7.35e-05	protein kinase, cAMP dependent regulatory, type II alpha
Nhp2	1.1e-10	0.185634	0.398	0.544	2.22e-06	NHP2 ribonucleoprotein
Snrpb	1.17e-13	0.185442	0.565	0.761	2.36e-09	small nuclear ribonucleoprotein B
Ctsd	3.7e-12	0.184646	0.778	0.894	7.43e-08	cathepsin D
Sf3b2	4.37e-17	0.184362	0.625	0.788	8.78e-13	splicing factor 3b, subunit 2
Maoa	2.64e-08	0.183962	0.213	0.226	0.000531438	monoamine oxidase A
Rbm25	5.32e-14	0.183636	0.593	0.761	1.07e-09	RNA binding motif protein 25
Sh3bgrl	1.11e-22	0.183559	0.546	0.788	2.23e-18	SH3-binding domain glutamic acid-rich protein like
Zfp703	3.92e-09	0.183503	0.528	0.487	7.89e-05	zinc finger protein 703
Ptp4a2	3.37e-15	0.182889	0.847	0.982	6.77e-11	protein tyrosine phosphatase 4a2
Arpc2	4.94e-16	0.182777	0.718	0.938	9.93e-12	actin related protein 2/3 complex, subunit 2
Ppp6r3	1.78e-12	0.182673	0.463	0.562	3.58e-08	protein phosphatase 6, regulatory subunit 3
Hist1h1e	3.57e-08	0.182639	0.454	0.531	0.000718444	NA
Rbm3	4.21e-13	0.182498	0.718	0.929	8.46e-09	RNA binding motif (RNP1, RRM) protein 3
Taf1d	1.62e-10	0.182392	0.389	0.465	3.25e-06	TATA-box binding protein associated factor, RNA polymerase I, D
Galnt12	4.22e-18	0.182322	0.671	0.885	8.48e-14	polypeptide N-acetylgalactosaminyltransferase 12
Hnrnpa1	1.54e-08	0.181608	0.375	0.496	0.000309195	heterogeneous nuclear ribonucleoprotein A1
Fdps	9.57e-15	0.181114	0.505	0.664	1.92e-10	farnesyl diphosphate synthetase
Ndufs5	2.46e-15	0.18069	0.616	0.841	4.95e-11	NADH:ubiquinone oxidoreductase core subunit S5
Psmc2	5.48e-11	0.180488	0.509	0.566	1.1e-06	proteasome (prosome, macropain) 26S subunit, ATPase 2
Rbm47	3.15e-11	0.180413	0.685	0.801	6.34e-07	RNA binding motif protein 47
Smco4	9.25e-18	0.180401	0.75	0.889	1.86e-13	single-pass membrane protein with coiled-coil domains 4
Pgam1	6.04e-11	0.180382	0.458	0.602	1.21e-06	phosphoglycerate mutase 1
Prpf4b	2.11e-14	0.180236	0.565	0.752	4.25e-10	pre-mRNA processing factor 4B
Banf1	3.22e-13	0.180219	0.481	0.65	6.46e-09	BAF nuclear assembly factor 1
Ahcyl2	1.3e-09	0.179341	0.412	0.425	2.61e-05	S-adenosylhomocysteine hydrolase-like 2
Ywhaz	3.08e-17	0.17872	0.736	0.92	6.19e-13	tyrosine 3-monooxygenase/tryptophan 5-monooxygenase activation protein, zeta polypeptide
Sfn	8.28e-08	0.178377	0.227	0.283	0.00166527	stratifin
Spdef	1.85e-14	0.178237	0.625	0.792	3.72e-10	SAM pointed domain containing ets transcription factor
Nedd8	1e-15	0.17804	0.644	0.876	2.02e-11	neural precursor cell expressed, developmentally down-regulated gene 8
Copz1	1.42e-16	0.178	0.667	0.867	2.86e-12	coatomer protein complex, subunit zeta 1
Snrpd1	3.9e-11	0.177652	0.403	0.588	7.83e-07	small nuclear ribonucleoprotein D1
Dhx15	3.25e-12	0.177494	0.523	0.673	6.52e-08	DEAH (Asp-Glu-Ala-His) box polypeptide 15
Cdx2	5.05e-10	0.177403	0.333	0.398	1.02e-05	caudal type homeobox 2
Cd2ap	6.01e-16	0.177165	0.699	0.894	1.21e-11	CD2-associated protein
Mrpl52	9.98e-19	0.177126	0.769	0.965	2.01e-14	mitochondrial ribosomal protein L52
Pcbp1	7.5e-15	0.177099	0.792	0.947	1.51e-10	poly(rC) binding protein 1
Chchd1	1.23e-16	0.177092	0.528	0.779	2.48e-12	coiled-coil-helix-coiled-coil-helix domain containing 1
Uqcr10	1e-12	0.176785	0.796	0.982	2.01e-08	ubiquinol-cytochrome c reductase, complex III subunit X
Hnrnph1	5.27e-11	0.176633	0.481	0.566	1.06e-06	heterogeneous nuclear ribonucleoprotein H1
Hyou1	1.63e-13	0.176193	0.616	0.783	3.28e-09	hypoxia up-regulated 1
Mtch1	2.45e-13	0.176185	0.509	0.664	4.92e-09	mitochondrial carrier 1
Plin3	5.7e-17	0.176182	0.546	0.659	1.15e-12	perilipin 3
Syncrip	2.33e-18	0.176124	0.546	0.757	4.68e-14	synaptotagmin binding, cytoplasmic RNA interacting protein
Myo6	5.01e-17	0.1758	0.704	0.889	1.01e-12	myosin VI
Surf4	1.08e-16	0.175698	0.81	0.982	2.17e-12	surfeit gene 4
Ranbp1	1.89e-10	0.175662	0.546	0.739	3.79e-06	RAN binding protein 1
Cmpk1	3.86e-10	0.175485	0.884	0.978	7.76e-06	cytidine monophosphate (UMP-CMP) kinase 1
Ptges3	6.06e-16	0.175124	0.708	0.894	1.22e-11	prostaglandin E synthase 3
Glrx5	1.99e-15	0.174988	0.444	0.637	4e-11	glutaredoxin 5
Nol7	1.06e-11	0.174942	0.546	0.642	2.13e-07	nucleolar protein 7
Ndufa2	4.78e-18	0.174723	0.727	0.934	9.62e-14	NADH:ubiquinone oxidoreductase subunit A2
Hdgf	6.51e-16	0.174221	0.634	0.841	1.31e-11	heparin binding growth factor
Leng8	1.27e-14	0.174041	0.44	0.619	2.55e-10	leukocyte receptor cluster (LRC) member 8
Ctsa	2.52e-16	0.173715	0.5	0.677	5.06e-12	cathepsin A
Cct5	4.56e-11	0.17345	0.611	0.743	9.17e-07	chaperonin containing Tcp1, subunit 5 (epsilon)
Zfp706	8.59e-16	0.173409	0.75	0.929	1.73e-11	zinc finger protein 706
Cct4	1.18e-11	0.173271	0.509	0.695	2.37e-07	chaperonin containing Tcp1, subunit 4 (delta)
Ndufa10	1.54e-10	0.17316	0.509	0.646	3.1e-06	NADH:ubiquinone oxidoreductase subunit A10
Hadha	4.92e-11	0.17294	0.454	0.584	9.9e-07	hydroxyacyl-CoA dehydrogenase trifunctional multienzyme complex subunit alpha
H2afy	1.01e-11	0.172772	0.583	0.752	2.04e-07	NA
Zbtb7a	1.88e-15	0.172743	0.556	0.717	3.78e-11	zinc finger and BTB domain containing 7a
Arfgef3	6.34e-13	0.172691	0.699	0.881	1.28e-08	ARFGEF family member 3
Mmp15	2.17e-06	0.172584	0.375	0.363	0.0435919	matrix metallopeptidase 15
Tsta3	3.87e-12	0.172367	0.852	0.969	7.77e-08	NA
Cxxc5	2.69e-13	0.172123	0.667	0.827	5.41e-09	CXXC finger 5
Luc7l3	9.37e-10	0.17211	0.56	0.65	1.88e-05	LUC7-like 3 (S. cerevisiae)
Srp68	1.25e-09	0.172086	0.676	0.783	2.52e-05	signal recognition particle 68
Ppig	8.71e-12	0.171868	0.597	0.699	1.75e-07	peptidyl-prolyl isomerase G (cyclophilin G)
Eif3b	4.39e-18	0.171771	0.681	0.885	8.82e-14	eukaryotic translation initiation factor 3, subunit B
Ndufb11	1.33e-14	0.171512	0.718	0.925	2.68e-10	NADH:ubiquinone oxidoreductase subunit B11
Srsf1	2.8e-09	0.171494	0.5	0.593	5.62e-05	serine and arginine-rich splicing factor 1
Mrpl33	3.54e-20	0.171215	0.551	0.779	7.12e-16	mitochondrial ribosomal protein L33
Plcb3	7.56e-07	0.171164	0.231	0.239	0.0151974	phospholipase C, beta 3
Cct3	2.01e-12	0.171133	0.523	0.704	4.04e-08	chaperonin containing Tcp1, subunit 3 (gamma)
Txnip	4.29e-10	0.170564	0.694	0.841	8.62e-06	thioredoxin interacting protein
Mapre1	3.13e-10	0.170261	0.407	0.491	6.29e-06	microtubule-associated protein, RP/EB family, member 1
Csde1	3.58e-15	0.170232	0.796	0.965	7.21e-11	cold shock domain containing E1, RNA binding
Psmb5	1.24e-10	0.169589	0.611	0.801	2.49e-06	proteasome (prosome, macropain) subunit, beta type 5
Tmprss2	4.81e-09	0.169545	0.917	0.996	9.68e-05	transmembrane protease, serine 2
Psma3	2.15e-16	0.169425	0.625	0.863	4.32e-12	proteasome subunit alpha 3
Egln2	3.42e-11	0.169271	0.477	0.522	6.86e-07	egl-9 family hypoxia-inducible factor 2
Acsl5	3.75e-10	0.169216	0.417	0.575	7.54e-06	acyl-CoA synthetase long-chain family member 5
Sod1	3.44e-15	0.169183	0.495	0.54	6.92e-11	superoxide dismutase 1, soluble
Cracr2a	2.77e-11	0.169102	0.634	0.788	5.57e-07	calcium release activated channel regulator 2A
Rbck1	7.08e-14	0.168945	0.431	0.558	1.42e-09	RanBP-type and C3HC4-type zinc finger containing 1
Ppa1	4.74e-15	0.16872	0.718	0.942	9.53e-11	pyrophosphatase (inorganic) 1
Mrps7	5.78e-14	0.168668	0.463	0.575	1.16e-09	mitchondrial ribosomal protein S7
Ndufb1-ps	2.75e-17	0.168616	0.644	0.872	5.53e-13	NA
Mrpl42	6.27e-14	0.16852	0.495	0.677	1.26e-09	mitochondrial ribosomal protein L42
Hmgn1	3.84e-10	0.168512	0.255	0.429	7.72e-06	high mobility group nucleosomal binding domain 1
Ndufa7	1.32e-23	0.168331	0.713	0.96	2.65e-19	NADH:ubiquinone oxidoreductase subunit A7
Prrc2c	1.42e-12	0.168066	0.611	0.823	2.86e-08	proline-rich coiled-coil 2C
Emg1	2.48e-12	0.167689	0.537	0.681	4.98e-08	EMG1 N1-specific pseudouridine methyltransferase
Ddx39	2.24e-08	0.167591	0.347	0.416	0.000449852	NA
Maco1	1.18e-15	0.167242	0.528	0.708	2.36e-11	macoilin 1
Pdap1	3.58e-19	0.167158	0.602	0.836	7.2e-15	PDGFA associated protein 1
Vamp8	5.52e-16	0.167027	0.782	0.942	1.11e-11	vesicle-associated membrane protein 8
Pa2g4	3.95e-15	0.166871	0.634	0.792	7.93e-11	proliferation-associated 2G4
Fam174b	1.01e-15	0.166502	0.662	0.872	2.02e-11	family with sequence similarity 174, member B
Ezr	1.88e-15	0.166484	0.653	0.836	3.79e-11	ezrin
Tomm5	1.67e-14	0.165938	0.644	0.863	3.37e-10	translocase of outer mitochondrial membrane 5
Arpc3	4.13e-13	0.165759	0.63	0.863	8.3e-09	actin related protein 2/3 complex, subunit 3
Mark2	5.61e-13	0.165568	0.593	0.743	1.13e-08	MAP/microtubule affinity regulating kinase 2
Nisch	5.65e-11	0.165413	0.505	0.597	1.14e-06	nischarin
Arpp19	5.96e-15	0.165246	0.667	0.854	1.2e-10	cAMP-regulated phosphoprotein 19
Spr	2.79e-08	0.164829	0.426	0.434	0.000560417	sepiapterin reductase
Hnrnpa3	5.09e-16	0.164476	0.824	0.987	1.02e-11	heterogeneous nuclear ribonucleoprotein A3
Gsr	2.33e-12	0.164388	0.417	0.575	4.67e-08	glutathione reductase
Psma1	2.72e-18	0.164383	0.481	0.717	5.47e-14	proteasome subunit alpha 1
Nop56	1.4e-06	0.16438	0.389	0.46	0.028117	NOP56 ribonucleoprotein
Cyb5a	8.48e-17	0.16433	0.662	0.903	1.7e-12	cytochrome b5 type A (microsomal)
Cnbp	9.97e-11	0.164103	0.75	0.889	2e-06	cellular nucleic acid binding protein
Lsm7	1.72e-14	0.164004	0.403	0.562	3.47e-10	LSM7 homolog, U6 small nuclear RNA and mRNA degradation associated
Sf3b3	9.52e-12	0.163877	0.44	0.606	1.91e-07	splicing factor 3b, subunit 3
Dpm3	1.18e-14	0.16375	0.69	0.858	2.37e-10	dolichyl-phosphate mannosyltransferase polypeptide 3
Tmem63b	1.32e-07	0.163679	0.5	0.562	0.00265889	transmembrane protein 63b
Map2k2	9.34e-20	0.163575	0.657	0.872	1.88e-15	mitogen-activated protein kinase kinase 2
Dnaja2	3.23e-18	0.16355	0.606	0.765	6.49e-14	DnaJ heat shock protein family (Hsp40) member A2
Papola	4.38e-14	0.163442	0.755	0.907	8.8e-10	poly (A) polymerase alpha
Atf4	1.3e-10	0.163363	0.829	0.956	2.6e-06	activating transcription factor 4
Aqp1	8.98e-12	0.163171	0.694	0.836	1.8e-07	aquaporin 1
Ak2	7.36e-15	0.163131	0.565	0.801	1.48e-10	adenylate kinase 2
Eif4b	3.95e-18	0.162835	0.625	0.841	7.94e-14	eukaryotic translation initiation factor 4B
Sdha	2.85e-16	0.162808	0.569	0.779	5.73e-12	succinate dehydrogenase complex, subunit A, flavoprotein (Fp)
Psmd4	2.56e-15	0.162502	0.551	0.73	5.15e-11	proteasome (prosome, macropain) 26S subunit, non-ATPase, 4
Stt3a	4.7e-12	0.162068	0.796	0.942	9.44e-08	STT3, subunit of the oligosaccharyltransferase complex, homolog A (S. cerevisiae)
Bclaf1	1.71e-14	0.161755	0.542	0.735	3.44e-10	BCL2-associated transcription factor 1
Rfk	2.5e-17	0.161371	0.537	0.783	5.02e-13	riboflavin kinase
Tlnrd1	6.63e-16	0.161244	0.574	0.77	1.33e-11	talin rod domain containing 1
Eif3e	2.13e-13	0.160662	0.546	0.739	4.28e-09	eukaryotic translation initiation factor 3, subunit E
Pmm2	2.81e-11	0.160468	0.569	0.748	5.65e-07	phosphomannomutase 2
Gm16286	4.74e-12	0.160386	0.62	0.796	9.53e-08	predicted gene 16286
Hnrnpdl	4.94e-10	0.160318	0.532	0.677	9.92e-06	heterogeneous nuclear ribonucleoprotein D-like
St14	1.09e-09	0.159873	0.472	0.5	2.19e-05	suppression of tumorigenicity 14 (colon carcinoma)
Hnrnpk	3.16e-21	0.159815	0.731	0.969	6.35e-17	heterogeneous nuclear ribonucleoprotein K
Prpsap1	8.84e-08	0.159786	0.343	0.394	0.00177658	phosphoribosyl pyrophosphate synthetase-associated protein 1
Pls1	1.65e-09	0.159628	0.361	0.54	3.31e-05	plastin 1 (I-isoform)
Chmp2b	7.16e-09	0.159327	0.352	0.438	0.000143823	charged multivesicular body protein 2B
Zfp950	1.22e-09	0.159321	0.44	0.553	2.45e-05	zinc finger protein 950
Snu13	4.4e-13	0.159278	0.5	0.69	8.84e-09	SNU13 homolog, small nuclear ribonucleoprotein (U4/U6.U5)
Tfcp2l1	7.63e-10	0.159126	0.472	0.597	1.53e-05	transcription factor CP2-like 1
Gnas	1.12e-09	0.158922	0.926	1	2.24e-05	GNAS (guanine nucleotide binding protein, alpha stimulating) complex locus
Sypl	1.86e-08	0.158833	0.926	1	0.000373114	synaptophysin-like protein
Stk38	2.54e-10	0.158812	0.412	0.429	5.11e-06	serine/threonine kinase 38
Ywhab	1.79e-16	0.158805	0.63	0.827	3.6e-12	tyrosine 3-monooxygenase/tryptophan 5-monooxygenase activation protein, beta polypeptide
Phyh	3.9e-16	0.158789	0.537	0.69	7.84e-12	phytanoyl-CoA hydroxylase
Ppm1a	1.17e-15	0.158785	0.532	0.748	2.34e-11	protein phosphatase 1A, magnesium dependent, alpha isoform
Ifi30	1.68e-12	0.158564	0.5	0.681	3.38e-08	interferon gamma inducible protein 30
Mia3	1.53e-08	0.158381	0.824	0.925	0.000308456	MIA SH3 domain ER export factor 3
Myl12b	5.29e-14	0.158228	0.644	0.863	1.06e-09	myosin, light chain 12B, regulatory
Dnajc19	3.58e-14	0.157718	0.625	0.823	7.2e-10	DnaJ heat shock protein family (Hsp40) member C19
Eif4g1	4e-12	0.157631	0.81	0.96	8.05e-08	eukaryotic translation initiation factor 4, gamma 1
Aamdc	1.64e-11	0.157575	0.384	0.518	3.29e-07	adipogenesis associated Mth938 domain containing
Purb	5.42e-08	0.157414	0.648	0.779	0.00109037	purine rich element binding protein B
Cacybp	1.32e-08	0.157104	0.532	0.655	0.000264346	calcyclin binding protein
Mtch2	8.13e-11	0.156871	0.44	0.544	1.63e-06	mitochondrial carrier 2
Magoh	5.15e-10	0.156781	0.431	0.531	1.03e-05	mago homolog, exon junction complex core component
Mrps14	1.67e-16	0.156663	0.639	0.885	3.36e-12	mitochondrial ribosomal protein S14
Ccnl2	3.58e-11	0.156263	0.56	0.73	7.19e-07	cyclin L2
Anp32a	1.39e-07	0.156077	0.38	0.491	0.00279485	acidic (leucine-rich) nuclear phosphoprotein 32 family, member A
Mrpl32	3.21e-10	0.155959	0.347	0.504	6.46e-06	mitochondrial ribosomal protein L32
Trim2	3.43e-15	0.155865	0.435	0.562	6.89e-11	tripartite motif-containing 2
Psma2	4.58e-13	0.155498	0.583	0.814	9.21e-09	proteasome subunit alpha 2
Trim28	3.66e-14	0.15543	0.431	0.566	7.35e-10	tripartite motif-containing 28
Rsl1d1	4.91e-10	0.1554	0.468	0.588	9.87e-06	ribosomal L1 domain containing 1
Ndufb6	3.75e-13	0.154941	0.417	0.646	7.54e-09	NADH:ubiquinone oxidoreductase subunit B6
Ccnt2	4.72e-07	0.154897	0.389	0.447	0.0094856	cyclin T2
AC149090.1	1.44e-08	0.154747	0.551	0.65	0.000290291	NA
Rab1a	4.1e-10	0.154612	0.843	0.965	8.24e-06	RAB1A, member RAS oncogene family
Mob4	1.18e-11	0.154351	0.681	0.814	2.37e-07	MOB family member 4, phocein
Lasp1	6.36e-13	0.154248	0.532	0.659	1.28e-08	LIM and SH3 protein 1
Bola3	3.29e-11	0.154127	0.463	0.664	6.61e-07	bolA-like 3 (E. coli)
Ang	1.1e-13	0.154124	0.806	0.951	2.22e-09	angiogenin, ribonuclease, RNase A family, 5
Park7	9.91e-10	0.153878	0.648	0.845	1.99e-05	Parkinson disease (autosomal recessive, early onset) 7
Ybx3	7.67e-12	0.152879	0.759	0.934	1.54e-07	Y box protein 3
Calm3	3.1e-20	0.152699	0.704	0.925	6.22e-16	calmodulin 3
Cs	4.11e-14	0.152615	0.44	0.571	8.27e-10	citrate synthase
Grk2	2.23e-12	0.152588	0.597	0.761	4.48e-08	G protein-coupled receptor kinase 2
Cct6a	3.46e-15	0.152521	0.505	0.664	6.96e-11	chaperonin containing Tcp1, subunit 6a (zeta)
Nt5c	1.01e-11	0.152363	0.5	0.615	2.03e-07	5',3'-nucleotidase, cytosolic
Calm2	3.58e-08	0.15217	0.852	0.973	0.000719342	calmodulin 2
Anxa2	9.56e-12	0.152034	0.245	0.42	1.92e-07	annexin A2
Tmem238	1.15e-13	0.151839	0.819	0.973	2.32e-09	transmembrane protein 238
Cenpv	5.42e-13	0.15182	0.389	0.571	1.09e-08	centromere protein V
Iqgap1	3.45e-09	0.151795	0.606	0.726	6.94e-05	IQ motif containing GTPase activating protein 1
Gtf2h5	4.52e-12	0.151652	0.551	0.73	9.08e-08	general transcription factor IIH, polypeptide 5
Ets2	1.1e-09	0.151445	0.736	0.903	2.2e-05	E26 avian leukemia oncogene 2, 3' domain
Polr2j	5.85e-14	0.151264	0.574	0.792	1.18e-09	polymerase (RNA) II (DNA directed) polypeptide J
Ube2v1	8.79e-14	0.151162	0.551	0.69	1.77e-09	ubiquitin-conjugating enzyme E2 variant 1
Myo1a	1.01e-16	0.150962	0.361	0.558	2.03e-12	myosin IA
Eif4a3	2.37e-13	0.150793	0.523	0.615	4.76e-09	eukaryotic translation initiation factor 4A3
Slirp	1.29e-09	0.150696	0.236	0.372	2.58e-05	SRA stem-loop interacting RNA binding protein
Mrpl30	6.39e-12	0.15066	0.736	0.912	1.28e-07	mitochondrial ribosomal protein L30
Sfpq	3.43e-13	0.150493	0.69	0.841	6.88e-09	splicing factor proline/glutamine rich (polypyrimidine tract binding protein associated)
Atox1	1.8e-19	0.150324	0.625	0.867	3.61e-15	antioxidant 1 copper chaperone
Ndufb3	1.96e-18	0.150236	0.565	0.819	3.93e-14	NADH:ubiquinone oxidoreductase subunit B3
Ralbp1	1.55e-12	0.150204	0.713	0.889	3.12e-08	ralA binding protein 1
Kdelr1	1.29e-13	0.150172	0.796	0.969	2.59e-09	KDEL (Lys-Asp-Glu-Leu) endoplasmic reticulum protein retention receptor 1
Srpk1	4.29e-07	0.150143	0.421	0.496	0.00861421	serine/arginine-rich protein specific kinase 1
Lamp1	3.24e-17	0.149997	0.838	0.991	6.51e-13	lysosomal-associated membrane protein 1
Rnf128	1.14e-16	0.149853	0.667	0.898	2.29e-12	ring finger protein 128
Irak1	2.68e-12	0.149725	0.625	0.774	5.38e-08	interleukin-1 receptor-associated kinase 1
Irf3	3.25e-11	0.149719	0.454	0.549	6.54e-07	interferon regulatory factor 3
Morf4l2	5.64e-13	0.149674	0.694	0.885	1.13e-08	mortality factor 4 like 2
Mrpl18	1.29e-18	0.149606	0.519	0.788	2.6e-14	mitochondrial ribosomal protein L18
Svip	6.73e-13	0.149466	0.551	0.708	1.35e-08	small VCP/p97-interacting protein
Tm9sf4	1.51e-11	0.149445	0.412	0.544	3.03e-07	transmembrane 9 superfamily member 4
Csnk2b	2.71e-09	0.149341	0.44	0.593	5.45e-05	casein kinase 2, beta polypeptide
Snrpf	2.19e-11	0.149239	0.375	0.58	4.4e-07	small nuclear ribonucleoprotein polypeptide F
Ncor1	7.42e-15	0.149132	0.542	0.743	1.49e-10	nuclear receptor co-repressor 1
U2af1	2.92e-15	0.149063	0.472	0.699	5.86e-11	U2 small nuclear ribonucleoprotein auxiliary factor (U2AF) 1
Fuom	2.1e-10	0.148941	0.56	0.624	4.23e-06	fucose mutarotase
Gng12	4.45e-19	0.14892	0.417	0.655	8.95e-15	guanine nucleotide binding protein (G protein), gamma 12
Immt	1.1e-12	0.148893	0.505	0.681	2.21e-08	inner membrane protein, mitochondrial
Ndufs8	7.41e-13	0.148623	0.514	0.726	1.49e-08	NADH:ubiquinone oxidoreductase core subunit S8
Caprin1	2.31e-12	0.148481	0.657	0.85	4.65e-08	cell cycle associated protein 1
Cldn15	1.73e-18	0.148364	0.722	0.951	3.48e-14	claudin 15
Ube2i	3.42e-20	0.148345	0.486	0.752	6.88e-16	ubiquitin-conjugating enzyme E2I
Ppp2r1a	2.91e-13	0.148335	0.417	0.575	5.85e-09	protein phosphatase 2, regulatory subunit A, alpha
Ppp1cc	8.58e-08	0.148046	0.458	0.504	0.00172448	protein phosphatase 1 catalytic subunit gamma
Nadk	3.15e-12	0.148002	0.431	0.544	6.32e-08	NAD kinase
Atxn7l3b	4.23e-18	0.147813	0.657	0.872	8.49e-14	ataxin 7-like 3B
Tbca	2.09e-19	0.147532	0.579	0.81	4.2e-15	tubulin cofactor A
Ap2b1	6.79e-14	0.147451	0.477	0.659	1.36e-09	adaptor-related protein complex 2, beta 1 subunit
Rere	3.63e-08	0.147436	0.421	0.438	0.000728875	arginine glutamic acid dipeptide (RE) repeats
Xpnpep1	7.34e-11	0.147317	0.324	0.429	1.48e-06	X-prolyl aminopeptidase (aminopeptidase P) 1, soluble
Snx3	1.43e-14	0.147281	0.759	0.934	2.88e-10	sorting nexin 3
Aldoa	9.8e-12	0.147254	0.708	0.894	1.97e-07	aldolase A, fructose-bisphosphate
Sec11a	1.04e-16	0.147084	0.639	0.867	2.09e-12	SEC11 homolog A, signal peptidase complex subunit
Tmem109	1.55e-10	0.147076	0.486	0.575	3.11e-06	transmembrane protein 109
Bub3	2.27e-07	0.146699	0.343	0.407	0.00456148	BUB3 mitotic checkpoint protein
Fbp2	5.68e-15	0.14669	0.463	0.69	1.14e-10	fructose bisphosphatase 2
Myo15b	2.28e-13	0.146645	0.495	0.677	4.58e-09	myosin XVB
Ankrd17	9.53e-13	0.146641	0.565	0.757	1.92e-08	ankyrin repeat domain 17
R3hdm1	7.29e-08	0.146532	0.505	0.615	0.00146494	R3H domain containing 1
Gmppb	1.91e-13	0.146495	0.671	0.885	3.85e-09	GDP-mannose pyrophosphorylase B
Fis1	1.46e-16	0.146389	0.681	0.894	2.93e-12	fission, mitochondrial 1
Erbin	6.17e-14	0.146363	0.551	0.721	1.24e-09	Erbb2 interacting protein
Tm4sf4	2.33e-12	0.146295	0.713	0.885	4.69e-08	transmembrane 4 superfamily member 4
Foxa3	4.7e-11	0.146285	0.806	0.947	9.44e-07	forkhead box A3
Sel1l	1.65e-13	0.14626	0.782	0.965	3.32e-09	sel-1 suppressor of lin-12-like (C. elegans)
Cdhr2	2.31e-15	0.146214	0.597	0.783	4.65e-11	cadherin-related family member 2
Arf5	1.57e-11	0.146111	0.824	0.969	3.16e-07	ADP-ribosylation factor 5
H13	2.82e-12	0.14608	0.852	0.978	5.67e-08	histocompatibility 13
Ssb	1.81e-17	0.145419	0.579	0.85	3.64e-13	Sjogren syndrome antigen B
Larp4b	2.98e-13	0.145395	0.787	0.956	6e-09	La ribonucleoprotein domain family, member 4B
Mrpl14	6.67e-11	0.145359	0.477	0.575	1.34e-06	mitochondrial ribosomal protein L14
Zbtb8os	4.64e-08	0.145353	0.394	0.504	0.000932168	zinc finger and BTB domain containing 8 opposite strand
Ubxn4	4.06e-15	0.145323	0.782	0.965	8.16e-11	UBX domain protein 4
Alkbh5	3.35e-12	0.145152	0.676	0.836	6.73e-08	alkB homolog 5, RNA demethylase
Bag1	3.42e-09	0.144818	0.907	0.996	6.88e-05	BCL2-associated athanogene 1
Kmt5a	6.47e-16	0.144779	0.676	0.889	1.3e-11	lysine methyltransferase 5A
Rbm42	4.05e-13	0.144695	0.421	0.487	8.15e-09	RNA binding motif protein 42
Psmd8	1.06e-15	0.144686	0.574	0.774	2.14e-11	proteasome (prosome, macropain) 26S subunit, non-ATPase, 8
Aamp	9.68e-13	0.144484	0.602	0.761	1.95e-08	angio-associated migratory protein
Rpn2	1.52e-12	0.144424	0.87	0.996	3.05e-08	ribophorin II
Rab25	2.86e-15	0.144306	0.551	0.774	5.75e-11	RAB25, member RAS oncogene family
Smim22	2.38e-12	0.144203	0.639	0.783	4.79e-08	small integral membrane protein 22
Wasf2	4.15e-08	0.144055	0.389	0.372	0.000833474	WASP family, member 2
Lsm6	6.49e-13	0.143979	0.463	0.615	1.3e-08	LSM6 homolog, U6 small nuclear RNA and mRNA degradation associated
H2afx	5.36e-07	0.143907	0.25	0.345	0.0107705	NA
Mrps21	2.07e-15	0.143906	0.648	0.854	4.17e-11	mitochondrial ribosomal protein S21
Ndufa9	1.63e-10	0.143899	0.315	0.456	3.28e-06	NADH:ubiquinone oxidoreductase subunit A9
Elavl1	3.24e-13	0.143877	0.472	0.624	6.51e-09	ELAV (embryonic lethal, abnormal vision)-like 1 (Hu antigen R)
Anpep	2.9e-15	0.143627	0.546	0.827	5.84e-11	alanyl (membrane) aminopeptidase
Ociad2	3.92e-17	0.143611	0.505	0.765	7.88e-13	OCIA domain containing 2
Prrc1	2.68e-12	0.143567	0.62	0.788	5.38e-08	proline-rich coiled-coil 1
Ubn2	3.32e-10	0.143513	0.528	0.704	6.67e-06	ubinuclein 2
Jup	3.06e-11	0.143449	0.426	0.571	6.15e-07	junction plakoglobin
Psmd14	5.88e-09	0.143389	0.398	0.487	0.000118186	proteasome (prosome, macropain) 26S subunit, non-ATPase, 14
Smdt1	3.55e-10	0.143331	0.87	0.987	7.13e-06	single-pass membrane protein with aspartate rich tail 1
Setd1b	3.75e-07	0.143262	0.398	0.42	0.00752889	SET domain containing 1B
Ctdnep1	1.37e-12	0.143192	0.444	0.624	2.76e-08	CTD nuclear envelope phosphatase 1
Cbx1	6.58e-09	0.143047	0.472	0.575	0.000132206	chromobox 1
Eml4	5.75e-15	0.142927	0.583	0.796	1.15e-10	echinoderm microtubule associated protein like 4
Ptms	1.17e-12	0.142728	0.787	0.96	2.36e-08	parathymosin
Colca2	9.09e-09	0.142715	0.417	0.513	0.000182745	COLCA2 homolog
Ube2s	1.13e-18	0.142614	0.435	0.73	2.27e-14	ubiquitin-conjugating enzyme E2S
Pebp1	4.74e-14	0.142543	0.676	0.894	9.53e-10	phosphatidylethanolamine binding protein 1
Hepacam2	5.09e-11	0.142454	0.722	0.894	1.02e-06	HEPACAM family member 2
Gm47283	9.9e-15	0.142143	0.477	0.695	1.99e-10	NA
H1f0	4.88e-15	0.142016	0.736	0.925	9.82e-11	H1.0 linker histone
Pkn1	3.21e-08	0.142012	0.375	0.412	0.000644261	protein kinase N1
Luc7l	2.3e-10	0.141573	0.319	0.385	4.63e-06	Luc7-like
Glud1	3.46e-13	0.141471	0.44	0.65	6.96e-09	glutamate dehydrogenase 1
Adipor2	6.04e-14	0.141403	0.657	0.814	1.21e-09	adiponectin receptor 2
Pnisr	1.92e-11	0.141113	0.556	0.735	3.86e-07	PNN interacting serine/arginine-rich
Sumo2	2.11e-17	0.141111	0.759	0.969	4.24e-13	small ubiquitin-like modifier 2
Snrpd3	7.98e-11	0.140987	0.458	0.633	1.6e-06	small nuclear ribonucleoprotein D3
Sort1	2.38e-16	0.140953	0.648	0.863	4.79e-12	sortilin 1
Rnpepl1	2.91e-12	0.140923	0.477	0.584	5.85e-08	arginyl aminopeptidase (aminopeptidase B)-like 1
Ephb3	5.37e-09	0.140843	0.579	0.739	0.000107971	Eph receptor B3
Galnt10	1.36e-11	0.140535	0.407	0.54	2.73e-07	polypeptide N-acetylgalactosaminyltransferase 10
Brwd1	2.1e-10	0.140355	0.426	0.575	4.22e-06	bromodomain and WD repeat domain containing 1
Sdcbp	1.72e-11	0.140238	0.773	0.912	3.45e-07	syndecan binding protein
Misp	7.75e-14	0.140173	0.394	0.593	1.56e-09	mitotic spindle positioning
Hnrnpl	1.92e-15	0.140046	0.5	0.695	3.85e-11	heterogeneous nuclear ribonucleoprotein L
Rnf10	3.22e-18	0.139937	0.565	0.819	6.47e-14	ring finger protein 10
St13	8.34e-17	0.139842	0.606	0.779	1.68e-12	suppression of tumorigenicity 13
Nans	1.81e-16	0.139796	0.685	0.876	3.63e-12	N-acetylneuraminic acid synthase (sialic acid synthase)
Glul	1.25e-10	0.139793	0.528	0.606	2.52e-06	glutamate-ammonia ligase (glutamine synthetase)
Dctn4	4.47e-12	0.139706	0.551	0.708	8.99e-08	dynactin 4
Cltc	2.13e-17	0.13947	0.681	0.903	4.28e-13	clathrin, heavy polypeptide (Hc)
Nrip1	1.93e-09	0.139135	0.431	0.491	3.89e-05	nuclear receptor interacting protein 1
Preb	1.92e-15	0.138919	0.606	0.805	3.86e-11	prolactin regulatory element binding
Dbnl	1.2e-08	0.138828	0.301	0.416	0.000240298	drebrin-like
Plpp2	7.04e-15	0.138287	0.574	0.783	1.41e-10	phospholipid phosphatase 2
Pfdn1	4.03e-11	0.138082	0.389	0.518	8.11e-07	prefoldin 1
Sec31a	1.59e-08	0.137929	0.806	0.925	0.000320276	Sec31 homolog A (S. cerevisiae)
Csnk1g2	1.88e-10	0.137896	0.449	0.606	3.78e-06	casein kinase 1, gamma 2
Rwdd1	3.86e-14	0.137877	0.583	0.761	7.77e-10	RWD domain containing 1
Swi5	9.76e-18	0.137853	0.667	0.907	1.96e-13	SWI5 recombination repair homolog (yeast)
Dynll2	1.5e-11	0.137841	0.546	0.69	3.02e-07	dynein light chain LC8-type 2
Uqcc2	6.22e-17	0.137521	0.653	0.863	1.25e-12	ubiquinol-cytochrome c reductase complex assembly factor 2
Anp32e	5.32e-07	0.137484	0.306	0.305	0.0106865	acidic (leucine-rich) nuclear phosphoprotein 32 family, member E
Ergic3	2.51e-17	0.137377	0.565	0.757	5.04e-13	ERGIC and golgi 3
Pfdn6	4.6e-10	0.137272	0.454	0.575	9.25e-06	prefoldin subunit 6
Bola2	1.11e-15	0.137193	0.616	0.801	2.23e-11	bolA-like 2 (E. coli)
Copg1	1.18e-09	0.13703	0.611	0.752	2.37e-05	coatomer protein complex, subunit gamma 1
Tgoln1	2.69e-14	0.136719	0.662	0.867	5.4e-10	trans-golgi network protein
Hnrnpa0	8.54e-17	0.1367	0.574	0.805	1.72e-12	heterogeneous nuclear ribonucleoprotein A0
Rrp1	7.66e-13	0.136663	0.454	0.619	1.54e-08	ribosomal RNA processing 1
Tuba1b	3.62e-07	0.136636	0.208	0.292	0.00728094	tubulin, alpha 1B
Trir	4.56e-17	0.136525	0.653	0.863	9.17e-13	telomerase RNA component interacting RNase
Rab3d	4.72e-14	0.136225	0.829	0.973	9.48e-10	RAB3D, member RAS oncogene family
Mkrn1	2.95e-19	0.136211	0.431	0.699	5.92e-15	makorin, ring finger protein, 1
Plxnb2	1.04e-12	0.136151	0.463	0.566	2.08e-08	plexin B2
Herpud1	7.41e-07	0.136109	0.907	0.991	0.0148875	homocysteine-inducible, endoplasmic reticulum stress-inducible, ubiquitin-like domain member 1
Eps8l2	1.02e-11	0.135951	0.412	0.518	2.04e-07	EPS8-like 2
Mbd3	1.76e-12	0.135867	0.44	0.588	3.54e-08	methyl-CpG binding domain protein 3
Eif4h	2.51e-15	0.135717	0.583	0.774	5.04e-11	eukaryotic translation initiation factor 4H
Tpd52	4.16e-07	0.135432	0.907	0.991	0.0083675	tumor protein D52
Ptprf	2.12e-12	0.135294	0.528	0.655	4.26e-08	protein tyrosine phosphatase, receptor type, F
Ndufaf8	1.82e-07	0.135194	0.495	0.637	0.00365765	NADH:ubiquinone oxidoreductase complex assembly factor 8
Dpm2	3.06e-16	0.135157	0.546	0.73	6.15e-12	dolichol-phosphate (beta-D) mannosyltransferase 2
Vezf1	6.29e-07	0.135129	0.333	0.398	0.0126515	vascular endothelial zinc finger 1
Cnot3	2.25e-06	0.135042	0.324	0.412	0.0452313	CCR4-NOT transcription complex, subunit 3
Mgat4b	4.2e-13	0.135039	0.495	0.659	8.44e-09	mannoside acetylglucosaminyltransferase 4, isoenzyme B
Ndufs3	9.8e-17	0.135016	0.454	0.695	1.97e-12	NADH:ubiquinone oxidoreductase core subunit S3
Esrp1	3.5e-10	0.134996	0.546	0.699	7.03e-06	epithelial splicing regulatory protein 1
Anxa7	1.24e-12	0.134828	0.579	0.743	2.5e-08	annexin A7
Dctpp1	2.27e-08	0.134783	0.366	0.504	0.000456856	dCTP pyrophosphatase 1
Fasn	4.16e-13	0.134766	0.454	0.624	8.36e-09	fatty acid synthase
Impdh2	3.1e-08	0.134627	0.347	0.469	0.000622116	inosine monophosphate dehydrogenase 2
Dpysl2	1.1e-10	0.134367	0.398	0.504	2.22e-06	dihydropyrimidinase-like 2
Rer1	1.13e-18	0.134348	0.681	0.925	2.27e-14	retention in endoplasmic reticulum sorting receptor 1
Prr13	2.8e-15	0.13426	0.556	0.743	5.64e-11	proline rich 13
Prorp	7.26e-07	0.134178	0.458	0.434	0.0145931	protein only RNase P catalytic subunit
Creb3l1	3.4e-13	0.134178	0.625	0.823	6.83e-09	cAMP responsive element binding protein 3-like 1
Scaf11	1.61e-12	0.134103	0.523	0.673	3.23e-08	SR-related CTD-associated factor 11
Kmt2e	2.44e-07	0.133994	0.505	0.611	0.00490074	lysine (K)-specific methyltransferase 2E
Rnf186	1.54e-08	0.133949	0.356	0.451	0.000309115	ring finger protein 186
Top2a	2.39e-06	0.133849	0.106	0.168	0.0481361	topoisomerase (DNA) II alpha
Kmt2c	1.1e-09	0.133728	0.444	0.619	2.21e-05	lysine (K)-specific methyltransferase 2C
Psmb2	3.3e-15	0.133627	0.556	0.796	6.63e-11	proteasome (prosome, macropain) subunit, beta type 2
Slc25a39	3.28e-16	0.133522	0.616	0.832	6.59e-12	solute carrier family 25, member 39
Tra2b	2.57e-14	0.133489	0.537	0.704	5.17e-10	transformer 2 beta
Klf3	2.44e-11	0.133399	0.542	0.686	4.9e-07	Kruppel-like factor 3 (basic)
Mkln1	7.77e-09	0.13336	0.417	0.531	0.000156173	muskelin 1, intracellular mediator containing kelch motifs
Ndufa3	3.04e-14	0.133279	0.523	0.735	6.11e-10	NADH:ubiquinone oxidoreductase subunit A3
Mrps15	3.3e-11	0.133272	0.417	0.54	6.62e-07	mitochondrial ribosomal protein S15
Cdc34	8.04e-12	0.133228	0.634	0.774	1.62e-07	cell division cycle 34
Ppan	1.29e-08	0.133222	0.315	0.398	0.000259971	peter pan homolog
Tomm20	2.1e-13	0.133172	0.681	0.903	4.22e-09	translocase of outer mitochondrial membrane 20
Sub1	1.76e-14	0.133108	0.611	0.823	3.53e-10	SUB1 homolog, transcriptional regulator
Hprt	1.23e-15	0.133104	0.574	0.792	2.47e-11	hypoxanthine guanine phosphoribosyl transferase
Exoc3	4.96e-07	0.133042	0.338	0.394	0.00996113	exocyst complex component 3
Cdh17	1.28e-19	0.132888	0.565	0.867	2.58e-15	cadherin 17
Arcn1	6.75e-15	0.132814	0.792	0.956	1.36e-10	archain 1
Cct2	3.85e-15	0.132653	0.616	0.854	7.73e-11	chaperonin containing Tcp1, subunit 2 (beta)
Mrpl13	2.79e-07	0.132553	0.352	0.403	0.00561126	mitochondrial ribosomal protein L13
Pura	8.77e-14	0.132507	0.546	0.757	1.76e-09	purine rich element binding protein A
Tnrc6a	3.62e-09	0.132439	0.389	0.496	7.28e-05	trinucleotide repeat containing 6a
Rgmb	1.15e-13	0.132369	0.463	0.65	2.3e-09	repulsive guidance molecule family member B
Fblim1	3.36e-11	0.132367	0.315	0.456	6.75e-07	filamin binding LIM protein 1
Ndrg1	3.12e-11	0.13231	0.519	0.668	6.28e-07	N-myc downstream regulated gene 1
Eif3d	2.19e-13	0.132293	0.63	0.765	4.4e-09	eukaryotic translation initiation factor 3, subunit D
Sema4g	3.26e-12	0.13226	0.301	0.434	6.55e-08	sema domain, immunoglobulin domain (Ig), transmembrane domain (TM) and short cytoplasmic domain, (semaphorin) 4G
Acin1	7.1e-10	0.132256	0.509	0.597	1.43e-05	apoptotic chromatin condensation inducer 1
Asah2	6.85e-13	0.13216	0.361	0.527	1.38e-08	N-acylsphingosine amidohydrolase 2
Ash1l	1e-13	0.132144	0.537	0.695	2.01e-09	ASH1 like histone lysine methyltransferase
Sdhc	1.14e-13	0.13193	0.514	0.721	2.3e-09	succinate dehydrogenase complex, subunit C, integral membrane protein
Abcf1	7.05e-19	0.13188	0.625	0.845	1.42e-14	ATP-binding cassette, sub-family F (GCN20), member 1
Slc25a1	6.43e-11	0.131716	0.5	0.646	1.29e-06	solute carrier family 25 (mitochondrial carrier, citrate transporter), member 1
Aldh9a1	1.7e-08	0.131642	0.417	0.451	0.000341221	aldehyde dehydrogenase 9, subfamily A1
Erh	8.88e-09	0.131623	0.31	0.456	0.000178553	ERH mRNA splicing and mitosis factor
Grpel1	1.54e-13	0.13142	0.648	0.854	3.11e-09	GrpE-like 1, mitochondrial
Ndufaf4	3.04e-07	0.131237	0.398	0.5	0.00610633	NADH:ubiquinone oxidoreductase complex assembly factor 4
Dag1	5.16e-11	0.13118	0.495	0.619	1.04e-06	dystroglycan 1
Fam173a	1.16e-13	0.131171	0.472	0.584	2.33e-09	NA
Sec22b	9.49e-20	0.130891	0.551	0.801	1.91e-15	SEC22 homolog B, vesicle trafficking protein
Fdft1	1.78e-12	0.130772	0.398	0.496	3.59e-08	farnesyl diphosphate farnesyl transferase 1
Timm8b	5.11e-17	0.130659	0.597	0.841	1.03e-12	translocase of inner mitochondrial membrane 8B
Gorasp2	2.15e-15	0.130593	0.694	0.894	4.32e-11	golgi reassembly stacking protein 2
Rpn1	2.03e-08	0.130578	0.866	0.969	0.000408591	ribophorin I
Tmpo	1.21e-08	0.130396	0.417	0.5	0.000242238	thymopoietin
Ibtk	1.18e-09	0.130268	0.514	0.681	2.37e-05	inhibitor of Bruton agammaglobulinemia tyrosine kinase
Ndufs4	1.06e-10	0.130219	0.523	0.677	2.12e-06	NADH:ubiquinone oxidoreductase core subunit S4
Cdk5rap3	1.21e-13	0.130077	0.639	0.81	2.43e-09	CDK5 regulatory subunit associated protein 3
Rbx1	1.38e-17	0.130039	0.722	0.925	2.78e-13	ring-box 1
Dgkz	3.6e-08	0.130011	0.398	0.487	0.000724449	diacylglycerol kinase zeta
Brd4	3.42e-10	0.129983	0.481	0.571	6.88e-06	bromodomain containing 4
Eif2s2	1.92e-11	0.12992	0.829	0.973	3.87e-07	eukaryotic translation initiation factor 2, subunit 2 (beta)
Tbrg1	1.4e-15	0.129903	0.681	0.876	2.81e-11	transforming growth factor beta regulated gene 1
Mpc1	7.15e-14	0.12978	0.481	0.761	1.44e-09	mitochondrial pyruvate carrier 1
Srsf6	2.73e-11	0.129626	0.648	0.832	5.48e-07	serine and arginine-rich splicing factor 6
Bri3	2.06e-10	0.129385	0.852	0.973	4.15e-06	brain protein I3
Ubqln1	1.9e-12	0.129215	0.5	0.69	3.82e-08	ubiquilin 1
Ube2r2	8.04e-16	0.129172	0.583	0.765	1.62e-11	ubiquitin-conjugating enzyme E2R 2
Psmd6	3.58e-08	0.129003	0.426	0.5	0.000718984	proteasome (prosome, macropain) 26S subunit, non-ATPase, 6
Dnajc8	3.15e-10	0.128974	0.463	0.602	6.33e-06	DnaJ heat shock protein family (Hsp40) member C8
Pitpna	6.25e-13	0.128896	0.495	0.673	1.26e-08	phosphatidylinositol transfer protein, alpha
Cyb5r3	6.14e-08	0.128866	0.468	0.549	0.0012336	cytochrome b5 reductase 3
Mettl1	2.6e-07	0.128835	0.477	0.553	0.00522316	methyltransferase like 1
Efhd2	6.96e-16	0.12882	0.537	0.735	1.4e-11	EF hand domain containing 2
Pbrm1	9.67e-09	0.128795	0.63	0.761	0.000194383	polybromo 1
Cct7	1.75e-14	0.128718	0.611	0.841	3.51e-10	chaperonin containing Tcp1, subunit 7 (eta)
Ndufb2	8.17e-15	0.128693	0.602	0.863	1.64e-10	NADH:ubiquinone oxidoreductase subunit B2
Actn1	1.88e-09	0.12862	0.681	0.823	3.77e-05	actinin, alpha 1
Gmppa	8.95e-15	0.128586	0.495	0.739	1.8e-10	GDP-mannose pyrophosphorylase A
Srp14	1.99e-11	0.128585	0.815	0.947	4e-07	signal recognition particle 14
Rlim	1.33e-08	0.128516	0.329	0.456	0.000267483	ring finger protein, LIM domain interacting
Rnf4	1.34e-10	0.128459	0.407	0.544	2.7e-06	ring finger protein 4
Aldh2	1.14e-09	0.128092	0.431	0.473	2.3e-05	aldehyde dehydrogenase 2, mitochondrial
Eif4g2	2.15e-06	0.127983	0.935	0.996	0.0432414	eukaryotic translation initiation factor 4, gamma 2
Odc1	3.16e-18	0.127427	0.551	0.81	6.35e-14	ornithine decarboxylase, structural 1
Etfb	7.28e-17	0.127414	0.616	0.823	1.46e-12	electron transferring flavoprotein, beta polypeptide
Aldh3a2	4.28e-11	0.127346	0.477	0.642	8.6e-07	aldehyde dehydrogenase family 3, subfamily A2
Pdxk	1.82e-06	0.127331	0.458	0.496	0.0365388	pyridoxal (pyridoxine, vitamin B6) kinase
Rap1b	1.05e-10	0.127218	0.426	0.54	2.11e-06	RAS related protein 1b
Noxo1	4.08e-15	0.12705	0.62	0.854	8.2e-11	NADPH oxidase organizer 1
Cd63	1.87e-10	0.127038	0.889	0.991	3.75e-06	CD63 antigen
Trmt112	8.58e-13	0.126949	0.472	0.628	1.72e-08	tRNA methyltransferase 11-2
Arfgap2	1.66e-11	0.126496	0.435	0.553	3.34e-07	ADP-ribosylation factor GTPase activating protein 2
Tspan3	1.13e-17	0.126461	0.625	0.885	2.26e-13	tetraspanin 3
Hnrnpc	1.87e-20	0.126096	0.62	0.872	3.76e-16	heterogeneous nuclear ribonucleoprotein C
Lsm5	8.22e-08	0.126054	0.287	0.372	0.00165133	LSM5 homolog, U6 small nuclear RNA and mRNA degradation associated
Utrn	7.17e-13	0.126013	0.606	0.81	1.44e-08	utrophin
Bhlhe40	1.39e-13	0.125967	0.458	0.571	2.79e-09	basic helix-loop-helix family, member e40
Yipf5	6.56e-13	0.125928	0.722	0.898	1.32e-08	Yip1 domain family, member 5
Uso1	3.03e-13	0.125881	0.69	0.863	6.09e-09	USO1 vesicle docking factor
Cenpx	1.35e-16	0.12586	0.727	0.938	2.71e-12	centromere protein X
Mthfd2	7.29e-08	0.125835	0.685	0.805	0.00146497	methylenetetrahydrofolate dehydrogenase (NAD+ dependent), methenyltetrahydrofolate cyclohydrolase
Crk	1.42e-13	0.125792	0.486	0.677	2.85e-09	v-crk avian sarcoma virus CT10 oncogene homolog
Ctsz	9.84e-16	0.125783	0.653	0.876	1.98e-11	cathepsin Z
Nars	9.1e-13	0.125708	0.782	0.96	1.83e-08	asparaginyl-tRNA synthetase
Eif5b	4.47e-15	0.125689	0.796	0.96	8.99e-11	eukaryotic translation initiation factor 5B
Sucla2	1.55e-08	0.125523	0.264	0.363	0.000310947	succinate-Coenzyme A ligase, ADP-forming, beta subunit
Ndufv3	7.47e-17	0.125453	0.681	0.912	1.5e-12	NADH:ubiquinone oxidoreductase core subunit V3
Zfhx3	8.96e-08	0.125362	0.356	0.394	0.00180171	zinc finger homeobox 3
Hes6	1.83e-08	0.12521	0.56	0.681	0.000367817	hairy and enhancer of split 6
Cisd1	9.25e-13	0.125091	0.528	0.721	1.86e-08	CDGSH iron sulfur domain 1
Lgals9	5.24e-17	0.124989	0.699	0.938	1.05e-12	lectin, galactose binding, soluble 9
Esf1	1.41e-09	0.124877	0.514	0.655	2.83e-05	ESF1 nucleolar pre-rRNA processing protein homolog
Aspscr1	8.9e-09	0.124681	0.301	0.451	0.00017889	alveolar soft part sarcoma chromosome region, candidate 1 (human)
Foxp4	1.93e-09	0.124602	0.417	0.438	3.89e-05	forkhead box P4
Zmat2	3.53e-08	0.124379	0.347	0.478	0.000709775	zinc finger, matrin type 2
Gadd45gip1	1.43e-14	0.12395	0.5	0.704	2.88e-10	growth arrest and DNA-damage-inducible, gamma interacting protein 1
Dhcr24	3.13e-11	0.123925	0.491	0.606	6.28e-07	24-dehydrocholesterol reductase
Commd1	4.21e-08	0.123923	0.389	0.487	0.000845562	COMM domain containing 1
Oip5os1	8.17e-18	0.123841	0.421	0.664	1.64e-13	Opa interacting protein 5, opposite strand 1
Eno1	2.39e-08	0.123815	0.333	0.42	0.000479429	enolase 1, alpha non-neuron
Dleu2	2.69e-08	0.123783	0.218	0.279	0.000540954	deleted in lymphocytic leukemia, 2
Mapk3	7.46e-13	0.123724	0.736	0.912	1.5e-08	mitogen-activated protein kinase 3
Chordc1	1.55e-09	0.123696	0.352	0.478	3.11e-05	cysteine and histidine-rich domain (CHORD)-containing, zinc-binding protein 1
Tomm70a	2.71e-14	0.123612	0.398	0.553	5.44e-10	translocase of outer mitochondrial membrane 70A
Hsd17b10	1.19e-12	0.123578	0.454	0.646	2.39e-08	hydroxysteroid (17-beta) dehydrogenase 10
Prss32	5.69e-10	0.12352	0.148	0.217	1.14e-05	protease, serine 32
Rap1gap	2.1e-13	0.123384	0.528	0.748	4.21e-09	Rap1 GTPase-activating protein
Rpp21	5.23e-10	0.123093	0.481	0.575	1.05e-05	ribonuclease P 21 subunit
Samd4b	2.7e-07	0.122849	0.343	0.403	0.00542934	sterile alpha motif domain containing 4B
Bcat2	2.24e-13	0.12281	0.523	0.739	4.51e-09	branched chain aminotransferase 2, mitochondrial
Rasd2	2.41e-07	0.122805	0.208	0.053	0.00485398	RASD family, member 2
Tnrc6b	1.27e-07	0.122791	0.375	0.518	0.00256226	trinucleotide repeat containing 6b
Taok3	4.96e-16	0.122771	0.463	0.664	9.97e-12	TAO kinase 3
Acly	2.03e-13	0.122546	0.537	0.73	4.08e-09	ATP citrate lyase
Matr3	2.97e-15	0.122411	0.449	0.615	5.97e-11	matrin 3
Tmem8	3.09e-10	0.122396	0.412	0.478	6.2e-06	NA
Ergic1	3.29e-08	0.122392	0.801	0.938	0.000662176	endoplasmic reticulum-golgi intermediate compartment (ERGIC) 1
Mgat2	5.21e-13	0.122363	0.551	0.765	1.05e-08	mannoside acetylglucosaminyltransferase 2
Upf1	3.47e-07	0.122316	0.37	0.434	0.00698372	UPF1 regulator of nonsense transcripts homolog (yeast)
Atp6ap2	1.9e-14	0.1223	0.616	0.81	3.82e-10	ATPase, H+ transporting, lysosomal accessory protein 2
Higd2a	1e-19	0.122218	0.579	0.827	2.01e-15	HIG1 domain family, member 2A
Ssbp3	9.61e-09	0.122208	0.5	0.615	0.000193172	single-stranded DNA binding protein 3
Fam114a2	1.22e-12	0.122188	0.444	0.615	2.45e-08	family with sequence similarity 114, member A2
Ttc14	5.32e-16	0.122083	0.532	0.735	1.07e-11	tetratricopeptide repeat domain 14
Vdac3	6.33e-16	0.121994	0.481	0.677	1.27e-11	voltage-dependent anion channel 3
Lbh	1.54e-11	0.1219	0.792	0.969	3.09e-07	limb-bud and heart
Micos13	4.24e-18	0.121886	0.625	0.898	8.52e-14	mitochondrial contact site and cristae organizing system subunit 13
Tmf1	1.28e-14	0.121877	0.505	0.726	2.57e-10	TATA element modulatory factor 1
Snrpc	2.88e-11	0.121845	0.361	0.5	5.8e-07	U1 small nuclear ribonucleoprotein C
Fkbp3	6.53e-11	0.121804	0.403	0.562	1.31e-06	FK506 binding protein 3
Ilkap	1.66e-14	0.121729	0.486	0.619	3.34e-10	integrin-linked kinase-associated serine/threonine phosphatase 2C
Tob1	1.71e-17	0.121682	0.528	0.743	3.44e-13	transducer of ErbB-2.1
Dcun1d5	8.11e-11	0.121662	0.431	0.535	1.63e-06	DCN1, defective in cullin neddylation 1, domain containing 5 (S. cerevisiae)
Timm23	8.13e-18	0.121559	0.56	0.827	1.63e-13	translocase of inner mitochondrial membrane 23
Slc39a14	1.4e-13	0.121536	0.394	0.558	2.81e-09	solute carrier family 39 (zinc transporter), member 14
Hnrnpul2	1.7e-13	0.121455	0.565	0.739	3.41e-09	heterogeneous nuclear ribonucleoprotein U-like 2
Mettl26	1.13e-15	0.121448	0.505	0.704	2.28e-11	methyltransferase like 26
Gip	8.55e-09	0.121327	0.213	0.332	0.00017191	gastric inhibitory polypeptide
Ell2	4.99e-10	0.12132	0.681	0.85	1e-05	elongation factor for RNA polymerase II 2
Fkbp1a	2.42e-18	0.121274	0.634	0.894	4.86e-14	FK506 binding protein 1a
Vmp1	5.02e-17	0.121115	0.718	0.938	1.01e-12	vacuole membrane protein 1
Clk1	5.88e-11	0.121085	0.352	0.527	1.18e-06	CDC-like kinase 1
Use1	1.71e-15	0.121079	0.454	0.664	3.45e-11	unconventional SNARE in the ER 1 homolog (S. cerevisiae)
Ube2d3	6.06e-15	0.120994	0.838	0.987	1.22e-10	ubiquitin-conjugating enzyme E2D 3
Jund	1.6e-09	0.12096	0.875	0.987	3.22e-05	jun D proto-oncogene
Fkbp8	1.48e-13	0.12093	0.56	0.721	2.98e-09	FK506 binding protein 8
Mgat4a	3.88e-12	0.120862	0.505	0.677	7.79e-08	mannoside acetylglucosaminyltransferase 4, isoenzyme A
Tomm40	3.67e-11	0.120815	0.417	0.575	7.39e-07	translocase of outer mitochondrial membrane 40
Mrpl24	2.07e-13	0.120774	0.532	0.677	4.15e-09	mitochondrial ribosomal protein L24
Smpdl3a	2.18e-14	0.120749	0.551	0.739	4.38e-10	sphingomyelin phosphodiesterase, acid-like 3A
Nfia	2.04e-09	0.120669	0.361	0.451	4.11e-05	nuclear factor I/A
Mlf2	2.3e-15	0.120554	0.546	0.765	4.63e-11	myeloid leukemia factor 2
Rock2	1.07e-12	0.120546	0.449	0.619	2.14e-08	Rho-associated coiled-coil containing protein kinase 2
Ehd1	1.1e-08	0.120411	0.38	0.323	0.00022181	EH-domain containing 1
Osbpl2	7.99e-10	0.120205	0.491	0.646	1.61e-05	oxysterol binding protein-like 2
Akt1	3.22e-11	0.120178	0.505	0.664	6.47e-07	thymoma viral proto-oncogene 1
0610012G03Rik	1.73e-19	0.120121	0.593	0.867	3.48e-15	RIKEN cDNA 0610012G03 gene
Syngr2	2.84e-12	0.11998	0.718	0.903	5.7e-08	synaptogyrin 2
Commd3	1.26e-14	0.119808	0.468	0.58	2.54e-10	COMM domain containing 3
Rpe	8.22e-07	0.119788	0.338	0.332	0.0165289	ribulose-5-phosphate-3-epimerase
Gatad2a	1.6e-07	0.11976	0.38	0.407	0.00321411	GATA zinc finger domain containing 2A
Gpat4	6.12e-09	0.119662	0.269	0.367	0.00012298	glycerol-3-phosphate acyltransferase 4
Mrps26	1.66e-16	0.119642	0.356	0.597	3.35e-12	mitochondrial ribosomal protein S26
Ldlr	7.56e-14	0.119602	0.375	0.553	1.52e-09	low density lipoprotein receptor
Mbnl1	2.3e-07	0.119491	0.356	0.372	0.00462785	muscleblind like splicing factor 1
1810037I17Rik	3.27e-13	0.119457	0.699	0.889	6.56e-09	RIKEN cDNA 1810037I17 gene
Gstm1	2e-09	0.1194	0.333	0.363	4.02e-05	glutathione S-transferase, mu 1
Ccdc34	9.31e-08	0.119269	0.468	0.58	0.00187212	coiled-coil domain containing 34
Nono	5.61e-09	0.119262	0.514	0.628	0.00011281	non-POU-domain-containing, octamer binding protein
Ndufa4	1.6e-09	0.119174	0.852	0.996	3.21e-05	Ndufa4, mitochondrial complex associated
Nenf	3.36e-13	0.119115	0.565	0.779	6.75e-09	neuron derived neurotrophic factor
Ipo7	5.49e-10	0.11911	0.468	0.597	1.1e-05	importin 7
Galnt4	1.09e-13	0.119021	0.569	0.788	2.19e-09	polypeptide N-acetylgalactosaminyltransferase 4
Pcmtd1	8.26e-14	0.119015	0.713	0.898	1.66e-09	protein-L-isoaspartate (D-aspartate) O-methyltransferase domain containing 1
Psma6	1.57e-11	0.119011	0.509	0.673	3.16e-07	proteasome subunit alpha 6
Usp9x	1.53e-11	0.118971	0.653	0.841	3.07e-07	ubiquitin specific peptidase 9, X chromosome
Bdh1	1.38e-09	0.118745	0.333	0.407	2.78e-05	3-hydroxybutyrate dehydrogenase, type 1
Cystm1	3.72e-19	0.118539	0.37	0.668	7.48e-15	cysteine-rich transmembrane module containing 1
Gigyf2	5.51e-09	0.118327	0.551	0.628	0.000110792	GRB10 interacting GYF protein 2
Gpi1	8.42e-11	0.118274	0.37	0.527	1.69e-06	glucose-6-phosphate isomerase 1
Nmt1	7.05e-14	0.118102	0.449	0.624	1.42e-09	N-myristoyltransferase 1
Dhx32	2.96e-07	0.118072	0.5	0.606	0.00595515	DEAH (Asp-Glu-Ala-His) box polypeptide 32
Pccb	4.33e-14	0.11807	0.653	0.827	8.71e-10	propionyl Coenzyme A carboxylase, beta polypeptide
Mrpl38	2.73e-12	0.118058	0.324	0.429	5.48e-08	mitochondrial ribosomal protein L38
Llph	3.32e-13	0.118001	0.62	0.827	6.67e-09	LLP homolog, long-term synaptic facilitation (Aplysia)
Krt7	2.68e-14	0.117958	0.704	0.872	5.38e-10	keratin 7
Jak1	1.6e-14	0.117943	0.602	0.788	3.22e-10	Janus kinase 1
Tmem30a	1.11e-12	0.117907	0.509	0.646	2.24e-08	transmembrane protein 30A
Psmd11	4.31e-10	0.117804	0.537	0.69	8.67e-06	proteasome (prosome, macropain) 26S subunit, non-ATPase, 11
Napa	5.24e-13	0.117754	0.593	0.801	1.05e-08	N-ethylmaleimide sensitive fusion protein attachment protein alpha
Cyb5b	5.98e-16	0.117725	0.556	0.779	1.2e-11	cytochrome b5 type B
Ubb	2.73e-09	0.117691	0.889	0.996	5.48e-05	ubiquitin B
Casp7	3.06e-07	0.117609	0.269	0.292	0.00615242	caspase 7
Srsf10	6.83e-14	0.117591	0.458	0.668	1.37e-09	serine and arginine-rich splicing factor 10
Fip1l1	3.61e-11	0.117543	0.389	0.487	7.26e-07	FIP1 like 1 (S. cerevisiae)
Ubxn1	5.86e-20	0.117529	0.569	0.845	1.18e-15	UBX domain protein 1
Txnl1	7e-15	0.11744	0.699	0.916	1.41e-10	thioredoxin-like 1
Diaph1	5.4e-12	0.117284	0.389	0.549	1.09e-07	diaphanous related formin 1
Ap2m1	1.61e-11	0.11725	0.519	0.681	3.23e-07	adaptor-related protein complex 2, mu 1 subunit
Nfix	3.54e-07	0.117198	0.389	0.434	0.00710971	nuclear factor I/X
Timm8a1	1.2e-07	0.117186	0.38	0.473	0.00241802	translocase of inner mitochondrial membrane 8A1
Cyhr1	4.93e-11	0.117028	0.389	0.531	9.91e-07	cysteine and histidine rich 1
Zdhhc9	7.12e-08	0.116917	0.292	0.376	0.00143119	zinc finger, DHHC domain containing 9
Azin1	6.06e-15	0.11687	0.574	0.77	1.22e-10	antizyme inhibitor 1
Rbm5	1.91e-09	0.116651	0.454	0.628	3.83e-05	RNA binding motif protein 5
Uba52	6.92e-13	0.116526	0.5	0.712	1.39e-08	ubiquitin A-52 residue ribosomal protein fusion product 1
Fndc3a	4.16e-16	0.116523	0.718	0.929	8.36e-12	fibronectin type III domain containing 3A
Adrm1	5.75e-11	0.116469	0.403	0.509	1.15e-06	adhesion regulating molecule 1
Bpnt1	6.8e-08	0.116317	0.31	0.372	0.0013669	3'(2'), 5'-bisphosphate nucleotidase 1
Gak	2.29e-09	0.116115	0.486	0.606	4.6e-05	cyclin G associated kinase
Tcp1	1.39e-17	0.116065	0.481	0.757	2.8e-13	t-complex protein 1
Dctn2	7.04e-13	0.115956	0.5	0.624	1.42e-08	dynactin 2
Hnrnpm	2.32e-13	0.115757	0.593	0.779	4.67e-09	heterogeneous nuclear ribonucleoprotein M
Rnf187	1.41e-11	0.115734	0.454	0.549	2.83e-07	ring finger protein 187
Tanc2	2.54e-12	0.115712	0.583	0.765	5.11e-08	tetratricopeptide repeat, ankyrin repeat and coiled-coil containing 2
Psma4	3.45e-16	0.115701	0.546	0.814	6.94e-12	proteasome subunit alpha 4
Uba1	3.03e-12	0.115642	0.634	0.845	6.1e-08	ubiquitin-like modifier activating enzyme 1
Golga4	3.75e-09	0.115477	0.704	0.854	7.54e-05	golgi autoantigen, golgin subfamily a, 4
Ndufb4	2.81e-13	0.115429	0.528	0.748	5.66e-09	NADH:ubiquinone oxidoreductase subunit B4
D630039A03Rik	2.84e-10	0.115309	0.509	0.668	5.7e-06	RIKEN cDNA D630039A03 gene
Trib1	5.24e-09	0.115106	0.352	0.442	0.000105414	tribbles pseudokinase 1
Chmp2a	1.27e-13	0.115098	0.708	0.889	2.56e-09	charged multivesicular body protein 2A
Atp6v0b	1.76e-14	0.114929	0.708	0.912	3.53e-10	ATPase, H+ transporting, lysosomal V0 subunit B
Ccdc107	1.46e-07	0.11489	0.412	0.465	0.00294409	coiled-coil domain containing 107
Naa35	2.08e-06	0.114684	0.306	0.314	0.0417087	N(alpha)-acetyltransferase 35, NatC auxiliary subunit
Idh3g	3.06e-07	0.11465	0.292	0.35	0.00615279	isocitrate dehydrogenase 3 (NAD+), gamma
Fam120a	5.42e-15	0.114636	0.556	0.783	1.09e-10	family with sequence similarity 120, member A
Pdha1	3.11e-12	0.114631	0.667	0.841	6.25e-08	pyruvate dehydrogenase E1 alpha 1
Entpd7	1.41e-08	0.114613	0.477	0.602	0.000283625	ectonucleoside triphosphate diphosphohydrolase 7
Setd5	7.5e-11	0.114609	0.398	0.549	1.51e-06	SET domain containing 5
Ccnd1	3.37e-08	0.114539	0.167	0.257	0.000677291	cyclin D1
Rnaseh2c	1.51e-12	0.114487	0.394	0.575	3.03e-08	ribonuclease H2, subunit C
Limd1	1.25e-09	0.114404	0.435	0.571	2.51e-05	LIM domains containing 1
Rbbp4	1.24e-09	0.114317	0.495	0.588	2.49e-05	retinoblastoma binding protein 4, chromatin remodeling factor
Bckdk	3.84e-10	0.114244	0.593	0.739	7.72e-06	branched chain ketoacid dehydrogenase kinase
Rab7	1.19e-12	0.114212	0.644	0.814	2.39e-08	RAB7, member RAS oncogene family
Pttg1ip	2.86e-12	0.114102	0.403	0.575	5.74e-08	pituitary tumor-transforming 1 interacting protein
Api5	6.38e-11	0.114013	0.375	0.5	1.28e-06	apoptosis inhibitor 5
Ube2m	3.18e-13	0.113658	0.528	0.757	6.4e-09	ubiquitin-conjugating enzyme E2M
Krtcap3	2.32e-12	0.113641	0.384	0.531	4.67e-08	keratinocyte associated protein 3
Tex261	1.06e-15	0.113198	0.565	0.783	2.14e-11	testis expressed gene 261
Cops9	3.15e-15	0.113162	0.486	0.708	6.34e-11	COP9 signalosome subunit 9
Araf	1.68e-09	0.113132	0.366	0.5	3.38e-05	Araf proto-oncogene, serine/threonine kinase
Tpr	4.1e-13	0.112915	0.648	0.858	8.24e-09	translocated promoter region, nuclear basket protein
Prpf19	1.23e-10	0.112883	0.463	0.566	2.48e-06	pre-mRNA processing factor 19
Prrc2a	1.35e-08	0.112863	0.44	0.487	0.000271089	proline-rich coiled-coil 2A
Ephx1	1.63e-06	0.112754	0.255	0.159	0.0328091	epoxide hydrolase 1, microsomal
Pfdn5	5.42e-12	0.11269	0.806	0.965	1.09e-07	prefoldin 5
Sec24c	3.66e-11	0.11262	0.523	0.673	7.36e-07	Sec24 related gene family, member C (S. cerevisiae)
Yae1d1	7.21e-09	0.112618	0.31	0.473	0.000144935	Yae1 domain containing 1
Abhd2	3.24e-12	0.112557	0.435	0.637	6.51e-08	abhydrolase domain containing 2
Mrps33	8.48e-13	0.112501	0.546	0.739	1.7e-08	mitochondrial ribosomal protein S33
Rps19bp1	2.2e-08	0.112457	0.412	0.553	0.00044189	ribosomal protein S19 binding protein 1
Cib1	2.04e-14	0.112399	0.611	0.858	4.1e-10	calcium and integrin binding 1 (calmyrin)
Glg1	5.61e-15	0.112369	0.685	0.898	1.13e-10	golgi apparatus protein 1
Mrpl21	5.43e-14	0.112326	0.444	0.619	1.09e-09	mitochondrial ribosomal protein L21
Atp2a3	2.69e-12	0.112226	0.644	0.863	5.42e-08	ATPase, Ca++ transporting, ubiquitous
Hnrnpd	5.13e-08	0.112193	0.407	0.46	0.00103105	heterogeneous nuclear ribonucleoprotein D
Tmed10	2.56e-08	0.112191	0.921	1	0.000515042	transmembrane p24 trafficking protein 10
Gm2000	4.34e-12	0.112169	0.449	0.54	8.72e-08	ribosomal protein L35 pseudogene
Map2k3	3.73e-09	0.112112	0.329	0.465	7.49e-05	mitogen-activated protein kinase kinase 3
Srrt	9.09e-09	0.111908	0.264	0.372	0.000182745	serrate RNA effector molecule homolog (Arabidopsis)
Eif2s3x	1.64e-13	0.111865	0.491	0.677	3.29e-09	eukaryotic translation initiation factor 2, subunit 3, structural gene X-linked
Wdr1	5.86e-11	0.111751	0.5	0.65	1.18e-06	WD repeat domain 1
2210016F16Rik	2e-20	0.111618	0.333	0.54	4.02e-16	RIKEN cDNA 2210016F16 gene
Ago2	2.28e-12	0.11145	0.384	0.513	4.59e-08	argonaute RISC catalytic subunit 2
Snrpa	1.67e-08	0.111376	0.403	0.527	0.000336065	small nuclear ribonucleoprotein polypeptide A
Cd82	8.3e-09	0.111354	0.509	0.628	0.000166869	CD82 antigen
B4galt1	4.05e-12	0.111284	0.435	0.571	8.15e-08	UDP-Gal:betaGlcNAc beta 1,4- galactosyltransferase, polypeptide 1
Pgc	2.65e-08	0.111129	0.222	0.044	0.000533086	progastricsin (pepsinogen C)
N4bp2	8.07e-12	0.111111	0.273	0.451	1.62e-07	NEDD4 binding protein 2
Akr7a5	4.78e-11	0.111041	0.361	0.527	9.6e-07	aldo-keto reductase family 7, member A5 (aflatoxin aldehyde reductase)
Brd2	3.41e-12	0.110944	0.463	0.611	6.86e-08	bromodomain containing 2
2210016L21Rik	1.66e-06	0.110694	0.403	0.54	0.0333867	RIKEN cDNA 2210016L21 gene
Brd7	1.67e-08	0.110517	0.319	0.518	0.000335104	bromodomain containing 7
Eif4e2	9.68e-15	0.110517	0.514	0.726	1.95e-10	eukaryotic translation initiation factor 4E member 2
Ube2k	6.52e-12	0.11038	0.611	0.805	1.31e-07	ubiquitin-conjugating enzyme E2K
Tmem183a	7.07e-16	0.110338	0.616	0.841	1.42e-11	transmembrane protein 183A
Khdrbs1	7.2e-11	0.110284	0.361	0.504	1.45e-06	KH domain containing, RNA binding, signal transduction associated 1
Cant1	2.49e-10	0.110172	0.486	0.628	5.01e-06	calcium activated nucleotidase 1
Npepps	1.67e-08	0.110018	0.454	0.54	0.000334976	aminopeptidase puromycin sensitive
Vmac	1.56e-09	0.109938	0.384	0.487	3.14e-05	vimentin-type intermediate filament associated coiled-coil protein
Gata4	2.09e-07	0.109927	0.273	0.124	0.00419356	GATA binding protein 4
Mrps12	5.9e-16	0.109748	0.597	0.863	1.19e-11	mitochondrial ribosomal protein S12
Foxn3	6.84e-09	0.109676	0.352	0.372	0.00013743	forkhead box N3
Pdcd6	5.47e-15	0.109655	0.5	0.717	1.1e-10	programmed cell death 6
Cpne3	4.73e-11	0.109556	0.31	0.412	9.51e-07	copine III
N4bp2l2	2.68e-11	0.109322	0.444	0.58	5.39e-07	NEDD4 binding protein 2-like 2
Vps29	7.82e-10	0.109018	0.398	0.504	1.57e-05	VPS29 retromer complex component
Snapc5	5.89e-13	0.10898	0.315	0.456	1.18e-08	small nuclear RNA activating complex, polypeptide 5
Pkp3	2.91e-08	0.108978	0.352	0.31	0.000583963	plakophilin 3
Gnai2	1.82e-14	0.108959	0.611	0.819	3.66e-10	guanine nucleotide binding protein (G protein), alpha inhibiting 2
Scarb2	5.38e-09	0.108946	0.394	0.381	0.000108209	scavenger receptor class B, member 2
Cdc42se1	5.56e-11	0.108929	0.398	0.518	1.12e-06	CDC42 small effector 1
Tial1	9.99e-12	0.108909	0.491	0.619	2.01e-07	Tia1 cytotoxic granule-associated RNA binding protein-like 1
Gt(ROSA)26Sor	4.37e-10	0.108841	0.31	0.46	8.79e-06	gene trap ROSA 26, Philippe Soriano
Spint1	3.01e-08	0.10875	0.491	0.624	0.000605271	serine protease inhibitor, Kunitz type 1
Riok3	7.64e-13	0.108688	0.69	0.872	1.54e-08	RIO kinase 3
Sfxn1	8.75e-15	0.108684	0.593	0.792	1.76e-10	sideroflexin 1
Dync1i2	4.98e-15	0.108585	0.481	0.704	1e-10	dynein cytoplasmic 1 intermediate chain 2
Ddx24	6.91e-15	0.108489	0.583	0.801	1.39e-10	DEAD box helicase 24
Cflar	2.55e-14	0.108476	0.514	0.721	5.12e-10	CASP8 and FADD-like apoptosis regulator
Clk4	4.12e-09	0.108204	0.366	0.482	8.27e-05	CDC like kinase 4
Zfand6	4.05e-14	0.108106	0.644	0.832	8.13e-10	zinc finger, AN1-type domain 6
Marf1	7.26e-18	0.108098	0.398	0.615	1.46e-13	meiosis regulator and mRNA stability 1
Nucks1	4.59e-14	0.108074	0.495	0.721	9.22e-10	nuclear casein kinase and cyclin-dependent kinase substrate 1
Ppp4r2	1.66e-15	0.108033	0.472	0.673	3.33e-11	protein phosphatase 4, regulatory subunit 2
Tra2a	1.88e-12	0.107984	0.444	0.628	3.78e-08	transformer 2 alpha
Psmd1	4.1e-08	0.107846	0.417	0.527	0.000823967	proteasome (prosome, macropain) 26S subunit, non-ATPase, 1
Nipbl	6.22e-11	0.107806	0.486	0.65	1.25e-06	NIPBL cohesin loading factor
Zfp148	2.02e-10	0.107685	0.449	0.544	4.07e-06	zinc finger protein 148
Skp1a	4.54e-10	0.107623	0.583	0.721	9.12e-06	NA
Mindy1	7.86e-07	0.107614	0.417	0.473	0.0158065	MINDY lysine 48 deubiquitinase 1
Actr3	3.7e-16	0.107601	0.625	0.854	7.44e-12	ARP3 actin-related protein 3
Mat2a	3.14e-11	0.107518	0.495	0.69	6.3e-07	methionine adenosyltransferase II, alpha
Gcnt3	8.17e-14	0.107469	0.648	0.867	1.64e-09	glucosaminyl (N-acetyl) transferase 3, mucin type
Nr2f6	1.05e-11	0.107435	0.468	0.659	2.11e-07	nuclear receptor subfamily 2, group F, member 6
Pafah1b3	6.71e-13	0.107411	0.273	0.363	1.35e-08	platelet-activating factor acetylhydrolase, isoform 1b, subunit 3
Cdx1	6.25e-14	0.107221	0.477	0.695	1.26e-09	caudal type homeobox 1
Herc1	1.09e-06	0.107219	0.403	0.558	0.0218432	HECT and RLD domain containing E3 ubiquitin protein ligase family member 1
Adcy6	3.55e-07	0.107174	0.338	0.394	0.00712879	adenylate cyclase 6
Usp7	2.32e-09	0.107074	0.389	0.469	4.66e-05	ubiquitin specific peptidase 7
Ganab	1.18e-13	0.107068	0.583	0.814	2.38e-09	alpha glucosidase 2 alpha neutral subunit
Tcea3	1.95e-07	0.106986	0.301	0.398	0.00392585	transcription elongation factor A (SII), 3
Myo18a	1.71e-06	0.106971	0.259	0.301	0.0344488	myosin XVIIIA
Lrrfip2	7.17e-07	0.106864	0.315	0.381	0.0144128	leucine rich repeat (in FLII) interacting protein 2
Csnk1d	1.06e-06	0.106713	0.435	0.465	0.0213587	casein kinase 1, delta
Casz1	4.72e-08	0.106696	0.366	0.456	0.000948018	castor zinc finger 1
Ddx17	3.48e-13	0.106643	0.667	0.863	6.99e-09	DEAD box helicase 17
Sf1	1.86e-10	0.106575	0.477	0.606	3.73e-06	splicing factor 1
Larp4	1.82e-13	0.106563	0.671	0.889	3.66e-09	La ribonucleoprotein domain family, member 4
Actl6a	6.43e-09	0.106435	0.31	0.394	0.000129143	actin-like 6A
Ankrd11	9.16e-11	0.106406	0.421	0.606	1.84e-06	ankyrin repeat domain 11
Insrr	1.96e-08	0.106345	0.245	0.31	0.000394133	insulin receptor-related receptor
Mrpl11	3.06e-12	0.106218	0.412	0.58	6.15e-08	mitochondrial ribosomal protein L11
Rcbtb1	2.03e-09	0.106215	0.454	0.571	4.07e-05	regulator of chromosome condensation (RCC1) and BTB (POZ) domain containing protein 1
Ahcyl1	2.5e-10	0.1061	0.495	0.602	5.02e-06	S-adenosylhomocysteine hydrolase-like 1
Gcsh	5.94e-07	0.106035	0.278	0.296	0.0119354	glycine cleavage system protein H (aminomethyl carrier)
Chtop	1.7e-10	0.105967	0.44	0.566	3.41e-06	chromatin target of PRMT1
Gsk3b	8.02e-14	0.105954	0.537	0.735	1.61e-09	glycogen synthase kinase 3 beta
Nomo1	1.41e-08	0.105904	0.384	0.5	0.000284111	nodal modulator 1
Polr2f	1.47e-15	0.105839	0.699	0.925	2.95e-11	polymerase (RNA) II (DNA directed) polypeptide F
Polr2k	2.96e-15	0.105716	0.472	0.695	5.95e-11	polymerase (RNA) II (DNA directed) polypeptide K
Dpy30	3.56e-09	0.105699	0.454	0.637	7.16e-05	dpy-30, histone methyltransferase complex regulatory subunit
Nme1	2.99e-13	0.105688	0.745	0.965	6e-09	NME/NM23 nucleoside diphosphate kinase 1
Klc1	1.45e-06	0.105607	0.296	0.398	0.0291541	kinesin light chain 1
Letm1	5.8e-08	0.105591	0.366	0.403	0.00116492	leucine zipper-EF-hand containing transmembrane protein 1
Reep6	1.82e-07	0.105577	0.301	0.336	0.00366712	receptor accessory protein 6
Ube2l3	1.96e-19	0.105418	0.588	0.841	3.93e-15	ubiquitin-conjugating enzyme E2L 3
Bcl7c	4.95e-08	0.10536	0.338	0.367	0.000995204	B cell CLL/lymphoma 7C
Tardbp	2.6e-15	0.105357	0.593	0.836	5.24e-11	TAR DNA binding protein
Nemf	2.09e-12	0.105275	0.481	0.686	4.21e-08	nuclear export mediator factor
Josd2	1.84e-10	0.105269	0.292	0.429	3.69e-06	Josephin domain containing 2
Bak1	1.65e-08	0.105267	0.208	0.208	0.000330962	BCL2-antagonist/killer 1
Coa3	2.78e-13	0.10507	0.778	0.956	5.58e-09	cytochrome C oxidase assembly factor 3
Kit	1.75e-15	0.105068	0.551	0.761	3.53e-11	KIT proto-oncogene receptor tyrosine kinase
Fcho2	2.78e-08	0.105019	0.431	0.571	0.000558627	FCH domain only 2
Pgk1	1.1e-14	0.104988	0.491	0.726	2.2e-10	phosphoglycerate kinase 1
Glb1	8.38e-15	0.104866	0.593	0.796	1.68e-10	galactosidase, beta 1
Tmem259	2.68e-14	0.104753	0.44	0.615	5.39e-10	transmembrane protein 259
Cab39	9.24e-09	0.104748	0.551	0.633	0.000185661	calcium binding protein 39
Mrps28	1.86e-11	0.104748	0.37	0.527	3.74e-07	mitochondrial ribosomal protein S28
Aph1a	2.58e-11	0.104491	0.343	0.407	5.18e-07	aph1 homolog A, gamma secretase subunit
Golga1	1.29e-12	0.104462	0.412	0.619	2.6e-08	golgi autoantigen, golgin subfamily a, 1
Abcd3	1.64e-11	0.104369	0.435	0.566	3.29e-07	ATP-binding cassette, sub-family D (ALD), member 3
Tor1aip2	4.24e-08	0.104312	0.38	0.465	0.000851597	torsin A interacting protein 2
Gga1	2.17e-08	0.10412	0.306	0.372	0.000435341	golgi associated, gamma adaptin ear containing, ARF binding protein 1
Myl12a	2.43e-12	0.104115	0.491	0.677	4.88e-08	myosin, light chain 12A, regulatory, non-sarcomeric
Rab11b	1.85e-15	0.104107	0.421	0.633	3.71e-11	RAB11B, member RAS oncogene family
Pgrmc1	9.09e-13	0.104054	0.565	0.743	1.83e-08	progesterone receptor membrane component 1
Pak2	3.97e-13	0.103973	0.606	0.801	7.98e-09	p21 (RAC1) activated kinase 2
Fam32a	3.72e-11	0.103766	0.389	0.549	7.47e-07	family with sequence similarity 32, member A
Edf1	9.53e-08	0.103575	0.861	0.978	0.00191484	endothelial differentiation-related factor 1
Pepd	2.19e-12	0.103524	0.287	0.5	4.41e-08	peptidase D
Pbx3	1.13e-06	0.103517	0.315	0.177	0.0226173	pre B cell leukemia homeobox 3
Nabp2	1.44e-07	0.103478	0.37	0.522	0.00288851	nucleic acid binding protein 2
Chmp4b	1.51e-15	0.103399	0.62	0.872	3.03e-11	charged multivesicular body protein 4B
Ppp1r11	3.5e-14	0.103137	0.579	0.779	7.04e-10	protein phosphatase 1, regulatory inhibitor subunit 11
Uqcc3	1.09e-08	0.103035	0.463	0.606	0.000218381	ubiquinol-cytochrome c reductase complex assembly factor 3
Tbc1d20	1.88e-09	0.102977	0.338	0.447	3.77e-05	TBC1 domain family, member 20
Fubp1	2.93e-11	0.102756	0.569	0.77	5.9e-07	far upstream element (FUSE) binding protein 1
Psmd3	1.08e-14	0.102716	0.481	0.677	2.17e-10	proteasome (prosome, macropain) 26S subunit, non-ATPase, 3
Lrig1	2.44e-07	0.102677	0.319	0.385	0.00489468	leucine-rich repeats and immunoglobulin-like domains 1
Ap1ar	7.89e-10	0.102624	0.343	0.469	1.59e-05	adaptor-related protein complex 1 associated regulatory protein
Pbx1	3.45e-08	0.102574	0.269	0.372	0.000692596	pre B cell leukemia homeobox 1
Impa1	1.09e-11	0.102477	0.389	0.558	2.2e-07	inositol (myo)-1(or 4)-monophosphatase 1
Tmed5	5.15e-11	0.102448	0.403	0.606	1.03e-06	transmembrane p24 trafficking protein 5
St6galnac2	6.76e-16	0.102411	0.579	0.788	1.36e-11	ST6 (alpha-N-acetyl-neuraminyl-2,3-beta-galactosyl-1,3)-N-acetylgalactosaminide alpha-2,6-sialyltransferase 2
Aplp2	5.81e-13	0.102383	0.407	0.562	1.17e-08	amyloid beta (A4) precursor-like protein 2
Pnpla2	4.67e-08	0.102293	0.366	0.482	0.000938269	patatin-like phospholipase domain containing 2
Mib1	4.17e-13	0.102191	0.537	0.726	8.38e-09	MIB E3 ubiquitin protein ligase 1
Mllt3	1.04e-06	0.102154	0.306	0.394	0.0208367	myeloid/lymphoid or mixed-lineage leukemia; translocated to, 3
Nav2	9.05e-10	0.102098	0.38	0.549	1.82e-05	neuron navigator 2
Psmd7	4.02e-13	0.102062	0.468	0.655	8.08e-09	proteasome (prosome, macropain) 26S subunit, non-ATPase, 7
Ppp1r2	1.43e-15	0.101988	0.569	0.805	2.88e-11	protein phosphatase 1, regulatory inhibitor subunit 2
Cfdp1	2.06e-15	0.101839	0.491	0.735	4.13e-11	craniofacial development protein 1
Trappc4	2.25e-12	0.101732	0.44	0.611	4.52e-08	trafficking protein particle complex 4
Zfp644	3.07e-13	0.101689	0.394	0.535	6.17e-09	zinc finger protein 644
Hexa	1.08e-12	0.101601	0.551	0.748	2.17e-08	hexosaminidase A
Vasp	6.55e-19	0.101576	0.532	0.796	1.32e-14	vasodilator-stimulated phosphoprotein
Stx17	1.34e-09	0.101575	0.588	0.748	2.68e-05	syntaxin 17
Atrx	1.36e-09	0.101503	0.532	0.704	2.72e-05	ATRX, chromatin remodeler
Impad1	5.3e-10	0.101469	0.634	0.792	1.07e-05	NA
Plekhb2	8.87e-15	0.101468	0.56	0.774	1.78e-10	pleckstrin homology domain containing, family B (evectins) member 2
Sgta	1.43e-08	0.101437	0.412	0.527	0.000286987	small glutamine-rich tetratricopeptide repeat (TPR)-containing, alpha
Agpat2	6.7e-07	0.101405	0.236	0.261	0.0134685	1-acylglycerol-3-phosphate O-acyltransferase 2 (lysophosphatidic acid acyltransferase, beta)
Syvn1	1.36e-10	0.101269	0.449	0.58	2.73e-06	synovial apoptosis inhibitor 1, synoviolin
Ppp1r1b	9.91e-07	0.101097	0.181	0.212	0.0199186	protein phosphatase 1, regulatory inhibitor subunit 1B
Samm50	2.68e-12	0.101053	0.384	0.509	5.39e-08	SAMM50 sorting and assembly machinery component
Slc25a28	1.42e-09	0.101032	0.296	0.416	2.86e-05	solute carrier family 25, member 28
Fmc1	8.5e-11	0.100939	0.375	0.535	1.71e-06	formation of mitochondrial complex V assembly factor 1
Dsc2	3.93e-11	0.100843	0.421	0.544	7.91e-07	desmocollin 2
Nfic	3.23e-10	0.10083	0.37	0.527	6.49e-06	nuclear factor I/C
Capzb	4.29e-14	0.100816	0.611	0.823	8.63e-10	capping protein (actin filament) muscle Z-line, beta
Uggt1	1.05e-14	0.100801	0.63	0.854	2.1e-10	UDP-glucose glycoprotein glucosyltransferase 1
Osgep	2.64e-07	0.100731	0.269	0.257	0.00530313	O-sialoglycoprotein endopeptidase
Usp24	3.34e-10	0.100672	0.324	0.407	6.72e-06	ubiquitin specific peptidase 24
Prpf40a	9.68e-13	0.100664	0.546	0.774	1.95e-08	pre-mRNA processing factor 40A
Capns1	9.86e-14	0.100632	0.625	0.845	1.98e-09	calpain, small subunit 1
Sqstm1	1.38e-11	0.100577	0.616	0.792	2.77e-07	sequestosome 1
Fam49b	2.46e-06	0.100567	0.319	0.385	0.0494927	NA
Bambi	4.77e-10	0.10051	0.801	0.96	9.58e-06	BMP and activin membrane-bound inhibitor
Copb1	3.35e-12	0.1005	0.644	0.827	6.74e-08	coatomer protein complex, subunit beta 1
Tecpr1	2.06e-15	0.100496	0.417	0.611	4.15e-11	tectonin beta-propeller repeat containing 1
Ccny	5.03e-07	0.100492	0.407	0.442	0.0101191	cyclin Y
Psenen	2.36e-22	0.100456	0.722	0.956	4.75e-18	presenilin enhancer gamma secretase subunit
Ddx46	5.51e-10	0.100433	0.417	0.597	1.11e-05	DEAD box helicase 46
Snd1	3.14e-10	0.100412	0.556	0.717	6.3e-06	staphylococcal nuclease and tudor domain containing 1
Epb41l4b	3.17e-11	0.10028	0.444	0.571	6.36e-07	erythrocyte membrane protein band 4.1 like 4b
C77080	5.52e-08	0.100225	0.389	0.46	0.00110957	expressed sequence C77080
Qdpr	1.96e-13	0.100122	0.347	0.478	3.95e-09	quinoid dihydropteridine reductase
Acvr1c	1.57e-13	0.100043	0.625	0.85	3.15e-09	activin A receptor, type IC
Ubald2	1.04e-14	0.100027	0.463	0.677	2.08e-10	UBA-like domain containing 2
Commd7	3.85e-07	0.100005	0.292	0.336	0.00774226	COMM domain containing 7
Maea	8.86e-10	0.0999843	0.431	0.558	1.78e-05	macrophage erythroblast attacher
Mbnl2	1.13e-11	0.0999782	0.718	0.916	2.26e-07	muscleblind like splicing factor 2
Polr2a	2.49e-14	0.0998157	0.38	0.571	5.01e-10	polymerase (RNA) II (DNA directed) polypeptide A
Ube2n	4.27e-10	0.0997479	0.435	0.566	8.59e-06	ubiquitin-conjugating enzyme E2N
Sh3glb1	1.89e-12	0.0996671	0.815	0.965	3.8e-08	SH3-domain GRB2-like B1 (endophilin)
Lsr	2.55e-11	0.0996601	0.639	0.81	5.13e-07	lipolysis stimulated lipoprotein receptor
Larp1	3.12e-17	0.0996072	0.606	0.872	6.27e-13	La ribonucleoprotein domain family, member 1
Arih2	6.25e-07	0.0995746	0.287	0.323	0.0125689	ariadne RBR E3 ubiquitin protein ligase 2
Csnk2a2	1.05e-07	0.09954	0.259	0.372	0.00211977	casein kinase 2, alpha prime polypeptide
Nudt21	2.76e-09	0.0995272	0.292	0.416	5.54e-05	nudix (nucleoside diphosphate linked moiety X)-type motif 21
Tab2	2.48e-07	0.0994891	0.347	0.412	0.00497514	TGF-beta activated kinase 1/MAP3K7 binding protein 2
Mgst2	2.2e-06	0.0994637	0.222	0.292	0.044268	microsomal glutathione S-transferase 2
Chpt1	5.62e-11	0.099434	0.565	0.748	1.13e-06	choline phosphotransferase 1
Tmem223	5.31e-13	0.0994036	0.463	0.606	1.07e-08	transmembrane protein 223
Rtn3	5.96e-12	0.0993035	0.644	0.841	1.2e-07	reticulon 3
Hdac2	1.46e-11	0.0992997	0.343	0.491	2.93e-07	histone deacetylase 2
Cacfd1	3.26e-17	0.0992685	0.454	0.699	6.55e-13	calcium channel flower domain containing 1
Slc39a7	6.42e-14	0.099217	0.653	0.876	1.29e-09	solute carrier family 39 (zinc transporter), member 7
Cul3	1.55e-13	0.0991743	0.588	0.761	3.12e-09	cullin 3
Hint2	4.31e-13	0.0990604	0.454	0.646	8.66e-09	histidine triad nucleotide binding protein 2
Tnrc18	6.87e-09	0.0990477	0.264	0.319	0.000138045	trinucleotide repeat containing 18
Mrpl34	1.26e-20	0.0990455	0.495	0.814	2.54e-16	mitochondrial ribosomal protein L34
Wdr18	1.77e-06	0.0990355	0.282	0.354	0.0356206	WD repeat domain 18
Phb	7.26e-09	0.0989937	0.324	0.389	0.0001459	prohibitin
Tapbp	3.56e-10	0.09898	0.333	0.442	7.15e-06	TAP binding protein
Exoc4	3.2e-08	0.0989556	0.292	0.31	0.000642958	exocyst complex component 4
Eif4ebp2	4.86e-16	0.0989034	0.514	0.739	9.78e-12	eukaryotic translation initiation factor 4E binding protein 2
Ssna1	2.15e-08	0.0988584	0.319	0.496	0.000431174	SS nuclear autoantigen 1
Kdelr2	1.69e-06	0.0987456	0.912	0.996	0.0339743	KDEL (Lys-Asp-Glu-Leu) endoplasmic reticulum protein retention receptor 2
Mvb12a	5.72e-13	0.0987286	0.505	0.712	1.15e-08	multivesicular body subunit 12A
Tax1bp1	1.88e-11	0.0986835	0.759	0.938	3.78e-07	Tax1 (human T cell leukemia virus type I) binding protein 1
Eci1	9.98e-09	0.0986303	0.412	0.531	0.000200687	enoyl-Coenzyme A delta isomerase 1
Bsdc1	1.75e-10	0.0984899	0.403	0.606	3.52e-06	BSD domain containing 1
Slc44a1	5.59e-11	0.0983562	0.301	0.447	1.12e-06	solute carrier family 44, member 1
Slc6a8	5.27e-10	0.0983185	0.259	0.398	1.06e-05	solute carrier family 6 (neurotransmitter transporter, creatine), member 8
Cited2	1.85e-08	0.0982778	0.338	0.465	0.000370928	Cbp/p300-interacting transactivator, with Glu/Asp-rich carboxy-terminal domain, 2
Ewsr1	6.95e-17	0.0982731	0.495	0.73	1.4e-12	Ewing sarcoma breakpoint region 1
Klf4	8.68e-12	0.0982312	0.426	0.602	1.75e-07	Kruppel-like factor 4 (gut)
Srek1	1.07e-07	0.0981218	0.361	0.447	0.00214167	splicing regulatory glutamine/lysine-rich protein 1
Fbl	7e-08	0.0980935	0.394	0.469	0.00140783	fibrillarin
M6pr	1.42e-17	0.0980695	0.417	0.628	2.85e-13	mannose-6-phosphate receptor, cation dependent
Bscl2	5.03e-09	0.098061	0.343	0.429	0.000101183	Berardinelli-Seip congenital lipodystrophy 2 (seipin)
Dctn5	3.95e-10	0.0979887	0.264	0.354	7.93e-06	dynactin 5
Ctnnbip1	8.86e-09	0.0979739	0.509	0.655	0.000178176	catenin beta interacting protein 1
Mpc2	4.2e-15	0.0979587	0.62	0.885	8.45e-11	mitochondrial pyruvate carrier 2
Ero1lb	4.12e-12	0.0979445	0.463	0.659	8.29e-08	NA
2610507B11Rik	2.6e-11	0.0978911	0.347	0.496	5.23e-07	RIKEN cDNA 2610507B11 gene
Akr1b3	2.9e-11	0.097852	0.343	0.504	5.83e-07	aldo-keto reductase family 1, member B3 (aldose reductase)
Ciao2a	5.6e-13	0.0976504	0.597	0.81	1.13e-08	cytosolic iron-sulfur assembly component 2A
Cenpb	6.19e-16	0.0975929	0.597	0.841	1.24e-11	centromere protein B
Ppp4c	4.72e-09	0.0974956	0.435	0.527	9.49e-05	protein phosphatase 4, catalytic subunit
Mxd4	6.32e-09	0.0974631	0.62	0.783	0.000126935	Max dimerization protein 4
Tmc4	1.52e-13	0.0974289	0.509	0.704	3.06e-09	transmembrane channel-like gene family 4
Hps4	4.99e-08	0.0973428	0.366	0.442	0.00100397	HPS4, biogenesis of lysosomal organelles complex 3 subunit 2
Rtf1	3.15e-10	0.0972949	0.338	0.425	6.33e-06	RTF1, Paf1/RNA polymerase II complex component
Cops6	1.91e-07	0.0972778	0.426	0.54	0.00384847	COP9 signalosome subunit 6
1110004F10Rik	7.17e-10	0.0972285	0.384	0.531	1.44e-05	RIKEN cDNA 1110004F10 gene
Poldip3	1.05e-07	0.0971709	0.315	0.31	0.00210627	polymerase (DNA-directed), delta interacting protein 3
Pdhb	1.25e-08	0.0971529	0.301	0.367	0.000251012	pyruvate dehydrogenase (lipoamide) beta
Ppp1r14b	3.14e-11	0.0971176	0.759	0.951	6.32e-07	protein phosphatase 1, regulatory inhibitor subunit 14B
Dsp	9.2e-13	0.0971012	0.593	0.779	1.85e-08	desmoplakin
Smarcc1	1.32e-12	0.0970132	0.417	0.615	2.65e-08	SWI/SNF related, matrix associated, actin dependent regulator of chromatin, subfamily c, member 1
Zfp667	3.9e-08	0.097003	0.329	0.363	0.00078408	zinc finger protein 667
Chchd4	5.81e-09	0.0969571	0.273	0.341	0.000116756	coiled-coil-helix-coiled-coil-helix domain containing 4
Eif3l	6.49e-13	0.0969337	0.454	0.628	1.3e-08	eukaryotic translation initiation factor 3, subunit L
Gjb1	1.88e-11	0.0968855	0.282	0.398	3.78e-07	gap junction protein, beta 1
Pin1	9.33e-12	0.0968137	0.384	0.535	1.88e-07	peptidyl-prolyl cis/trans isomerase, NIMA-interacting 1
Romo1	1.02e-12	0.0966732	0.75	0.942	2.04e-08	reactive oxygen species modulator 1
Rabgap1l	9.89e-10	0.0966664	0.37	0.482	1.99e-05	RAB GTPase activating protein 1-like
Dcaf11	7.96e-13	0.096627	0.444	0.628	1.6e-08	DDB1 and CUL4 associated factor 11
Fahd1	3.95e-08	0.0966214	0.25	0.363	0.000794912	fumarylacetoacetate hydrolase domain containing 1
Fndc3b	2.45e-21	0.0964823	0.546	0.85	4.92e-17	fibronectin type III domain containing 3B
Acat1	4.53e-12	0.0964501	0.301	0.451	9.1e-08	acetyl-Coenzyme A acetyltransferase 1
Anapc13	8.17e-15	0.0963975	0.588	0.81	1.64e-10	anaphase promoting complex subunit 13
Dusp23	1.76e-12	0.0963837	0.384	0.504	3.55e-08	dual specificity phosphatase 23
Eif4e	1.2e-14	0.0963824	0.454	0.673	2.41e-10	eukaryotic translation initiation factor 4E
Afdn	4.81e-15	0.0963782	0.486	0.677	9.67e-11	afadin, adherens junction formation factor
Ubap2l	5.19e-11	0.0963591	0.491	0.686	1.04e-06	ubiquitin-associated protein 2-like
Psmd13	1.4e-14	0.096288	0.486	0.664	2.81e-10	proteasome (prosome, macropain) 26S subunit, non-ATPase, 13
Ap1g1	2.05e-09	0.096181	0.366	0.513	4.11e-05	adaptor protein complex AP-1, gamma 1 subunit
Atp13a2	4.86e-11	0.096125	0.347	0.447	9.76e-07	ATPase type 13A2
Taf10	2.51e-19	0.0961239	0.694	0.934	5.05e-15	TATA-box binding protein associated factor 10
Gga2	4.45e-09	0.0961185	0.259	0.354	8.93e-05	golgi associated, gamma adaptin ear containing, ARF binding protein 2
Rint1	4.64e-14	0.096051	0.366	0.58	9.32e-10	RAD50 interactor 1
Klf13	1.19e-06	0.0960139	0.329	0.403	0.023943	Kruppel-like factor 13
Ppp1r12a	1.08e-10	0.0958842	0.361	0.482	2.18e-06	protein phosphatase 1, regulatory subunit 12A
Tbcb	9.42e-12	0.0958707	0.444	0.624	1.89e-07	tubulin folding cofactor B
Nckap1	4.67e-11	0.0958515	0.588	0.739	9.39e-07	NCK-associated protein 1
Kansl1	1.21e-06	0.095796	0.282	0.376	0.0243291	KAT8 regulatory NSL complex subunit 1
Mtdh	1.24e-16	0.0957187	0.704	0.934	2.48e-12	metadherin
Gdi1	1.5e-09	0.0956237	0.296	0.416	3.03e-05	guanosine diphosphate (GDP) dissociation inhibitor 1
Supt16	2.61e-08	0.0954826	0.329	0.451	0.000524865	SPT16, facilitates chromatin remodeling subunit
Laptm4b	2.43e-13	0.095424	0.292	0.504	4.88e-09	lysosomal-associated protein transmembrane 4B
Ide	5.42e-10	0.0953729	0.597	0.783	1.09e-05	insulin degrading enzyme
Tmem205	3.24e-11	0.0953525	0.509	0.681	6.51e-07	transmembrane protein 205
Dynlrb1	1.56e-10	0.0952864	0.639	0.836	3.13e-06	dynein light chain roadblock-type 1
Safb2	3.08e-10	0.0952006	0.412	0.562	6.19e-06	scaffold attachment factor B2
Gpa33	1.04e-10	0.0951509	0.444	0.633	2.09e-06	glycoprotein A33 (transmembrane)
Gne	1.01e-10	0.0950893	0.542	0.726	2.03e-06	glucosamine (UDP-N-acetyl)-2-epimerase/N-acetylmannosamine kinase
Arih1	4.97e-09	0.0950597	0.394	0.478	9.99e-05	ariadne RBR E3 ubiquitin protein ligase 1
Gltp	2.59e-09	0.0949155	0.394	0.535	5.21e-05	glycolipid transfer protein
Eif2a	4.22e-08	0.0948232	0.296	0.425	0.000847853	eukaryotic translation initiation factor 2A
Stag2	3.52e-10	0.0947667	0.38	0.451	7.07e-06	stromal antigen 2
Itch	4.83e-10	0.0947011	0.542	0.717	9.71e-06	itchy, E3 ubiquitin protein ligase
Srebf2	8.72e-08	0.0946353	0.556	0.699	0.00175372	sterol regulatory element binding factor 2
Glrx3	1.49e-15	0.0945815	0.565	0.81	3e-11	glutaredoxin 3
Cluh	1.4e-07	0.0945373	0.273	0.341	0.00280769	clustered mitochondria (cluA/CLU1) homolog
Mrpl54	7.29e-21	0.094461	0.583	0.867	1.46e-16	mitochondrial ribosomal protein L54
Prdx3	5.63e-12	0.0943926	0.407	0.597	1.13e-07	peroxiredoxin 3
Raly	5.81e-10	0.0943742	0.407	0.473	1.17e-05	hnRNP-associated with lethal yellow
Mplkip	2.15e-10	0.0943049	0.38	0.544	4.32e-06	M-phase specific PLK1 intereacting protein
Ythdf1	2.08e-11	0.0942996	0.347	0.491	4.19e-07	YTH N6-methyladenosine RNA binding protein 1
Cnot1	1e-12	0.0942911	0.454	0.619	2.02e-08	CCR4-NOT transcription complex, subunit 1
Arfip2	1.79e-14	0.0942569	0.556	0.801	3.6e-10	ADP-ribosylation factor interacting protein 2
Bcap31	2.81e-10	0.0942546	0.551	0.743	5.65e-06	B cell receptor associated protein 31
Klf6	6.35e-09	0.0942191	0.375	0.482	0.000127597	Kruppel-like factor 6
Grpel2	1.59e-11	0.0941565	0.537	0.717	3.2e-07	GrpE-like 2, mitochondrial
Timm50	5.32e-09	0.0941504	0.306	0.385	0.000106968	translocase of inner mitochondrial membrane 50
Mrps31	1.12e-08	0.094111	0.278	0.296	0.00022474	mitochondrial ribosomal protein S31
Ipo5	4.17e-09	0.0940812	0.306	0.438	8.39e-05	importin 5
Med25	1.44e-07	0.0940195	0.352	0.469	0.00289118	mediator complex subunit 25
Trpc4ap	1.68e-09	0.093977	0.509	0.642	3.37e-05	transient receptor potential cation channel, subfamily C, member 4 associated protein
Nfx1	9.93e-07	0.0939233	0.366	0.465	0.0199679	nuclear transcription factor, X-box binding 1
Ik	1.58e-10	0.0939135	0.435	0.558	3.18e-06	IK cytokine
Mapk1ip1l	7.49e-08	0.0939064	0.389	0.447	0.00150467	mitogen-activated protein kinase 1 interacting protein 1-like
Gfer	8e-13	0.0938834	0.602	0.819	1.61e-08	growth factor, augmenter of liver regeneration
Ypel3	7.14e-15	0.093666	0.509	0.735	1.43e-10	yippee like 3
Polr2c	5.47e-14	0.0936171	0.31	0.469	1.1e-09	polymerase (RNA) II (DNA directed) polypeptide C
Exosc7	4.56e-09	0.0935042	0.394	0.473	9.17e-05	exosome component 7
Myo7b	9.8e-12	0.0933861	0.333	0.465	1.97e-07	myosin VIIB
Mprip	3.95e-08	0.0932862	0.278	0.31	0.000794379	myosin phosphatase Rho interacting protein
Nufip2	6.49e-10	0.0932505	0.356	0.487	1.3e-05	nuclear fragile X mental retardation protein interacting protein 2
Lima1	5.34e-12	0.0932171	0.681	0.885	1.07e-07	LIM domain and actin binding 1
Nfat5	9.99e-09	0.0932051	0.259	0.416	0.000200839	nuclear factor of activated T cells 5
Suds3	2.18e-10	0.0931848	0.454	0.655	4.37e-06	suppressor of defective silencing 3 homolog (S. cerevisiae)
Nol11	1.43e-06	0.0931829	0.269	0.341	0.0286755	nucleolar protein 11
Ranbp2	2.16e-11	0.0931824	0.569	0.748	4.34e-07	RAN binding protein 2
Slc6a6	1.1e-13	0.0931626	0.519	0.748	2.21e-09	solute carrier family 6 (neurotransmitter transporter, taurine), member 6
Srrm1	3.01e-18	0.093023	0.593	0.872	6.06e-14	serine/arginine repetitive matrix 1
Ccnl1	4.48e-09	0.0930164	0.398	0.535	9e-05	cyclin L1
Rnf126	5.73e-10	0.0929334	0.384	0.491	1.15e-05	ring finger protein 126
Aig1	7.99e-16	0.0928913	0.574	0.805	1.61e-11	androgen-induced 1
Plgrkt	7.25e-10	0.0928528	0.324	0.473	1.46e-05	plasminogen receptor, C-terminal lysine transmembrane protein
Slk	1.48e-11	0.0928424	0.417	0.58	2.97e-07	STE20-like kinase
Mcf2l	1.05e-13	0.0928119	0.412	0.633	2.11e-09	mcf.2 transforming sequence-like
Churc1	6.56e-14	0.0925272	0.458	0.646	1.32e-09	churchill domain containing 1
Smim27	4.88e-11	0.0925238	0.375	0.5	9.8e-07	small integral membrane protein 27
Mrpl28	4.41e-11	0.0924682	0.412	0.588	8.87e-07	mitochondrial ribosomal protein L28
Rab1b	3.26e-08	0.0924646	0.384	0.469	0.000654583	RAB1B, member RAS oncogene family
Sord	4.65e-14	0.092463	0.62	0.841	9.35e-10	sorbitol dehydrogenase
Itfg1	1.8e-11	0.0924384	0.556	0.752	3.62e-07	integrin alpha FG-GAP repeat containing 1
Cwc15	9.65e-16	0.092434	0.514	0.739	1.94e-11	CWC15 spliceosome-associated protein
Zfp263	1.31e-07	0.0924009	0.292	0.296	0.00262962	zinc finger protein 263
Etfa	2.64e-09	0.0923821	0.389	0.535	5.31e-05	electron transferring flavoprotein, alpha polypeptide
Mfsd1	1.18e-06	0.0923702	0.264	0.314	0.0237884	major facilitator superfamily domain containing 1
Atp2a2	1.49e-14	0.092328	0.718	0.929	2.99e-10	ATPase, Ca++ transporting, cardiac muscle, slow twitch 2
Ctr9	2.91e-07	0.0923233	0.347	0.434	0.0058585	CTR9 homolog, Paf1/RNA polymerase II complex component
Mrps36	7.81e-11	0.0923224	0.31	0.429	1.57e-06	mitochondrial ribosomal protein S36
Bptf	1.85e-11	0.09229	0.366	0.544	3.72e-07	bromodomain PHD finger transcription factor
Zrsr2	2.94e-15	0.0922886	0.236	0.535	5.9e-11	zinc finger (CCCH type), RNA binding motif and serine/arginine rich 2
Npc2	4.61e-16	0.0922723	0.565	0.819	9.27e-12	NPC intracellular cholesterol transporter 2
Serinc2	6.85e-15	0.0922394	0.537	0.77	1.38e-10	serine incorporator 2
Ythdf3	2.3e-06	0.0921903	0.412	0.509	0.0463102	YTH N6-methyladenosine RNA binding protein 3
Pld1	3.48e-08	0.0921287	0.454	0.593	0.000700352	phospholipase D1
Il10rb	2.25e-16	0.0920615	0.491	0.726	4.52e-12	interleukin 10 receptor, beta
Pgrmc2	9.92e-10	0.0920606	0.347	0.438	1.99e-05	progesterone receptor membrane component 2
Comt	2.92e-15	0.0920378	0.389	0.593	5.87e-11	catechol-O-methyltransferase
Eif2s1	1.21e-10	0.0919186	0.537	0.686	2.44e-06	eukaryotic translation initiation factor 2, subunit 1 alpha
Lamtor1	5.73e-14	0.0919185	0.458	0.686	1.15e-09	late endosomal/lysosomal adaptor, MAPK and MTOR activator 1
Dnpep	1.49e-06	0.0918817	0.375	0.473	0.0298836	aspartyl aminopeptidase
Trim25	4.09e-08	0.0918446	0.477	0.571	0.000822	tripartite motif-containing 25
Perp	1.27e-14	0.091813	0.546	0.774	2.55e-10	PERP, TP53 apoptosis effector
Ktn1	7.59e-11	0.0917561	0.491	0.633	1.53e-06	kinectin 1
Golph3	3.13e-17	0.0917216	0.644	0.885	6.29e-13	golgi phosphoprotein 3
Pum1	5.14e-08	0.0916678	0.352	0.491	0.00103276	pumilio RNA-binding family member 1
Wipi1	1.15e-06	0.0916629	0.398	0.496	0.0231386	WD repeat domain, phosphoinositide interacting 1
Thoc7	2.72e-09	0.0916434	0.44	0.628	5.47e-05	THO complex 7
Akap8	1.38e-06	0.0915733	0.25	0.341	0.0277495	A kinase (PRKA) anchor protein 8
Psmc3	1.27e-11	0.0915123	0.463	0.668	2.56e-07	proteasome (prosome, macropain) 26S subunit, ATPase 3
Smarca4	1.34e-09	0.0914665	0.56	0.735	2.69e-05	SWI/SNF related, matrix associated, actin dependent regulator of chromatin, subfamily a, member 4
Wapl	1.15e-14	0.0914001	0.606	0.85	2.31e-10	WAPL cohesin release factor
Pum2	9.59e-12	0.091332	0.537	0.664	1.93e-07	pumilio RNA-binding family member 2
Ocln	1.09e-08	0.091325	0.366	0.442	0.000219525	occludin
Echs1	8.26e-12	0.0912699	0.407	0.606	1.66e-07	enoyl Coenzyme A hydratase, short chain, 1, mitochondrial
Kdm6b	3.33e-10	0.091185	0.352	0.487	6.7e-06	KDM1 lysine (K)-specific demethylase 6B
Iws1	4.34e-10	0.0911827	0.38	0.522	8.72e-06	IWS1, SUPT6 interacting protein
Pmpcb	2.48e-07	0.0911488	0.296	0.367	0.00498915	peptidase (mitochondrial processing) beta
Naa10	2.49e-07	0.0910306	0.269	0.319	0.0050098	N(alpha)-acetyltransferase 10, NatA catalytic subunit
Mrpl51	4.61e-17	0.0909693	0.528	0.801	9.27e-13	mitochondrial ribosomal protein L51
Eny2	3.83e-14	0.0909523	0.671	0.903	7.7e-10	ENY2 transcription and export complex 2 subunit
Usp16	8.87e-08	0.0908024	0.542	0.659	0.00178262	ubiquitin specific peptidase 16
Degs2	7.47e-14	0.0907833	0.713	0.925	1.5e-09	delta(4)-desaturase, sphingolipid 2
Tnpo3	3.62e-07	0.0907654	0.375	0.487	0.00728169	transportin 3
Hsph1	8.15e-09	0.0907225	0.338	0.398	0.000163816	heat shock 105kDa/110kDa protein 1
Grcc10	2.3e-14	0.0906365	0.505	0.704	4.63e-10	gene rich cluster, C10 gene
Snrnp48	9.58e-07	0.0905802	0.324	0.376	0.0192475	small nuclear ribonucleoprotein 48 (U11/U12)
Ppp2r5a	1.19e-06	0.0905633	0.44	0.5	0.0239111	protein phosphatase 2, regulatory subunit B', alpha
Atad3a	4.89e-08	0.0905227	0.236	0.292	0.000982906	ATPase family, AAA domain containing 3A
Hcfc1r1	5.31e-14	0.0904906	0.421	0.619	1.07e-09	host cell factor C1 regulator 1 (XPO1-dependent)
Smarcc2	8.47e-10	0.0904703	0.491	0.668	1.7e-05	SWI/SNF related, matrix associated, actin dependent regulator of chromatin, subfamily c, member 2
Emc10	6.99e-13	0.0904373	0.574	0.796	1.4e-08	ER membrane protein complex subunit 10
Tbc1d13	3.3e-08	0.0902995	0.213	0.23	0.000663497	TBC1 domain family, member 13
Atp2b1	7.96e-11	0.0902368	0.394	0.553	1.6e-06	ATPase, Ca++ transporting, plasma membrane 1
Arid1a	5.16e-09	0.0901938	0.398	0.5	0.000103729	AT rich interactive domain 1A (SWI-like)
2024-03-02	2.45e-10	0.0901799	0.769	0.938	4.93e-06	NA
Ssrp1	7.32e-08	0.0901388	0.375	0.429	0.00147187	structure specific recognition protein 1
Mcee	8.94e-16	0.0900522	0.356	0.558	1.8e-11	methylmalonyl CoA epimerase
Fam98c	1.02e-07	0.0900288	0.338	0.442	0.00206002	family with sequence similarity 98, member C
Zranb2	6.48e-13	0.0899798	0.435	0.628	1.3e-08	zinc finger, RAN-binding domain containing 2
Lrrc59	3.27e-14	0.0898449	0.625	0.858	6.56e-10	leucine rich repeat containing 59
Lias	1.01e-07	0.0897833	0.384	0.473	0.00203425	lipoic acid synthetase
Stub1	1.21e-15	0.0896946	0.551	0.788	2.43e-11	STIP1 homology and U-Box containing protein 1
Mrps35	3.4e-07	0.0894319	0.356	0.376	0.00683373	mitochondrial ribosomal protein S35
2900097C17Rik	2.58e-12	0.0894057	0.62	0.81	5.19e-08	NA
Ndufa1	4.4e-12	0.0893272	0.713	0.903	8.85e-08	NADH:ubiquinone oxidoreductase subunit A1
Cdk16	2.31e-13	0.0892189	0.347	0.535	4.64e-09	cyclin-dependent kinase 16
Psmd12	3.51e-13	0.0891802	0.454	0.642	7.05e-09	proteasome (prosome, macropain) 26S subunit, non-ATPase, 12
Eps8l3	8.1e-12	0.0890728	0.347	0.442	1.63e-07	EPS8-like 3
Cpsf6	1.21e-09	0.0890716	0.403	0.549	2.44e-05	cleavage and polyadenylation specific factor 6
Swt1	3.41e-07	0.0890486	0.403	0.522	0.00685973	SWT1 RNA endoribonuclease homolog (S. cerevisiae)
Tnks2	6.12e-10	0.0890372	0.435	0.593	1.23e-05	tankyrase, TRF1-interacting ankyrin-related ADP-ribose polymerase 2
U2af2	1.9e-08	0.0889766	0.315	0.363	0.000381136	U2 small nuclear ribonucleoprotein auxiliary factor (U2AF) 2
Mrps34	5.47e-15	0.0889409	0.542	0.77	1.1e-10	mitochondrial ribosomal protein S34
Sltm	4.71e-11	0.0888841	0.565	0.748	9.48e-07	SAFB-like, transcription modulator
Adam10	4.78e-08	0.0887872	0.315	0.429	0.000960391	a disintegrin and metallopeptidase domain 10
Rsrc2	1.07e-07	0.0887757	0.477	0.606	0.00215752	arginine/serine-rich coiled-coil 2
Commd4	1.27e-07	0.0887471	0.185	0.243	0.00255386	COMM domain containing 4
Lmo7	8.12e-10	0.0887112	0.463	0.588	1.63e-05	LIM domain only 7
Mrpl2	1.06e-09	0.0887089	0.301	0.438	2.13e-05	mitochondrial ribosomal protein L2
Fh1	3.61e-07	0.0886905	0.19	0.27	0.00726381	fumarate hydratase 1
Golga7	1.54e-11	0.0886877	0.319	0.496	3.09e-07	golgi autoantigen, golgin subfamily a, 7
Bag3	6.98e-07	0.0886345	0.31	0.394	0.0140208	BCL2-associated athanogene 3
Chd4	1.03e-14	0.0885864	0.528	0.757	2.07e-10	chromodomain helicase DNA binding protein 4
Lama5	1.14e-09	0.0885711	0.394	0.522	2.3e-05	laminin, alpha 5
Pggt1b	5.64e-09	0.0884816	0.296	0.372	0.00011339	protein geranylgeranyltransferase type I, beta subunit
Cln6	3.01e-12	0.0884575	0.431	0.655	6.04e-08	ceroid-lipofuscinosis, neuronal 6
Csnk1a1	6.25e-10	0.0884296	0.833	0.969	1.26e-05	casein kinase 1, alpha 1
Naprt	1.21e-06	0.088361	0.292	0.288	0.0244146	nicotinate phosphoribosyltransferase
Ddb1	3.02e-13	0.0883168	0.736	0.942	6.08e-09	damage specific DNA binding protein 1
Kdm5c	1.16e-06	0.0882791	0.352	0.465	0.02338	lysine (K)-specific demethylase 5C
Prkcsh	4.12e-12	0.0882653	0.551	0.761	8.28e-08	protein kinase C substrate 80K-H
Hexim1	1.23e-08	0.0882504	0.264	0.345	0.000246737	hexamethylene bis-acetamide inducible 1
B3gat3	6.25e-12	0.0882369	0.44	0.615	1.26e-07	beta-1,3-glucuronyltransferase 3 (glucuronosyltransferase I)
Atp6v0e	9.99e-12	0.0882352	0.648	0.863	2.01e-07	ATPase, H+ transporting, lysosomal V0 subunit E
Aco1	2.1e-08	0.088227	0.301	0.389	0.000422374	aconitase 1
Smim26	9.38e-09	0.0881762	0.292	0.403	0.00018846	small integral membrane protein 26
Ggnbp2	1.99e-13	0.088173	0.56	0.792	4e-09	gametogenetin binding protein 2
Wdr83os	4.21e-12	0.0881151	0.56	0.77	8.46e-08	WD repeat domain 83 opposite strand
Msl2	2.01e-12	0.0880318	0.329	0.531	4.05e-08	MSL complex subunit 2
Aldh18a1	4.07e-16	0.087955	0.546	0.814	8.18e-12	aldehyde dehydrogenase 18 family, member A1
Ilf2	4.86e-07	0.0879266	0.264	0.35	0.00976563	interleukin enhancer binding factor 2
Hook2	5.89e-10	0.0878493	0.37	0.513	1.18e-05	hook microtubule tethering protein 2
Snf8	1.87e-18	0.0878447	0.472	0.743	3.76e-14	SNF8, ESCRT-II complex subunit, homolog (S. cerevisiae)
Gclm	1.27e-16	0.087844	0.5	0.73	2.55e-12	glutamate-cysteine ligase, modifier subunit
Mdm4	7.29e-09	0.0877243	0.31	0.451	0.000146486	transformed mouse 3T3 cell double minute 4
Becn1	8.48e-14	0.087515	0.435	0.606	1.7e-09	beclin 1, autophagy related
Ddx18	2.31e-08	0.0875075	0.319	0.412	0.000463746	DEAD box helicase 18
Tmem160	1.33e-17	0.0874034	0.667	0.894	2.67e-13	transmembrane protein 160
2900026A02Rik	6.55e-09	0.087265	0.394	0.491	0.000131701	RIKEN cDNA 2900026A02 gene
Nudc	1.3e-15	0.0872347	0.417	0.633	2.61e-11	nudC nuclear distribution protein
Atic	2.48e-08	0.0872061	0.264	0.376	0.000499315	5-aminoimidazole-4-carboxamide ribonucleotide formyltransferase/IMP cyclohydrolase
Ola1	2.42e-08	0.0869985	0.431	0.58	0.000487201	Obg-like ATPase 1
Fgfr3	4.6e-07	0.0869311	0.301	0.341	0.00924629	fibroblast growth factor receptor 3
Stard4	7.75e-14	0.0868383	0.375	0.584	1.56e-09	StAR-related lipid transfer (START) domain containing 4
Higd1a	9.37e-12	0.0868053	0.426	0.606	1.88e-07	HIG1 domain family, member 1A
Farsb	7.45e-12	0.0867891	0.375	0.593	1.5e-07	phenylalanyl-tRNA synthetase, beta subunit
Ssr1	2.13e-13	0.0867763	0.75	0.938	4.29e-09	signal sequence receptor, alpha
Cetn3	2.57e-10	0.0867353	0.38	0.513	5.17e-06	centrin 3
Setd3	1.45e-14	0.0867228	0.505	0.699	2.91e-10	SET domain containing 3
Tmem30b	8.79e-16	0.0866089	0.519	0.783	1.77e-11	transmembrane protein 30B
Anapc16	6.2e-10	0.0866036	0.407	0.544	1.25e-05	anaphase promoting complex subunit 16
Vapa	1.71e-11	0.0864531	0.787	0.951	3.44e-07	vesicle-associated membrane protein, associated protein A
Abr	9.75e-11	0.0863651	0.352	0.5	1.96e-06	active BCR-related gene
Plekhj1	2.38e-08	0.0863605	0.37	0.496	0.000477788	pleckstrin homology domain containing, family J member 1
Crlf1	7.19e-13	0.0863492	0.597	0.765	1.45e-08	cytokine receptor-like factor 1
S100a16	1.07e-12	0.0863197	0.444	0.65	2.16e-08	S100 calcium binding protein A16
Ifngr2	1.21e-09	0.0863186	0.264	0.385	2.43e-05	interferon gamma receptor 2
Dvl1	2.03e-09	0.0862718	0.259	0.35	4.08e-05	dishevelled segment polarity protein 1
Cops4	6.94e-13	0.0862513	0.491	0.695	1.39e-08	COP9 signalosome subunit 4
Akap9	2.37e-11	0.0862229	0.657	0.881	4.77e-07	A kinase (PRKA) anchor protein (yotiao) 9
Gemin7	1.31e-08	0.0862218	0.352	0.473	0.000262491	gem nuclear organelle associated protein 7
4931406C07Rik	8.44e-10	0.0861907	0.324	0.447	1.7e-05	RIKEN cDNA 4931406C07 gene
Ap1m2	4.06e-07	0.0861777	0.329	0.438	0.00815908	adaptor protein complex AP-1, mu 2 subunit
Ncbp2	1.15e-06	0.0861675	0.292	0.385	0.023134	nuclear cap binding protein subunit 2
Msl1	1.38e-09	0.0861597	0.347	0.513	2.77e-05	male specific lethal 1
Clpp	1.07e-16	0.0861075	0.444	0.664	2.14e-12	caseinolytic mitochondrial matrix peptidase proteolytic subunit
Ap1s1	1.72e-10	0.0860941	0.319	0.465	3.45e-06	adaptor protein complex AP-1, sigma 1
R3hdm4	3.03e-16	0.0860177	0.458	0.708	6.09e-12	R3H domain containing 4
Hacd3	3.52e-08	0.0859318	0.356	0.473	0.000707286	3-hydroxyacyl-CoA dehydratase 3
Gcc2	3.04e-17	0.0859148	0.616	0.885	6.1e-13	GRIP and coiled-coil domain containing 2
Pik3r1	7.64e-09	0.085841	0.407	0.531	0.000153653	phosphoinositide-3-kinase regulatory subunit 1
Sf3b6	4.06e-14	0.0857957	0.481	0.721	8.16e-10	splicing factor 3B, subunit 6
Dnm2	1.28e-14	0.0857908	0.519	0.739	2.57e-10	dynamin 2
Nudt5	2.45e-10	0.0857722	0.319	0.412	4.93e-06	nudix (nucleoside diphosphate linked moiety X)-type motif 5
Psmb7	1.05e-10	0.0857471	0.37	0.535	2.11e-06	proteasome (prosome, macropain) subunit, beta type 7
Fto	1.2e-08	0.0857337	0.324	0.478	0.000240714	fat mass and obesity associated
Asxl2	8.39e-11	0.0856228	0.426	0.637	1.69e-06	ASXL transcriptional regulator 2
Ylpm1	6.81e-08	0.0855887	0.273	0.367	0.00136862	YLP motif containing 1
Cers2	2.32e-08	0.0854978	0.421	0.549	0.000465468	ceramide synthase 2
Ifi27l2b	1.64e-09	0.0854964	0.588	0.788	3.29e-05	interferon, alpha-inducible protein 27 like 2B
Cuta	6.38e-14	0.0854607	0.569	0.801	1.28e-09	cutA divalent cation tolerance homolog
Derl1	2.02e-13	0.0854129	0.63	0.827	4.07e-09	Der1-like domain family, member 1
Rab27a	7.71e-09	0.0853725	0.282	0.42	0.00015502	RAB27A, member RAS oncogene family
Lpp	1.7e-09	0.0853707	0.491	0.611	3.41e-05	LIM domain containing preferred translocation partner in lipoma
Map3k1	4.86e-07	0.0852443	0.338	0.381	0.00977505	mitogen-activated protein kinase kinase kinase 1
0610010K14Rik	1.67e-07	0.0852373	0.394	0.469	0.00336177	RIKEN cDNA 0610010K14 gene
Rab43	8.97e-07	0.0852029	0.366	0.385	0.0180207	RAB43, member RAS oncogene family
Sars	2.13e-10	0.0851844	0.667	0.854	4.29e-06	seryl-aminoacyl-tRNA synthetase
Tox4	1.52e-08	0.0851052	0.306	0.447	0.000305941	TOX high mobility group box family member 4
Ppif	1.86e-10	0.0850462	0.278	0.389	3.75e-06	peptidylprolyl isomerase F (cyclophilin F)
Irf6	2.23e-16	0.0850182	0.431	0.633	4.47e-12	interferon regulatory factor 6
Khdc4	6.28e-10	0.0850013	0.375	0.487	1.26e-05	KH domain containing 4, pre-mRNA splicing factor
Egln1	6.49e-09	0.0849546	0.329	0.381	0.000130464	egl-9 family hypoxia-inducible factor 1
Llgl2	2.47e-09	0.0849424	0.449	0.606	4.96e-05	LLGL2 scribble cell polarity complex component
Tcn2	1.11e-07	0.0848436	0.375	0.451	0.00223638	transcobalamin 2
Selenot	2.73e-10	0.0848146	0.505	0.677	5.48e-06	selenoprotein T
Emd	7.74e-07	0.084797	0.296	0.279	0.015549	emerin
Prpf8	2.01e-11	0.0847896	0.472	0.664	4.04e-07	pre-mRNA processing factor 8
Abhd17c	4.7e-14	0.0847795	0.444	0.655	9.45e-10	abhydrolase domain containing 17C
Limk2	1.57e-10	0.0847722	0.412	0.58	3.15e-06	LIM motif-containing protein kinase 2
Lypla1	1.85e-16	0.0847618	0.444	0.69	3.71e-12	lysophospholipase 1
Raph1	1.27e-07	0.0847415	0.361	0.451	0.00256217	Ras association (RalGDS/AF-6) and pleckstrin homology domains 1
Cox17	3.24e-08	0.084669	0.866	0.978	0.000650635	cytochrome c oxidase assembly protein 17, copper chaperone
Pdia3	1.42e-10	0.084613	0.819	0.973	2.85e-06	protein disulfide isomerase associated 3
Rab27b	2.19e-12	0.0846007	0.593	0.801	4.4e-08	RAB27B, member RAS oncogene family
Cand1	1.19e-15	0.0845961	0.366	0.571	2.38e-11	cullin associated and neddylation disassociated 1
Scp2	2.73e-11	0.0845816	0.727	0.938	5.49e-07	sterol carrier protein 2, liver
Prpf38b	1.79e-14	0.0845681	0.444	0.646	3.61e-10	PRP38 pre-mRNA processing factor 38 (yeast) domain containing B
Slc31a1	1.1e-15	0.0845429	0.528	0.783	2.21e-11	solute carrier family 31, member 1
Yipf2	2.87e-11	0.0845225	0.315	0.496	5.77e-07	Yip1 domain family, member 2
Golim4	9e-10	0.0845097	0.417	0.58	1.81e-05	golgi integral membrane protein 4
Grn	8.05e-12	0.0844666	0.509	0.721	1.62e-07	granulin
Sptssa	2.45e-17	0.0844108	0.509	0.77	4.93e-13	serine palmitoyltransferase, small subunit A
Srp54a	2.94e-10	0.0843394	0.347	0.527	5.9e-06	signal recognition particle 54A
Nudt2	4.19e-09	0.0843321	0.315	0.447	8.42e-05	nudix (nucleoside diphosphate linked moiety X)-type motif 2
Psmg3	2.92e-09	0.0842487	0.278	0.429	5.88e-05	proteasome (prosome, macropain) assembly chaperone 3
Noct	1.11e-08	0.0841039	0.361	0.558	0.000223043	nocturnin
Pdcd5	7.1e-16	0.0840542	0.486	0.699	1.43e-11	programmed cell death 5
Frmd4b	2.75e-09	0.0840145	0.282	0.425	5.52e-05	FERM domain containing 4B
Nectin2	7.17e-07	0.0839739	0.333	0.447	0.0144091	nectin cell adhesion molecule 2
Mvp	7.22e-16	0.083912	0.389	0.619	1.45e-11	major vault protein
Rnps1	1.08e-07	0.0838979	0.324	0.381	0.00217102	RNA binding protein with serine rich domain 1
Acadsb	5.26e-10	0.0838833	0.421	0.584	1.06e-05	acyl-Coenzyme A dehydrogenase, short/branched chain
Plec	1.22e-15	0.0838718	0.44	0.708	2.45e-11	plectin
Pard3	3.97e-07	0.0838427	0.306	0.385	0.00797999	par-3 family cell polarity regulator
Tfam	2.81e-08	0.0837795	0.315	0.425	0.000565659	transcription factor A, mitochondrial
Mier1	1.94e-11	0.0837453	0.417	0.571	3.9e-07	MEIR1 treanscription regulator
Rab8a	7.46e-15	0.0837399	0.454	0.681	1.5e-10	RAB8A, member RAS oncogene family
Appbp2	2.37e-07	0.0837064	0.403	0.496	0.00476914	amyloid beta precursor protein (cytoplasmic tail) binding protein 2
Agfg1	6e-08	0.0836234	0.227	0.314	0.00120625	ArfGAP with FG repeats 1
Puf60	4.95e-11	0.0835513	0.5	0.668	9.96e-07	poly-U binding splicing factor 60
Tuba4a	2.13e-11	0.0835298	0.657	0.867	4.28e-07	tubulin, alpha 4A
Mapkapk2	4.5e-07	0.0835298	0.366	0.429	0.00904789	MAP kinase-activated protein kinase 2
Mapk1	1.89e-10	0.0835175	0.519	0.717	3.8e-06	mitogen-activated protein kinase 1
Clint1	2.74e-14	0.0833535	0.63	0.867	5.5e-10	clathrin interactor 1
Gm14207	1.19e-08	0.0833332	0.495	0.584	0.000239687	predicted gene 14207
Fsd1l	6.93e-09	0.083261	0.245	0.451	0.000139368	fibronectin type III and SPRY domain containing 1-like
Zc3h15	2.41e-14	0.0831553	0.667	0.876	4.85e-10	zinc finger CCCH-type containing 15
Usp14	4.94e-09	0.0831044	0.319	0.425	9.93e-05	ubiquitin specific peptidase 14
U2surp	6.51e-10	0.0830879	0.505	0.655	1.31e-05	U2 snRNP-associated SURP domain containing
Tjp2	8.78e-10	0.0830711	0.306	0.442	1.76e-05	tight junction protein 2
Brd3	2.47e-08	0.0829326	0.352	0.504	0.000496072	bromodomain containing 3
Vgll4	2.21e-10	0.0829102	0.602	0.801	4.44e-06	vestigial like family member 4
Rab5if	5.16e-20	0.0829035	0.713	0.956	1.04e-15	RAB5 interacting factor
Crb3	6.65e-17	0.0827913	0.509	0.761	1.34e-12	crumbs family member 3
Pitpnb	4.61e-09	0.0827383	0.403	0.522	9.27e-05	phosphatidylinositol transfer protein, beta
Srprb	1.25e-12	0.0827324	0.361	0.549	2.52e-08	signal recognition particle receptor, B subunit
Slc11a2	9.93e-10	0.0827071	0.185	0.314	1.99e-05	solute carrier family 11 (proton-coupled divalent metal ion transporters), member 2
Dapk3	3.61e-08	0.0826246	0.407	0.465	0.000726577	death-associated protein kinase 3
Sel1l3	2.02e-18	0.0826112	0.606	0.854	4.06e-14	sel-1 suppressor of lin-12-like 3 (C. elegans)
Eif2b1	9.3e-15	0.0826105	0.259	0.482	1.87e-10	eukaryotic translation initiation factor 2B, subunit 1 (alpha)
Ndel1	1.71e-08	0.0826013	0.329	0.478	0.00034376	nudE neurodevelopment protein 1 like 1
Usp12	1.93e-06	0.0826008	0.176	0.274	0.0387487	ubiquitin specific peptidase 12
Pcca	3.63e-07	0.0825912	0.264	0.292	0.00729828	propionyl-Coenzyme A carboxylase, alpha polypeptide
Wdr43	1.72e-06	0.0824907	0.356	0.425	0.0345808	WD repeat domain 43
Atp6ap1	1.31e-10	0.0824667	0.458	0.615	2.64e-06	ATPase, H+ transporting, lysosomal accessory protein 1
Tuba1c	6.24e-10	0.0824558	0.398	0.558	1.25e-05	tubulin, alpha 1C
Cog8	1.18e-08	0.0824273	0.352	0.478	0.000237659	component of oligomeric golgi complex 8
Gcdh	2.23e-12	0.0824215	0.366	0.553	4.47e-08	glutaryl-Coenzyme A dehydrogenase
Pcnp	1.34e-14	0.0823767	0.486	0.659	2.69e-10	PEST proteolytic signal containing nuclear protein
Arhgef26	6.36e-10	0.0823145	0.347	0.491	1.28e-05	Rho guanine nucleotide exchange factor (GEF) 26
Rad23a	3.37e-08	0.0823031	0.495	0.646	0.000676697	RAD23 homolog A, nucleotide excision repair protein
Mrpl41	2.49e-07	0.0822886	0.296	0.363	0.00499728	mitochondrial ribosomal protein L41
CAAA01118383.1	3.27e-11	0.0822471	0.449	0.611	6.57e-07	NA
Amz2	9.85e-08	0.0821992	0.231	0.314	0.00198009	archaelysin family metallopeptidase 2
Nolc1	1.46e-12	0.0821976	0.389	0.553	2.94e-08	nucleolar and coiled-body phosphoprotein 1
Inppl1	1.16e-08	0.082187	0.333	0.478	0.000233751	inositol polyphosphate phosphatase-like 1
Wls	6.56e-07	0.0821754	0.347	0.478	0.0131919	wntless WNT ligand secretion mediator
Capza2	6.8e-20	0.0821521	0.468	0.757	1.37e-15	capping protein (actin filament) muscle Z-line, alpha 2
Gstm2	1.17e-06	0.0821137	0.245	0.296	0.0235706	glutathione S-transferase, mu 2
Ppp3ca	3.28e-17	0.0820813	0.579	0.832	6.59e-13	protein phosphatase 3, catalytic subunit, alpha isoform
Sec13	2.89e-15	0.0820641	0.509	0.739	5.82e-11	SEC13 homolog, nuclear pore and COPII coat complex component
Lamtor4	1.61e-15	0.0819758	0.593	0.827	3.24e-11	late endosomal/lysosomal adaptor, MAPK and MTOR activator 4
Grina	3.82e-08	0.081961	0.407	0.549	0.000766917	glutamate receptor, ionotropic, N-methyl D-aspartate-associated protein 1 (glutamate binding)
Bcl9	6.79e-14	0.0818219	0.333	0.588	1.36e-09	B cell CLL/lymphoma 9
Man1a	9.1e-12	0.0817398	0.579	0.761	1.83e-07	mannosidase 1, alpha
Ncstn	4.8e-07	0.081734	0.306	0.407	0.00965339	nicastrin
Kpnb1	2.67e-13	0.0816969	0.454	0.695	5.36e-09	karyopherin (importin) beta 1
Tug1	3.7e-09	0.0816918	0.347	0.531	7.43e-05	taurine upregulated gene 1
Slc35a3	7.91e-11	0.0816826	0.546	0.743	1.59e-06	solute carrier family 35 (UDP-N-acetylglucosamine (UDP-GlcNAc) transporter), member 3
Rap1a	3.53e-15	0.0816613	0.671	0.903	7.1e-11	RAS-related protein 1a
Stk11	2.33e-12	0.081603	0.463	0.646	4.68e-08	serine/threonine kinase 11
Cope	1.01e-10	0.081512	0.722	0.907	2.04e-06	coatomer protein complex, subunit epsilon
Eif4a2	6.38e-15	0.0815026	0.676	0.907	1.28e-10	eukaryotic translation initiation factor 4A2
Hnrnpul1	1.27e-12	0.0814887	0.421	0.566	2.55e-08	heterogeneous nuclear ribonucleoprotein U-like 1
Stx5a	1.9e-17	0.0813314	0.495	0.743	3.82e-13	syntaxin 5A
Duox2	3.29e-08	0.0813007	0.162	0.252	0.000661491	dual oxidase 2
Lsm3	7.33e-07	0.0812852	0.218	0.323	0.0147383	LSM3 homolog, U6 small nuclear RNA and mRNA degradation associated
Ankrd13c	6.71e-08	0.0811261	0.384	0.5	0.00134898	ankyrin repeat domain 13c
Cebpg	2.62e-16	0.081106	0.407	0.686	5.26e-12	CCAAT/enhancer binding protein (C/EBP), gamma
Tars	3.28e-12	0.0810898	0.667	0.863	6.59e-08	threonyl-tRNA synthetase
Pink1	1.14e-08	0.0810856	0.324	0.416	0.00022993	PTEN induced putative kinase 1
Imp3	5.44e-16	0.0810175	0.505	0.752	1.09e-11	IMP3, U3 small nucleolar ribonucleoprotein
Ensa	1.48e-06	0.0808642	0.25	0.332	0.0297821	endosulfine alpha
Tmem250-ps	2.84e-07	0.0808382	0.301	0.372	0.00569852	transmembrane protein 250, pseudogene
Txndc11	4.47e-14	0.0808071	0.431	0.646	8.98e-10	thioredoxin domain containing 11
Sod2	2.08e-15	0.0807707	0.514	0.774	4.19e-11	superoxide dismutase 2, mitochondrial
Akr1c12	1.23e-06	0.0806769	0.273	0.358	0.0246621	aldo-keto reductase family 1, member C12
Mrps16	2.63e-16	0.0806539	0.491	0.717	5.3e-12	mitochondrial ribosomal protein S16
Pcyt2	1.17e-07	0.0806505	0.324	0.412	0.00236095	phosphate cytidylyltransferase 2, ethanolamine
Qtrt1	6.89e-07	0.0806319	0.343	0.429	0.0138403	queuine tRNA-ribosyltransferase catalytic subunit 1
Ccar1	2.65e-13	0.0806217	0.468	0.704	5.33e-09	cell division cycle and apoptosis regulator 1
Cdc73	8.36e-14	0.0805828	0.449	0.659	1.68e-09	cell division cycle 73, Paf1/RNA polymerase II complex component
Pop5	5.05e-16	0.0805827	0.491	0.73	1.02e-11	processing of precursor 5, ribonuclease P/MRP family (S. cerevisiae)
Atf7ip	4.74e-07	0.0805734	0.296	0.385	0.00952608	activating transcription factor 7 interacting protein
Eif3g	3.84e-15	0.0804348	0.546	0.761	7.71e-11	eukaryotic translation initiation factor 3, subunit G
Ptpmt1	1.69e-12	0.0804145	0.542	0.748	3.39e-08	protein tyrosine phosphatase, mitochondrial 1
Npm3	8.87e-12	0.0804067	0.444	0.584	1.78e-07	nucleoplasmin 3
Sumo1	3.25e-17	0.0804023	0.569	0.858	6.54e-13	small ubiquitin-like modifier 1
Cbr1	4.62e-10	0.0803954	0.301	0.403	9.28e-06	carbonyl reductase 1
Rangap1	6.61e-14	0.0803306	0.394	0.602	1.33e-09	RAN GTPase activating protein 1
Lamp2	2.22e-08	0.080217	0.856	0.982	0.000447096	lysosomal-associated membrane protein 2
Phc3	1.4e-07	0.0801876	0.282	0.323	0.00281728	polyhomeotic 3
Morf4l1	4.27e-17	0.0801382	0.727	0.938	8.59e-13	mortality factor 4 like 1
Alkbh1	3.14e-09	0.0801212	0.227	0.394	6.3e-05	alkB homolog 1, histone H2A dioxygenase
Ivd	2.55e-09	0.0801082	0.231	0.372	5.12e-05	isovaleryl coenzyme A dehydrogenase
Casp8	9.85e-08	0.0800465	0.338	0.389	0.00197968	caspase 8
Sptbn1	5.99e-23	0.0800347	0.444	0.77	1.2e-18	spectrin beta, non-erythrocytic 1
Arf3	7.02e-14	0.0800344	0.444	0.699	1.41e-09	ADP-ribosylation factor 3
Trabd	1.76e-13	0.0799743	0.764	0.965	3.54e-09	TraB domain containing
Syf2	3.51e-12	0.0799702	0.463	0.673	7.05e-08	SYF2 homolog, RNA splicing factor (S. cerevisiae)
Stt3b	7.82e-12	0.0799522	0.62	0.832	1.57e-07	STT3, subunit of the oligosaccharyltransferase complex, homolog B (S. cerevisiae)
Dnajc10	7.53e-13	0.0799462	0.75	0.951	1.51e-08	DnaJ heat shock protein family (Hsp40) member C10
Adh5	9.03e-07	0.0799109	0.31	0.376	0.0181434	alcohol dehydrogenase 5 (class III), chi polypeptide
Gse1	1.79e-07	0.0799024	0.287	0.363	0.0035901	genetic suppressor element 1, coiled-coil protein
Paip1	7.03e-09	0.0798835	0.329	0.465	0.000141349	polyadenylate binding protein-interacting protein 1
Rab11a	1.02e-13	0.0798457	0.468	0.659	2.05e-09	RAB11A, member RAS oncogene family
Gpld1	8.14e-07	0.0798456	0.329	0.425	0.0163634	glycosylphosphatidylinositol specific phospholipase D1
Zc3h7a	1.8e-13	0.0798324	0.468	0.681	3.62e-09	zinc finger CCCH type containing 7 A
Zfc3h1	6.77e-07	0.0798295	0.343	0.482	0.0136134	zinc finger, C3H1-type containing
Fnip1	1.89e-06	0.0798249	0.324	0.403	0.0379199	folliculin interacting protein 1
Rad23b	7.65e-20	0.079813	0.556	0.85	1.54e-15	RAD23 homolog B, nucleotide excision repair protein
Ei24	6.36e-20	0.0798002	0.579	0.819	1.28e-15	etoposide induced 2.4 mRNA
Tufm	4.1e-10	0.0797963	0.264	0.394	8.24e-06	Tu translation elongation factor, mitochondrial
Mrps11	1.27e-07	0.0797795	0.213	0.261	0.00254907	mitochondrial ribosomal protein S11
Mep1b	2.18e-06	0.0797188	0.12	0.252	0.0437273	meprin 1 beta
Dhrs7b	3.31e-07	0.0797173	0.204	0.248	0.00665486	dehydrogenase/reductase (SDR family) member 7B
Fam136a	4.07e-10	0.0796597	0.259	0.376	8.18e-06	family with sequence similarity 136, member A
App	2.02e-14	0.0796149	0.593	0.858	4.07e-10	amyloid beta (A4) precursor protein
Eif1ad	2.94e-10	0.0796013	0.269	0.358	5.92e-06	eukaryotic translation initiation factor 1A domain containing
Rnf185	1.19e-07	0.0795946	0.356	0.429	0.00239166	ring finger protein 185
Ubp1	3.54e-07	0.0795898	0.347	0.456	0.00710968	upstream binding protein 1
Mydgf	5.13e-17	0.0795847	0.722	0.965	1.03e-12	myeloid derived growth factor
Rnf166	2.57e-07	0.0794975	0.213	0.261	0.00517547	ring finger protein 166
Coa5	8.87e-10	0.0794832	0.394	0.549	1.78e-05	cytochrome C oxidase assembly factor 5
Lonp1	9.23e-07	0.0794585	0.278	0.319	0.0185453	lon peptidase 1, mitochondrial
Cst3	1.01e-11	0.0794492	0.829	0.982	2.03e-07	cystatin C
Ip6k1	2e-09	0.0794417	0.264	0.341	4.03e-05	inositol hexaphosphate kinase 1
Slc35c1	3.67e-13	0.0794103	0.319	0.504	7.37e-09	solute carrier family 35, member C1
Ikbkb	2e-06	0.079399	0.227	0.27	0.0401087	inhibitor of kappaB kinase beta
Sp1	4.52e-12	0.0793419	0.338	0.434	9.09e-08	trans-acting transcription factor 1
Zbtb7b	1.19e-06	0.0793005	0.296	0.336	0.0239585	zinc finger and BTB domain containing 7B
Acsf3	2.44e-09	0.0792827	0.255	0.389	4.91e-05	acyl-CoA synthetase family member 3
AI463229	7.85e-13	0.0792715	0.394	0.58	1.58e-08	expressed sequence AI463229
Tbl1x	7.87e-12	0.0792305	0.384	0.544	1.58e-07	transducin (beta)-like 1 X-linked
Mrpl15	1.44e-11	0.0791956	0.463	0.677	2.89e-07	mitochondrial ribosomal protein L15
Pts	1.82e-06	0.0791954	0.324	0.398	0.0366321	6-pyruvoyl-tetrahydropterin synthase
4833439L19Rik	6.78e-16	0.0791435	0.579	0.836	1.36e-11	RIKEN cDNA 4833439L19 gene
Igkc	1.54e-13	0.0790699	0.287	0.496	3.1e-09	immunoglobulin kappa constant
Hspa4	2.5e-14	0.0790064	0.537	0.765	5.03e-10	heat shock protein 4
Ahsa1	1.5e-12	0.0789739	0.333	0.456	3.02e-08	AHA1, activator of heat shock protein ATPase 1
Fxr1	1.36e-07	0.0789402	0.296	0.336	0.00273185	fragile X mental retardation gene 1, autosomal homolog
Zcchc7	1.19e-11	0.0789224	0.458	0.655	2.39e-07	zinc finger, CCHC domain containing 7
Usp34	8.86e-13	0.0789114	0.458	0.677	1.78e-08	ubiquitin specific peptidase 34
Trmt1	5.4e-08	0.0788367	0.324	0.416	0.00108503	tRNA methyltransferase 1
Ctnna1	1.62e-13	0.078811	0.657	0.858	3.26e-09	catenin (cadherin associated protein), alpha 1
Huwe1	1.21e-09	0.0787506	0.505	0.699	2.43e-05	HECT, UBA and WWE domain containing 1
Azi2	3.89e-11	0.0787373	0.454	0.65	7.83e-07	5-azacytidine induced gene 2
Hp1bp3	4.33e-10	0.078736	0.435	0.571	8.71e-06	heterochromatin protein 1, binding protein 3
Dpp3	1.2e-14	0.0787261	0.519	0.743	2.41e-10	dipeptidylpeptidase 3
Prxl2c	8.88e-08	0.0786975	0.31	0.398	0.00178425	peroxiredoxin like 2C
Pcbd2	3.89e-10	0.0785886	0.356	0.531	7.82e-06	pterin 4 alpha carbinolamine dehydratase/dimerization cofactor of hepatocyte nuclear factor 1 alpha (TCF1) 2
Trak1	1.69e-06	0.0785523	0.259	0.319	0.033893	trafficking protein, kinesin binding 1
Hbp1	2.13e-10	0.0785475	0.407	0.58	4.29e-06	high mobility group box transcription factor 1
Tmem248	2.75e-15	0.0785273	0.606	0.867	5.54e-11	transmembrane protein 248
Pla2g12a	3.31e-13	0.0784376	0.722	0.907	6.66e-09	phospholipase A2, group XIIA
Fuca1	1.37e-15	0.0784002	0.662	0.898	2.76e-11	fucosidase, alpha-L- 1, tissue
Fam104a	1.45e-14	0.0783512	0.699	0.907	2.91e-10	family with sequence similarity 104, member A
Snw1	2.79e-10	0.0783184	0.407	0.58	5.61e-06	SNW domain containing 1
Mcrip1	6.22e-07	0.0783082	0.324	0.372	0.0125104	MAPK regulated corepressor interacting protein 1
Sap30l	6.89e-17	0.0782407	0.375	0.597	1.38e-12	SAP30-like
Cybrd1	8.84e-07	0.0782315	0.319	0.389	0.0177594	cytochrome b reductase 1
Rab14	9.44e-11	0.0781984	0.69	0.889	1.9e-06	RAB14, member RAS oncogene family
Adi1	6.4e-07	0.0780574	0.306	0.358	0.0128683	acireductone dioxygenase 1
Prkca	6.64e-12	0.0779897	0.407	0.558	1.33e-07	protein kinase C, alpha
Sec16a	4.88e-09	0.0779811	0.491	0.681	9.82e-05	SEC16 homolog A, endoplasmic reticulum export factor
Usp4	4.14e-08	0.0777578	0.366	0.496	0.000833087	ubiquitin specific peptidase 4 (proto-oncogene)
Tasor	3.26e-10	0.077753	0.306	0.473	6.55e-06	transcription activation suppressor
Mrpl50	3.99e-13	0.0777252	0.421	0.655	8.02e-09	mitochondrial ribosomal protein L50
Sarnp	4.24e-10	0.0775492	0.329	0.46	8.51e-06	SAP domain containing ribonucleoprotein
Dcun1d1	7.2e-09	0.0774967	0.333	0.456	0.000144817	DCN1, defective in cullin neddylation 1, domain containing 1 (S. cerevisiae)
Arl8b	1.12e-12	0.0774925	0.454	0.673	2.25e-08	ADP-ribosylation factor-like 8B
Mrps18a	6.19e-10	0.0774899	0.329	0.473	1.24e-05	mitochondrial ribosomal protein S18A
Mdp1	9.63e-09	0.0774377	0.324	0.469	0.000193508	magnesium-dependent phosphatase 1
Slc39a9	6.32e-09	0.0774328	0.403	0.584	0.00012709	solute carrier family 39 (zinc transporter), member 9
Zfp292	1.37e-07	0.0773982	0.338	0.425	0.0027538	zinc finger protein 292
Pdxdc1	2.19e-17	0.0773125	0.644	0.889	4.4e-13	pyridoxal-dependent decarboxylase domain containing 1
Mllt10	7.26e-10	0.0773041	0.241	0.354	1.46e-05	myeloid/lymphoid or mixed-lineage leukemia; translocated to, 10
Naa50	5.82e-15	0.0772653	0.421	0.659	1.17e-10	N(alpha)-acetyltransferase 50, NatE catalytic subunit
Smad4	1.36e-09	0.0771858	0.338	0.451	2.73e-05	SMAD family member 4
Shroom3	4.05e-13	0.0771012	0.356	0.588	8.14e-09	shroom family member 3
Suz12	2.43e-09	0.0770836	0.458	0.584	4.88e-05	SUZ12 polycomb repressive complex 2 subunit
Maz	8.94e-11	0.0770827	0.269	0.367	1.8e-06	MYC-associated zinc finger protein (purine-binding transcription factor)
Gsk3a	3.31e-07	0.0770741	0.315	0.341	0.00664668	glycogen synthase kinase 3 alpha
Hid1	1.47e-11	0.077046	0.537	0.761	2.95e-07	HID1 domain containing
Mtln	1.2e-07	0.0770255	0.292	0.376	0.00241689	mitoregulin
Polr2e	6.63e-11	0.0769785	0.542	0.735	1.33e-06	polymerase (RNA) II (DNA directed) polypeptide E
Mrps17	5.91e-17	0.0769774	0.435	0.69	1.19e-12	mitochondrial ribosomal protein S17
Gpbp1l1	1.15e-13	0.07695	0.403	0.637	2.3e-09	GC-rich promoter binding protein 1-like 1
Rplp1	8.9e-10	0.0768337	0.88	1	1.79e-05	ribosomal protein, large, P1
Clstn1	1.48e-12	0.0767371	0.394	0.549	2.98e-08	calsyntenin 1
Grb2	1.8e-07	0.0766953	0.356	0.482	0.00361826	growth factor receptor bound protein 2
Hnrnpr	3.2e-11	0.076663	0.417	0.611	6.43e-07	heterogeneous nuclear ribonucleoprotein R
Arfgef1	6.32e-10	0.07658	0.731	0.903	1.27e-05	ADP-ribosylation factor guanine nucleotide-exchange factor 1(brefeldin A-inhibited)
Spty2d1	3.33e-10	0.0765703	0.296	0.451	6.7e-06	SPT2 chromatin protein domain containing 1
Otub1	2.58e-07	0.0765198	0.329	0.451	0.00518965	OTU domain, ubiquitin aldehyde binding 1
Tmem11	2.75e-14	0.0764909	0.287	0.487	5.53e-10	transmembrane protein 11
Ech1	5.81e-16	0.0764343	0.528	0.761	1.17e-11	enoyl coenzyme A hydratase 1, peroxisomal
Gtpbp4	4.25e-08	0.0763992	0.454	0.58	0.000854257	GTP binding protein 4
Cbx3	1.43e-12	0.0763069	0.676	0.898	2.88e-08	chromobox 3
Tmem184a	1.32e-08	0.076236	0.389	0.496	0.00026437	transmembrane protein 184a
Gna13	3.97e-12	0.0760937	0.407	0.58	7.97e-08	guanine nucleotide binding protein, alpha 13
Tm9sf2	9.11e-09	0.0760192	0.741	0.903	0.000183122	transmembrane 9 superfamily member 2
Gatad2b	4.27e-08	0.0760157	0.356	0.412	0.000858958	GATA zinc finger domain containing 2B
1810026B05Rik	1.07e-08	0.0760032	0.31	0.451	0.000214461	NA
Dynlt3	5.51e-13	0.0758673	0.458	0.686	1.11e-08	dynein light chain Tctex-type 3
Acp5	8.24e-11	0.0758481	0.301	0.407	1.66e-06	acid phosphatase 5, tartrate resistant
Fam83e	2.2e-14	0.0757764	0.579	0.783	4.43e-10	family with sequence similarity 83, member E
Dtymk	2.89e-09	0.0756928	0.245	0.407	5.82e-05	deoxythymidylate kinase
Mpv17	8.02e-08	0.0755952	0.227	0.354	0.00161265	MpV17 mitochondrial inner membrane protein
Mrpl48	3.08e-07	0.0755323	0.352	0.473	0.00618647	mitochondrial ribosomal protein L48
Gnpnat1	1.59e-07	0.0755032	0.616	0.743	0.00320331	glucosamine-phosphate N-acetyltransferase 1
Gata6	1.16e-13	0.075501	0.431	0.611	2.33e-09	GATA binding protein 6
Ptrh2	3.32e-07	0.0754364	0.296	0.416	0.00667303	peptidyl-tRNA hydrolase 2
Lrp10	5.39e-15	0.0754309	0.523	0.792	1.08e-10	low-density lipoprotein receptor-related protein 10
Dctn1	1.13e-09	0.0754187	0.398	0.549	2.26e-05	dynactin 1
Wasl	2.17e-12	0.075383	0.407	0.65	4.35e-08	WASP like actin nucleation promoting factor
Slc12a8	5.97e-14	0.0752231	0.653	0.872	1.2e-09	solute carrier family 12 (potassium/chloride transporters), member 8
Fkbp15	1.03e-06	0.0751992	0.19	0.279	0.0207897	FK506 binding protein 15
Tspyl1	1.56e-08	0.0750522	0.287	0.389	0.000313642	testis-specific protein, Y-encoded-like 1
Safb	1.73e-10	0.0750368	0.361	0.513	3.47e-06	scaffold attachment factor B
Asna1	1.58e-06	0.0750154	0.259	0.354	0.0317657	NA
Mbp	8.62e-10	0.0749383	0.241	0.363	1.73e-05	myelin basic protein
Cdc40	7.07e-08	0.0749289	0.245	0.363	0.00142197	cell division cycle 40
Pdpk1	1.58e-09	0.0747941	0.278	0.434	3.17e-05	3-phosphoinositide dependent protein kinase 1
Sbno1	6.97e-16	0.0747304	0.472	0.712	1.4e-11	strawberry notch 1
Mlph	3.01e-15	0.0747132	0.676	0.912	6.04e-11	melanophilin
Pdgfa	5.51e-07	0.0746858	0.333	0.451	0.011072	platelet derived growth factor, alpha
Lbr	1.07e-08	0.0746854	0.343	0.451	0.00021501	lamin B receptor
Galk2	8.11e-10	0.0746814	0.542	0.686	1.63e-05	galactokinase 2
Mrps18c	7.66e-09	0.0746381	0.352	0.46	0.000153989	mitochondrial ribosomal protein S18C
Snrnp40	2.03e-06	0.0745646	0.259	0.261	0.04079	small nuclear ribonucleoprotein 40 (U5)
Cnot4	8.38e-10	0.0745514	0.31	0.438	1.69e-05	CCR4-NOT transcription complex, subunit 4
Dusp11	1.2e-15	0.0745425	0.468	0.717	2.41e-11	dual specificity phosphatase 11 (RNA/RNP complex 1-interacting)
Aopep	7.4e-07	0.0745419	0.431	0.518	0.0148828	aminopeptidase O
Mrpl45	4.48e-07	0.0744981	0.259	0.283	0.00899999	mitochondrial ribosomal protein L45
Ptp4a3	4.41e-08	0.0744271	0.329	0.478	0.000886525	protein tyrosine phosphatase 4a3
Slc1a5	9.29e-11	0.0743922	0.685	0.898	1.87e-06	solute carrier family 1 (neutral amino acid transporter), member 5
Timm9	2.33e-06	0.0743744	0.366	0.447	0.0468712	translocase of inner mitochondrial membrane 9
Ubtf	7.6e-09	0.07419	0.486	0.615	0.000152706	upstream binding transcription factor, RNA polymerase I
Hsd17b12	1.84e-09	0.0741734	0.278	0.425	3.7e-05	hydroxysteroid (17-beta) dehydrogenase 12
Rabl6	1.58e-12	0.0741698	0.431	0.615	3.18e-08	RAB, member RAS oncogene family-like 6
F11r	1.16e-08	0.0740876	0.454	0.602	0.00023311	F11 receptor
Abhd14b	1.38e-09	0.0740315	0.338	0.478	2.77e-05	abhydrolase domain containing 14b
Actr10	3.88e-09	0.0739932	0.37	0.491	7.79e-05	ARP10 actin-related protein 10
Grtp1	4.65e-09	0.0739713	0.375	0.491	9.35e-05	GH regulated TBC protein 1
Hmgn2	1.49e-06	0.0738624	0.333	0.473	0.0300399	high mobility group nucleosomal binding domain 2
Rxrb	1.91e-06	0.073842	0.259	0.358	0.0384367	retinoid X receptor beta
Stag1	8.73e-08	0.0738289	0.356	0.482	0.0017541	stromal antigen 1
Tmem214	5.12e-15	0.0738175	0.556	0.783	1.03e-10	transmembrane protein 214
Chpf	1.37e-06	0.0738152	0.167	0.243	0.0275427	chondroitin polymerizing factor
Nsmce1	7.54e-08	0.0737829	0.204	0.327	0.00151469	NSE1 homolog, SMC5-SMC6 complex component
Retreg2	2.05e-09	0.0737515	0.384	0.491	4.12e-05	reticulophagy regulator family member 2
Ppid	5.66e-08	0.0737208	0.231	0.274	0.00113769	peptidylprolyl isomerase D (cyclophilin D)
Mbd1	1e-10	0.0736992	0.458	0.668	2.01e-06	methyl-CpG binding domain protein 1
Idh2	5.2e-12	0.0736991	0.468	0.673	1.04e-07	isocitrate dehydrogenase 2 (NADP+), mitochondrial
Rcc2	3.6e-13	0.0736764	0.556	0.739	7.24e-09	regulator of chromosome condensation 2
Kars	1.17e-13	0.0736275	0.458	0.681	2.35e-09	lysyl-tRNA synthetase
Pip5k1b	1.04e-11	0.073617	0.551	0.77	2.08e-07	phosphatidylinositol-4-phosphate 5-kinase, type 1 beta
Sdf4	4.65e-17	0.0736104	0.56	0.832	9.35e-13	stromal cell derived factor 4
Sqle	1.05e-08	0.0736057	0.319	0.442	0.000210342	squalene epoxidase
Ttc38	7.19e-07	0.0735951	0.144	0.195	0.0144446	tetratricopeptide repeat domain 38
Prkar1a	5.43e-12	0.0735742	0.509	0.704	1.09e-07	protein kinase, cAMP dependent regulatory, type I, alpha
Tmem147	5.62e-12	0.0735734	0.486	0.717	1.13e-07	transmembrane protein 147
Cdc25a	8.2e-13	0.073555	0.352	0.549	1.65e-08	cell division cycle 25A
Ier2	5.64e-14	0.0735288	0.481	0.743	1.13e-09	immediate early response 2
Ugt2b34	4.07e-10	0.0734538	0.472	0.624	8.18e-06	UDP glucuronosyltransferase 2 family, polypeptide B34
Cd151	5.41e-09	0.0734451	0.319	0.469	0.00010883	CD151 antigen
Commd6	5.54e-14	0.0733992	0.491	0.699	1.11e-09	COMM domain containing 6
Wbp4	1.12e-10	0.0733663	0.273	0.434	2.26e-06	WW domain binding protein 4
Ubn1	2.94e-16	0.0732789	0.477	0.752	5.9e-12	ubinuclein 1
Atf1	9.39e-10	0.0732743	0.31	0.504	1.89e-05	activating transcription factor 1
Homer2	3.05e-16	0.0732304	0.685	0.934	6.12e-12	homer scaffolding protein 2
Txnrd1	7.83e-21	0.073218	0.597	0.907	1.57e-16	thioredoxin reductase 1
Ppp1r7	8.26e-08	0.0731754	0.31	0.407	0.00166093	protein phosphatase 1, regulatory subunit 7
Camk2d	1.6e-09	0.0731664	0.519	0.686	3.22e-05	calcium/calmodulin-dependent protein kinase II, delta
Kmt2a	2.21e-08	0.0731416	0.333	0.42	0.000443857	lysine (K)-specific methyltransferase 2A
Dnajc2	3.67e-09	0.0731379	0.315	0.451	7.38e-05	DnaJ heat shock protein family (Hsp40) member C2
Mogs	1.39e-11	0.0731361	0.361	0.549	2.8e-07	mannosyl-oligosaccharide glucosidase
Cggbp1	4.1e-09	0.0730759	0.523	0.668	8.25e-05	CGG triplet repeat binding protein 1
Secisbp2l	1.1e-06	0.0730576	0.287	0.323	0.0221824	SECIS binding protein 2-like
Pnkd	8.16e-10	0.0729854	0.449	0.637	1.64e-05	paroxysmal nonkinesiogenic dyskinesia
Nol12	6.27e-11	0.0729629	0.352	0.544	1.26e-06	nucleolar protein 12
Dmxl1	1.09e-07	0.0729607	0.282	0.442	0.00218707	Dmx-like 1
Sar1a	1.98e-12	0.0729106	0.704	0.92	3.97e-08	secretion associated Ras related GTPase 1A
Slc25a10	7.45e-09	0.0729034	0.208	0.301	0.000149823	solute carrier family 25 (mitochondrial carrier, dicarboxylate transporter), member 10
Phf5a	1.09e-10	0.0728067	0.505	0.704	2.2e-06	PHD finger protein 5A
Atp6v1b2	3.92e-11	0.0727833	0.542	0.735	7.87e-07	ATPase, H+ transporting, lysosomal V1 subunit B2
Znhit1	1.12e-09	0.0727328	0.366	0.496	2.26e-05	zinc finger, HIT domain containing 1
Hipk3	1.82e-09	0.0726965	0.296	0.456	3.65e-05	homeodomain interacting protein kinase 3
Keap1	2.94e-07	0.072649	0.292	0.381	0.00591683	kelch-like ECH-associated protein 1
Itga6	5.9e-11	0.0726156	0.407	0.615	1.19e-06	integrin alpha 6
Clcn3	8.98e-10	0.0725734	0.759	0.929	1.81e-05	chloride channel, voltage-sensitive 3
Triobp	1.01e-10	0.0725216	0.426	0.602	2.04e-06	TRIO and F-actin binding protein
Nampt	1.65e-06	0.0725054	0.264	0.381	0.0332167	nicotinamide phosphoribosyltransferase
Dlst	1.24e-08	0.0724865	0.333	0.434	0.000248628	dihydrolipoamide S-succinyltransferase (E2 component of 2-oxo-glutarate complex)
Cttn	1.65e-06	0.0723667	0.333	0.429	0.0331464	cortactin
Lypla2	5.84e-08	0.0723563	0.273	0.354	0.00117483	lysophospholipase 2
Slc25a36	9.47e-12	0.0722801	0.245	0.434	1.9e-07	solute carrier family 25, member 36
Pomgnt1	8.28e-09	0.0722576	0.255	0.394	0.000166385	protein O-linked mannose beta 1,2-N-acetylglucosaminyltransferase
Wdr74	5.94e-07	0.0722059	0.352	0.456	0.0119487	WD repeat domain 74
Rnf6	7.86e-08	0.0721511	0.398	0.522	0.00158031	ring finger protein (C3H2C3 type) 6
Abhd14a	1.17e-09	0.0721336	0.245	0.385	2.35e-05	abhydrolase domain containing 14A
Rsbn1l	1.77e-10	0.0720709	0.361	0.438	3.56e-06	round spermatid basic protein 1-like
Rps6ka1	4.5e-08	0.072062	0.389	0.504	0.000905031	ribosomal protein S6 kinase polypeptide 1
Sidt2	3.76e-09	0.0719672	0.31	0.434	7.55e-05	SID1 transmembrane family, member 2
Fuca2	1.22e-13	0.0719096	0.403	0.606	2.45e-09	fucosidase, alpha-L- 2, plasma
Tfrc	1.39e-07	0.0719089	0.236	0.381	0.00279762	transferrin receptor
Nbr1	1.15e-18	0.0718546	0.625	0.903	2.32e-14	NBR1, autophagy cargo receptor
Slc39a11	2.01e-12	0.0716833	0.657	0.881	4.04e-08	solute carrier family 39 (metal ion transporter), member 11
Samhd1	2.63e-10	0.0716728	0.486	0.704	5.29e-06	SAM domain and HD domain, 1
Ube4a	3.32e-09	0.0715472	0.37	0.513	6.67e-05	ubiquitination factor E4A
Fxyd3	1.91e-08	0.0714988	0.889	0.991	0.000383726	FXYD domain-containing ion transport regulator 3
Abce1	3.25e-15	0.0714979	0.565	0.805	6.53e-11	ATP-binding cassette, sub-family E (OABP), member 1
Ick	1.95e-07	0.0714758	0.389	0.473	0.00392219	NA
Yeats4	4.32e-12	0.0713853	0.412	0.602	8.68e-08	YEATS domain containing 4
Mrpl58	2.75e-13	0.0713784	0.458	0.642	5.53e-09	mitochondrial ribosomal protein L58
Baiap2l1	3.32e-08	0.0713636	0.384	0.487	0.00066656	BAI1-associated protein 2-like 1
Sympk	1.29e-08	0.0713532	0.315	0.398	0.000258471	symplekin
Epb41	4.69e-09	0.0713373	0.398	0.535	9.42e-05	erythrocyte membrane protein band 4.1
Sipa1l3	4.74e-07	0.0712124	0.278	0.367	0.00952008	signal-induced proliferation-associated 1 like 3
Kat6a	2.26e-07	0.0711445	0.231	0.292	0.00455079	K(lysine) acetyltransferase 6A
Lsm2	1.99e-11	0.0710488	0.269	0.434	4e-07	LSM2 homolog, U6 small nuclear RNA and mRNA degradation associated
Tarbp2	1.18e-06	0.0710455	0.269	0.305	0.0236672	TARBP2, RISC loading complex RNA binding subunit
Pank3	5.72e-08	0.0710382	0.315	0.447	0.00114875	pantothenate kinase 3
Atp6v0d1	1.31e-11	0.07101	0.477	0.664	2.63e-07	ATPase, H+ transporting, lysosomal V0 subunit D1
Suclg2	4.42e-15	0.0709768	0.417	0.642	8.89e-11	succinate-Coenzyme A ligase, GDP-forming, beta subunit
Prss8	2.79e-13	0.0709617	0.384	0.584	5.61e-09	protease, serine 8 (prostasin)
Fam129b	1.48e-08	0.0709535	0.375	0.527	0.000297378	NA
Lamtor3	5.08e-11	0.070946	0.356	0.58	1.02e-06	late endosomal/lysosomal adaptor, MAPK and MTOR activator 3
Atf2	1.86e-13	0.0708763	0.319	0.535	3.74e-09	activating transcription factor 2
Zc3hav1	8.28e-10	0.0708705	0.5	0.699	1.66e-05	zinc finger CCCH type, antiviral 1
Tmem123	3.88e-08	0.0708633	0.292	0.425	0.000780461	transmembrane protein 123
Tnrc6c	1.02e-07	0.0708159	0.352	0.447	0.00205934	trinucleotide repeat containing 6C
Dnajc7	4.2e-14	0.0707565	0.444	0.642	8.45e-10	DnaJ heat shock protein family (Hsp40) member C7
Clptm1l	4.71e-11	0.0707148	0.847	0.991	9.47e-07	CLPTM1-like
Aurkaip1	7.29e-16	0.070707	0.606	0.858	1.47e-11	aurora kinase A interacting protein 1
Ap3b1	4.95e-08	0.070668	0.435	0.562	0.000994393	adaptor-related protein complex 3, beta 1 subunit
Pcif1	6.39e-08	0.0706455	0.384	0.487	0.00128402	phosphorylated CTD interacting factor 1
Snx17	5.61e-10	0.0706107	0.352	0.487	1.13e-05	sorting nexin 17
Celf1	4.74e-11	0.070609	0.523	0.708	9.52e-07	CUGBP, Elav-like family member 1
Kpna4	2.67e-07	0.0706028	0.292	0.358	0.00536252	karyopherin (importin) alpha 4
Maged1	2.18e-08	0.0705552	0.282	0.35	0.000439046	MAGE family member D1
Sphk2	3.13e-07	0.0705413	0.338	0.456	0.00629149	sphingosine kinase 2
Vegfb	1.65e-09	0.0705385	0.282	0.385	3.32e-05	vascular endothelial growth factor B
Litaf	9.76e-17	0.0703158	0.551	0.819	1.96e-12	LPS-induced TN factor
Cdk2ap1	2.8e-12	0.070186	0.444	0.642	5.63e-08	CDK2 (cyclin-dependent kinase 2)-associated protein 1
Eif4ebp3	2.06e-07	0.0701578	0.19	0.292	0.00414051	eukaryotic translation initiation factor 4E binding protein 3
Ccdc85b	6.09e-10	0.0701153	0.407	0.531	1.22e-05	coiled-coil domain containing 85B
Mlx	6.67e-11	0.0701141	0.394	0.628	1.34e-06	MAX-like protein X
Coq9	1.31e-09	0.0699529	0.324	0.509	2.63e-05	coenzyme Q9
Ociad1	3.8e-12	0.0699528	0.356	0.522	7.65e-08	OCIA domain containing 1
Ccdc91	5.55e-07	0.0699395	0.176	0.345	0.0111638	coiled-coil domain containing 91
Ceacam1	1.24e-11	0.0699072	0.255	0.412	2.48e-07	carcinoembryonic antigen-related cell adhesion molecule 1
Dgcr2	3.23e-08	0.0698709	0.366	0.447	0.00064907	DiGeorge syndrome critical region gene 2
Arhgap12	4.49e-12	0.0698381	0.333	0.5	9.03e-08	Rho GTPase activating protein 12
Helz	8.07e-09	0.0698351	0.296	0.434	0.00016213	helicase with zinc finger domain
Trpm7	2.15e-06	0.0698277	0.273	0.389	0.0432428	transient receptor potential cation channel, subfamily M, member 7
Rnf181	1.07e-19	0.0698159	0.407	0.642	2.16e-15	ring finger protein 181
Tor1aip1	1e-10	0.0697867	0.366	0.487	2.01e-06	torsin A interacting protein 1
Ryk	9.38e-12	0.0696421	0.319	0.504	1.89e-07	receptor-like tyrosine kinase
Smyd2	3.83e-09	0.0696421	0.245	0.372	7.69e-05	SET and MYND domain containing 2
Zmym5	6.69e-10	0.0696107	0.347	0.469	1.35e-05	zinc finger, MYM-type 5
Zmynd11	3.65e-09	0.0695598	0.324	0.447	7.33e-05	zinc finger, MYND domain containing 11
Ikzf5	3.27e-07	0.0695337	0.273	0.354	0.00657443	IKAROS family zinc finger 5
Gls	1.09e-12	0.0695232	0.333	0.535	2.2e-08	glutaminase
Zcrb1	9.72e-17	0.0695121	0.542	0.788	1.95e-12	zinc finger CCHC-type and RNA binding motif 1
Atp9a	1.1e-09	0.0694855	0.551	0.739	2.21e-05	ATPase, class II, type 9A
Pds5a	4.1e-09	0.0694125	0.5	0.673	8.25e-05	PDS5 cohesin associated factor A
Smim11	8.58e-16	0.0693928	0.435	0.659	1.72e-11	small integral membrane protein 11
Mrpl3	1.79e-07	0.0692849	0.241	0.274	0.00358858	mitochondrial ribosomal protein L3
Ccdc124	1.92e-10	0.0692835	0.398	0.571	3.86e-06	coiled-coil domain containing 124
Ctcf	7.38e-11	0.0692667	0.426	0.584	1.48e-06	CCCTC-binding factor
Nrbp1	1.43e-08	0.0692491	0.319	0.42	0.000286737	nuclear receptor binding protein 1
Nsd3	5.23e-14	0.0692174	0.546	0.81	1.05e-09	nuclear receptor binding SET domain protein 3
Nudt4	2.19e-08	0.0692047	0.231	0.305	0.000440574	nudix (nucleoside diphosphate linked moiety X)-type motif 4
Dnajc12	2.87e-09	0.0691995	0.472	0.655	5.76e-05	DnaJ heat shock protein family (Hsp40) member C12
Chic2	2.41e-09	0.0691991	0.407	0.558	4.85e-05	cysteine-rich hydrophobic domain 2
Ccndbp1	2.32e-09	0.0691778	0.315	0.438	4.65e-05	cyclin D-type binding-protein 1
Nsun2	1.71e-13	0.0691564	0.449	0.65	3.43e-09	NOL1/NOP2/Sun domain family member 2
Phactr4	4.7e-07	0.0691392	0.269	0.332	0.00943989	phosphatase and actin regulator 4
Polr2h	7.53e-11	0.0691108	0.25	0.389	1.51e-06	polymerase (RNA) II (DNA directed) polypeptide H
Picalm	1.9e-09	0.0691037	0.468	0.624	3.82e-05	phosphatidylinositol binding clathrin assembly protein
4930453N24Rik	4.49e-08	0.0690532	0.389	0.549	0.000902097	RIKEN cDNA 4930453N24 gene
Cmtm4	7.14e-12	0.0690159	0.639	0.832	1.44e-07	CKLF-like MARVEL transmembrane domain containing 4
Tmem97	5.01e-15	0.0689495	0.347	0.606	1.01e-10	transmembrane protein 97
Brk1	6.88e-14	0.0689385	0.551	0.77	1.38e-09	BRICK1, SCAR/WAVE actin-nucleating complex subunit
Snhg8	5.12e-09	0.0689325	0.185	0.31	0.000102884	small nucleolar RNA host gene 8
Tbl1xr1	1.77e-06	0.0688974	0.315	0.376	0.0355489	transducin (beta)-like 1X-linked receptor 1
Nup88	2.67e-08	0.0688907	0.218	0.305	0.000536042	nucleoporin 88
Hmgb3	1.03e-06	0.0688174	0.194	0.292	0.0207908	high mobility group box 3
Pcmtd2	1.53e-07	0.068727	0.278	0.381	0.0030697	protein-L-isoaspartate (D-aspartate) O-methyltransferase domain containing 2
Thumpd3	3.62e-07	0.06865	0.269	0.35	0.00727774	THUMP domain containing 3
Glmp	5.74e-13	0.068642	0.481	0.655	1.15e-08	glycosylated lysosomal membrane protein
Cxadr	6.55e-09	0.0685994	0.338	0.465	0.000131595	coxsackie virus and adenovirus receptor
Dap3	9.15e-11	0.0685811	0.315	0.46	1.84e-06	death associated protein 3
Xrn2	4.62e-09	0.0685722	0.375	0.482	9.28e-05	5'-3' exoribonuclease 2
Nit1	1.66e-06	0.068506	0.273	0.292	0.0333992	nitrilase 1
[truncated: 2,170 more rows]
