# Supplementary material for: Paneth cell SIRT1 deficiency increases intestinal stress resistance by modulating the gut microbiota
Source: EMBO Rep. 2026 Mar 13;27(7):1830–57. doi: 10.1038/s44319-026-00726-3 (PMC13076647; doi:10.1038/s44319-026-00726-3)
Supplement: Supplementary file 5 — Dataset EV3 [file 44319_2026_726_MOESM5_ESM.xlsx]

## Sheet: Dataset EV3
	Dataset EV3 Small intestinal bacterial 16S rRNA gene amplicon sequencing
	Bacteria from the small intestine (tissues and luminal contents) of young female and male mice were analyzed by 16S rRNA gene amplicon sequencing as described in Methods.

## Sheet: Class
	index	Total count	d__Bacteria;p__Firmicutes;c__Bacilli	d__Bacteria;p__Firmicutes;c__Clostridia	d__Bacteria;p__Bacteroidota;c__Bacteroidia	d__Bacteria;p__Actinobacteriota;c__Actinobacteria	d__Bacteria;p__Actinobacteriota;c__Coriobacteriia	d__Bacteria;p__Proteobacteria;c__Gammaproteobacteria	d__Bacteria;p__Desulfobacterota;c__Desulfovibrionia	d__Bacteria;p__Patescibacteria;c__Saccharimonadia	d__Bacteria;p__Verrucomicrobiota;c__Verrucomicrobiae	d__Bacteria;p__Proteobacteria;c__Alphaproteobacteria	d__Bacteria;p__Firmicutes;c__Negativicutes	d__Bacteria;p__Fusobacteriota;c__Fusobacteriia	d__Bacteria;p__Cyanobacteria;c__Cyanobacteriia	Unassigned;__;__	d__Bacteria;p__Patescibacteria;c__Gracilibacteria	Sample_Well	Sex	Genotype
Counts	PSI-21	6076	3853	373	1007	435	144	125	117	0	11	7	0	4	0	0	0	E:3	Female	Flox
	PSI-22	11274	8510	963	1145	493	33	90	26	5	0	9	0	0	0	0	0	F:3	Female	Flox
	PSI-23	12907	8664	2024	1974	0	78	97	48	22	0	0	0	0	0	0	0	G:3	Female	Flox
	PSI-24	9357	5127	486	3143	0	134	141	314	12	0	0	0	0	0	0	0	H:3	Female	Flox
	PSI-25	5242	3308	506	1013	0	190	70	114	39	0	2	0	0	0	0	0	A:4	Female	Flox
	PSI-26	4099	1578	359	1791	2	194	93	45	22	2	11	0	2	0	0	0	B:4	Female	Flox
	PSI-27	9807	3701	978	4221	19	553	191	64	14	29	37	0	0	0	0	0	C:4	Female	Flox
	PSI-28	9116	4016	1188	2926	6	432	244	96	26	164	18	0	0	0	0	0	D:4	Female	Flox
	PSI-29	6264	3477	740	1577	13	164	221	21	7	21	21	0	2	0	0	0	E:4	Female	Flox
	PSI-30	5908	2922	779	1761	17	98	265	37	13	0	11	0	5	0	0	0	F:4	Female	Flox
	PSI-32	3784	3010	217	385	17	11	102	0	3	6	26	0	0	7	0	0	G:4	Female	PKO
	PSI-33	9760	8839	640	221	0	6	37	17	0	0	0	0	0	0	0	0	H:4	Female	PKO
	PSI-34	5863	4420	374	933	0	26	39	63	8	0	0	0	0	0	0	0	A:5	Female	PKO
	PSI-35	5920	4930	806	128	0	7	33	0	0	0	16	0	0	0	0	0	B:5	Female	PKO
	PSI-36	2497	1477	509	426	0	5	66	5	0	0	6	0	3	0	0	0	C:5	Female	PKO
	PSI-37	8978	3186	452	4832	0	172	134	176	21	5	0	0	0	0	0	0	D:5	Female	PKO
	PSI-38	2531	557	777	958	0	160	31	25	15	0	8	0	0	0	0	0	E:5	Female	PKO
	PSI-39	5508	4677	554	36	7	13	162	0	0	0	59	0	0	0	0	0	F:5	Female	PKO
	PSI-1	4874	2765	142	1426	191	189	114	42	0	0	5	0	0	0	0	0	A:1	Male	Flox
	PSI-10	6013	3457	551	1797	6	65	72	47	13	3	0	0	0	0	2	0	B:2	Male	Flox
	PSI-2	8685	2564	361	4331	619	546	136	116	0	3	9	0	0	0	0	0	B:1	Male	Flox
	PSI-3	11821	3966	366	6563	196	281	251	171	0	5	15	5	0	0	0	2	C:1	Male	Flox
	PSI-4	1919	970	54	627	3	13	209	21	0	0	22	0	0	0	0	0	D:1	Male	Flox
	PSI-5	9836	2552	1006	4824	780	175	137	173	48	141	0	0	0	0	0	0	E:1	Male	Flox
	PSI-6	9818	2724	479	5387	797	143	97	89	44	8	50	0	0	0	0	0	F:1	Male	Flox
	PSI-7	5924	1335	548	3485	157	107	89	100	19	77	7	0	0	0	0	0	G:1	Male	Flox
	PSI-8	5160	1584	471	2916	0	45	101	21	9	7	6	0	0	0	0	0	H:1	Male	Flox
	PSI-9	5916	1763	647	3248	0	77	74	61	22	16	8	0	0	0	0	0	A:2	Male	Flox
	PSI-11	9742	5463	1089	2759	158	87	134	34	0	5	13	0	0	0	0	0	C:2	Male	PKO
	PSI-12	6892	2431	557	3442	2	135	162	142	18	0	3	0	0	0	0	0	D:2	Male	PKO
	PSI-13	7867	3754	1067	1896	654	207	97	88	92	0	5	0	3	0	4	0	E:2	Male	PKO
	PSI-14	7853	3834	990	1698	602	189	325	121	13	4	62	15	0	0	0	0	F:2	Male	PKO
	PSI-15	4645	1193	427	2413	258	127	75	117	20	15	0	0	0	0	0	0	G:2	Male	PKO
	PSI-16	12894	4942	623	6383	142	442	135	178	44	0	2	0	0	0	3	0	H:2	Male	PKO
	PSI-17	10506	4372	662	4670	235	279	150	119	19	0	0	0	0	0	0	0	A:3	Male	PKO
	PSI-18	8584	3055	426	4328	263	258	114	110	30	0	0	0	0	0	0	0	B:3	Male	PKO
	PSI-19	8009	1853	654	4785	0	205	139	341	9	23	0	0	0	0	0	0	C:3	Male	PKO
	PSI-20	8531	3889	501	3718	0	166	47	189	17	4	0	0	0	0	0	0	D:3	Male	PKO
% of total	PSI-21		63.4134	6.13891	16.5734	7.15932	2.36998	2.05727	1.92561	0	0.18104	0.115207	0	0.0658328	0	0	0
	PSI-22		75.4834	8.54178	10.1561	4.37289	0.292709	0.798297	0.230619	0.0443498	0	0.0798297	0	0	0	0	0
	PSI-23		67.1264	15.6814	15.294	0	0.604323	0.75153	0.371891	0.17045	0	0	0	0	0	0	0
	PSI-24		54.7932	5.19397	33.5898	0	1.43208	1.50689	3.35578	0.128246	0	0	0	0	0	0	0
	PSI-25		63.1057	9.6528	19.3247	0	3.62457	1.33537	2.17474	0.743991	0	0.0381534	0	0	0	0	0
	PSI-27		37.7384	9.97247	43.0407	0.193739	5.63883	1.94759	0.652595	0.142755	0.295707	0.377282	0	0	0	0	0
	PSI-28		44.0544	13.032	32.0974	0.0658183	4.73892	2.67661	1.05309	0.285213	1.79903	0.197455	0	0	0	0	0
	PSI-29		55.5077	11.8135	25.1756	0.207535	2.61814	3.5281	0.335249	0.11175	0.335249	0.335249	0	0.0319285	0	0	0
	PSI-30		49.4584	13.1855	29.807	0.287745	1.65877	4.48544	0.626269	0.220041	0	0.186188	0	0.084631	0	0	0
	PSI-33		90.5635	6.55738	2.26434	0	0.0614754	0.379098	0.17418	0	0	0	0	0	0	0	0
	PSI-34		75.388	6.37899	15.9134	0	0.443459	0.665188	1.07454	0.136449	0	0	0	0	0	0	0
	PSI-35		83.277	13.6149	2.16216	0	0.118243	0.557432	0	0	0	0.27027	0	0	0	0	0
	PSI-37		35.4867	5.03453	53.8204	0	1.91579	1.49254	1.96035	0.233905	0.0556917	0	0	0	0	0	0
	PSI-39		84.9129	10.0581	0.653595	0.127088	0.23602	2.94118	0	0	0	1.07117	0	0	0	0	0
	PSI-10		57.4921	9.16348	29.8852	0.0997838	1.08099	1.19741	0.78164	0.216198	0.0498919	0	0	0	0	0.0332613	0
	PSI-2		29.5222	4.15659	49.8676	7.12723	6.2867	1.56592	1.33564	0	0.0345423	0.103627	0	0	0	0	0
	PSI-3		33.5505	3.09618	55.5198	1.65807	2.37713	2.12334	1.44658	0	0.0422976	0.126893	0.0422976	0	0	0	0.016919
	PSI-5		25.9455	10.2277	49.0443	7.93005	1.77918	1.39284	1.75885	0.488003	1.43351	0	0	0	0	0	0
	PSI-6		27.745	4.87879	54.8686	8.11774	1.45651	0.987981	0.906498	0.448156	0.081483	0.509269	0	0	0	0	0
	PSI-7		22.5354	9.25051	58.8285	2.65024	1.80621	1.50236	1.68805	0.320729	1.2998	0.118163	0	0	0	0	0
	PSI-8		30.6977	9.12791	56.5116	0	0.872093	1.95736	0.406977	0.174419	0.135659	0.116279	0	0	0	0	0
	PSI-9		29.8005	10.9364	54.902	0	1.30156	1.25085	1.0311	0.371873	0.270453	0.135227	0	0	0	0	0
	PSI-11		56.0768	11.1784	28.3207	1.62184	0.89304	1.37549	0.349004	0	0.0513242	0.133443	0	0	0	0	0
	PSI-12		35.2728	8.08183	49.942	0.0290192	1.95879	2.35055	2.06036	0.261172	0	0.0435287	0	0	0	0	0
	PSI-13		47.7183	13.563	24.1007	8.31321	2.63124	1.233	1.1186	1.16944	0	0.0635566	0	0.038134	0	0.0508453	0
	PSI-14		48.8221	12.6066	21.6223	7.66586	2.40672	4.13855	1.54081	0.165542	0.0509359	0.789507	0.19101	0	0	0	0
	PSI-16		38.3279	4.8317	49.5036	1.10129	3.42795	1.047	1.38049	0.341244	0	0.0155111	0	0	0	0.0232666	0
	PSI-17		41.6143	6.30116	44.4508	2.23682	2.65563	1.42776	1.13269	0.180849	0	0	0	0	0	0	0
	PSI-18		35.5895	4.96272	50.4194	3.06384	3.00559	1.32805	1.28145	0.349487	0	0	0	0	0	0	0
	PSI-19		23.1365	8.16581	59.7453	0	2.55962	1.73555	4.25771	0.112374	0.287177	0	0	0	0	0	0
	PSI-20		45.5867	5.8727	43.5822	0	1.94584	0.550932	2.21545	0.199273	0.0468878	0	0	0	0	0	0
			Bacilli	Clostridia	Bacteroidia	Actinobacteria	Coriobacteriia	Gammaproteobacteria	Desulfovibrionia	Saccharimonadia	Verrucomicrobiae	Alphaproteobacteria
Average	Flox-F		56.7423	10.3569	25.0065	1.36523	2.55315	2.12079	1.19176	0.205199	0.290115	0.147707	0	0.0202658	0	0	0
	PKO-F		73.9256	8.32877	14.9628	0.0254176	0.554998	1.20709	0.641813	0.0740708	0.0111383	0.268288	0	0	0	0	0
	Flox-M		32.1611	7.60471	51.1785	3.44789	2.12005	1.49726	1.16942	0.252422	0.418454	0.138682	0.0052872	0	0	0.00415766	0.00211488
	PKO-M		41.3494	8.396	41.2986	2.67021	2.38716	1.68743	1.70406	0.30882	0.0484805	0.116172	0.0212233	0.00423711	0	0.00823466	0
sem	Flox-F		3.74928	1.08406	3.3364	0.819841	0.574989	0.395801	0.338139	0.0693415	0.184107	0.0437511	0	0.0104997	0	0	0
	PKO-F		7.83556	1.23396	7.98569	0.0200944	0.273877	0.374576	0.304565	0.0378721	0.00880563	0.163989	0	0	0	0	0
	Flox-M		3.3997	0.964263	2.91049	1.16042	0.552772	0.121262	0.148362	0.0594709	0.186978	0.0504413	0.00472902	0	0	0.00371872	0.00189161
	PKO-M		3.04604	1.04623	4.23084	1.01205	0.230167	0.328865	0.348657	0.107733	0.0293139	0.0810741	0.0201342	0.00401967	0	0.00560836	0
TTEST	PKO vs Flox F	0.0889387	0.164855	0.324164	0.390895	0.159744	0.0147263	0.179365	0.319178	0.159462	0.188917	0.598122	#DIV/0!	0.104463	#DIV/0!	#DIV/0!	#DIV/0!
	PKO vs Flox M	0.200328	0.0857105	0.615381	0.094872	0.650457	0.696702	0.620127	0.211572	0.675402	0.121658	0.829267	0.484799	0.346594	#DIV/0!	0.581628	0.350617
	Flox-M vs Flox-F	0.45101	0.000438744	0.100204	6.55551e-05	0.20546	0.624151	0.186695	0.955673	0.639607	0.659319	0.903168	0.350617	0.104463	#DIV/0!	0.350617	0.350617
	PKO-M vs PKO-F	0.0264146	0.027096	0.972802	0.0573245	0.0381689	0.00255615	0.436248	0.0731078	0.0847261	0.282403	0.525735	0.346594	0.346594	#DIV/0!	0.201126	#DIV/0!

## Sheet: Geneus
	index	Total count	d__Bacteria;p__Firmicutes;c__Bacilli;o__Lactobacillales;f__Lactobacillaceae;g__Lactobacillus	d__Bacteria;p__Firmicutes;c__Bacilli;o__Erysipelotrichales;f__Erysipelotrichaceae;g__Turicibacter	d__Bacteria;p__Firmicutes;c__Clostridia;o__Clostridiales;f__Clostridiaceae;g__Clostridium_sensu_stricto_1	d__Bacteria;p__Bacteroidota;c__Bacteroidia;o__Bacteroidales;f__Muribaculaceae;g__Muribaculaceae	d__Bacteria;p__Actinobacteriota;c__Actinobacteria;o__Bifidobacteriales;f__Bifidobacteriaceae;g__Bifidobacterium	d__Bacteria;p__Actinobacteriota;c__Coriobacteriia;o__Coriobacteriales;f__Atopobiaceae;__	d__Bacteria;p__Proteobacteria;c__Gammaproteobacteria;o__Burkholderiales;f__Comamonadaceae;g__Pelomonas	d__Bacteria;p__Firmicutes;c__Clostridia;o__Clostridiales;f__Clostridiaceae;g__Candidatus_Arthromitus	d__Bacteria;p__Desulfobacterota;c__Desulfovibrionia;o__Desulfovibrionales;f__Desulfovibrionaceae;g__Desulfovibrio	d__Bacteria;p__Bacteroidota;c__Bacteroidia;o__Bacteroidales;f__Muribaculaceae;g__Muribaculum	d__Bacteria;p__Firmicutes;c__Bacilli;o__Erysipelotrichales;f__Erysipelotrichaceae;g__Dubosiella	d__Bacteria;p__Firmicutes;c__Bacilli;o__Lactobacillales;f__Streptococcaceae;g__Streptococcus	d__Bacteria;p__Firmicutes;c__Clostridia;o__Lachnospirales;f__Lachnospiraceae;__	d__Bacteria;p__Proteobacteria;c__Gammaproteobacteria;o__Burkholderiales;f__Sutterellaceae;g__Parasutterella	d__Bacteria;p__Firmicutes;c__Clostridia;o__Peptostreptococcales-Tissierellales;f__Peptostreptococcaceae;g__Romboutsia	d__Bacteria;p__Bacteroidota;c__Bacteroidia;o__Bacteroidales;__;__	d__Bacteria;p__Actinobacteriota;c__Coriobacteriia;o__Coriobacteriales;f__Eggerthellaceae;g__Enterorhabdus	d__Bacteria;p__Patescibacteria;c__Saccharimonadia;o__Saccharimonadales;f__Saccharimonadaceae;g__Candidatus_Saccharimonas	d__Bacteria;p__Verrucomicrobiota;c__Verrucomicrobiae;o__Verrucomicrobiales;f__Akkermansiaceae;g__Akkermansia	d__Bacteria;p__Firmicutes;c__Clostridia;o__Lachnospirales;f__Lachnospiraceae;g__Lachnospiraceae_NK4A136_group	d__Bacteria;p__Firmicutes;c__Clostridia;o__Lachnospirales;f__Lachnospiraceae;g__Blautia	d__Bacteria;p__Firmicutes;c__Bacilli;o__Erysipelotrichales;f__Erysipelotrichaceae;g__Ileibacterium	d__Bacteria;p__Firmicutes;c__Clostridia;o__Lachnospirales;f__Lachnospiraceae;g__[Ruminococcus]_gnavus_group	d__Bacteria;p__Firmicutes;c__Bacilli;o__Erysipelotrichales;f__Erysipelotrichaceae;g__Faecalibaculum	d__Bacteria;p__Bacteroidota;c__Bacteroidia;o__Bacteroidales;f__Rikenellaceae;g__Alistipes	d__Bacteria;p__Firmicutes;c__Clostridia;o__Lachnospirales;f__Lachnospiraceae;g__[Eubacterium]_xylanophilum_group	d__Bacteria;p__Firmicutes;c__Clostridia;o__Oscillospirales;f__Oscillospiraceae;g__uncultured	d__Bacteria;p__Firmicutes;c__Clostridia;o__Lachnospirales;f__Lachnospiraceae;g__GCA-900066575	d__Bacteria;p__Actinobacteriota;c__Coriobacteriia;o__Coriobacteriales;f__Eggerthellaceae;g__Gordonibacter	d__Bacteria;p__Firmicutes;c__Clostridia;o__Lachnospirales;f__Lachnospiraceae;g__Roseburia	d__Bacteria;p__Firmicutes;c__Clostridia;o__Oscillospirales;f__Ruminococcaceae;g__UBA1819	d__Bacteria;p__Firmicutes;c__Clostridia;o__Oscillospirales;f__Oscillospiraceae;g__Colidextribacter	d__Bacteria;p__Proteobacteria;c__Alphaproteobacteria;o__Rhizobiales;f__Beijerinckiaceae;g__Methylobacterium-Methylorubrum	d__Bacteria;p__Firmicutes;c__Clostridia;o__Oscillospirales;f__Ruminococcaceae;g__Incertae_Sedis	d__Bacteria;p__Proteobacteria;c__Alphaproteobacteria;o__Rhizobiales;f__Xanthobacteraceae;__	d__Bacteria;p__Firmicutes;c__Clostridia;o__Clostridia_UCG-014;f__Clostridia_UCG-014;g__Clostridia_UCG-014	d__Bacteria;p__Firmicutes;c__Clostridia;o__Lachnospirales;f__Lachnospiraceae;g__A2	d__Bacteria;p__Bacteroidota;c__Bacteroidia;o__Bacteroidales;f__Marinifilaceae;g__Odoribacter	d__Bacteria;p__Firmicutes;c__Clostridia;o__Oscillospirales;f__Oscillospiraceae;__	d__Bacteria;p__Proteobacteria;c__Gammaproteobacteria;o__Enterobacterales;f__Enterobacteriaceae;g__Escherichia-Shigella	d__Bacteria;p__Firmicutes;c__Bacilli;o__Acholeplasmatales;f__Acholeplasmataceae;g__Anaeroplasma	d__Bacteria;p__Proteobacteria;c__Alphaproteobacteria;o__Rhodospirillales;f__uncultured;g__uncultured	d__Bacteria;p__Firmicutes;c__Clostridia;o__Oscillospirales;f__Oscillospiraceae;g__Oscillibacter	d__Bacteria;p__Proteobacteria;c__Alphaproteobacteria;o__Sphingomonadales;f__Sphingomonadaceae;g__Sphingomonas	d__Bacteria;p__Bacteroidota;c__Bacteroidia;o__Bacteroidales;f__Prevotellaceae;g__Prevotellaceae_UCG-001	d__Bacteria;p__Firmicutes;c__Clostridia;o__Lachnospirales;f__Lachnospiraceae;g__Lachnospiraceae_FCS020_group	d__Bacteria;p__Firmicutes;c__Clostridia;o__Lachnospirales;f__Lachnospiraceae;g__Lachnospiraceae_UCG-001
Counts	PSI-21	6076	2715	1073	312	996	435	134	30	0	117	0	0	37	16	95	45	11	10	0	11	0	0	28	0	0	0	0	0	0	0	0	0	0	4	0	3	0	0	0	0	0	0	0	0	0	0	0	0
	PSI-22	11274	5689	2713	690	1086	493	10	27	0	26	56	0	90	28	63	243	0	23	5	0	0	0	14	0	0	0	0	2	0	0	0	0	0	3	0	0	0	0	0	0	0	0	0	0	6	0	0	0
	PSI-23	12907	8270	351	1919	1899	0	0	23	0	48	60	25	14	96	74	0	15	78	22	0	0	0	0	0	4	0	0	0	0	0	0	0	5	0	0	0	0	0	0	0	0	0	0	0	0	0	4	0
	PSI-24	9357	4102	768	300	2959	0	18	17	0	314	160	226	31	117	124	0	24	105	12	0	7	0	0	26	0	0	12	0	0	11	0	8	0	0	9	0	0	0	0	2	0	0	0	0	0	0	5	0
	PSI-25	5242	2722	485	177	965	0	44	32	0	114	26	83	18	151	38	0	22	146	39	0	30	0	0	54	0	0	10	19	0	0	12	8	0	0	22	0	6	0	0	15	0	0	0	0	2	0	0	0
	PSI-26	4099	1221	236	85	1731	0	51	46	0	45	47	97	24	113	47	0	13	139	22	2	21	0	0	0	0	0	17	0	12	0	10	19	27	11	12	0	10	8	0	13	0	0	0	10	0	0	0	0
	PSI-27	9807	1809	1869	816	3843	0	426	90	11	64	305	5	10	82	94	0	66	119	14	29	0	0	0	0	0	7	8	6	0	0	0	0	9	22	8	11	32	2	0	0	0	0	0	0	0	0	0	0
	PSI-28	9116	2232	1765	934	2613	6	276	126	0	96	241	2	17	70	110	0	45	149	26	164	15	4	0	0	0	12	11	17	0	0	26	0	4	8	22	10	54	3	5	3	0	0	0	9	0	6	0	0
	PSI-29	6264	1339	1219	525	1540	13	119	40	58	21	37	713	39	8	181	146	0	45	7	14	0	0	132	0	29	0	0	0	0	0	0	0	3	18	0	0	0	0	0	0	0	0	0	0	0	0	0	0
	PSI-30	5908	1695	874	364	1732	7	50	50	11	37	10	230	87	55	148	292	13	48	13	0	0	0	27	33	5	0	0	0	4	0	0	8	0	11	0	0	0	5	0	0	0	0	0	0	0	0	7	0
	PSI-32	3784	2493	13	31	285	9	8	84	0	0	8	7	488	40	0	54	8	3	3	6	42	0	0	0	0	20	0	3	0	0	0	0	21	21	6	5	0	0	27	0	0	9	0	20	0	7	0	0
	PSI-33	9760	7485	1272	562	210	0	3	31	56	17	11	5	73	14	6	0	0	3	0	0	0	0	0	0	4	0	0	0	0	0	0	2	0	0	6	0	0	0	0	0	0	0	0	0	0	0	0	0
	PSI-34	5863	3900	485	310	884	0	0	12	18	63	43	21	7	41	27	0	6	26	8	0	0	0	0	0	7	0	0	0	0	0	0	0	0	0	5	0	0	0	0	0	0	0	0	0	0	0	0	0
	PSI-35	5920	3733	1197	783	119	0	2	19	16	0	9	0	0	0	14	0	0	5	0	0	7	0	0	0	0	0	0	0	0	0	0	0	0	6	0	0	0	0	0	0	0	0	0	0	10	0	0	0
	PSI-36	2497	955	522	307	380	0	0	13	179	5	37	0	0	5	51	0	0	5	0	0	8	0	0	0	0	0	0	0	0	0	0	0	8	6	0	0	0	0	5	0	0	0	0	0	0	0	0	0
	PSI-37	8978	3145	24	196	4737	0	60	14	12	173	70	0	7	178	120	0	25	112	21	5	11	0	10	0	0	0	8	10	8	0	10	0	16	0	0	0	0	0	0	0	0	0	0	3	0	0	0	0
	PSI-38	2531	532	11	49	920	0	56	22	25	25	14	0	14	386	9	0	24	104	15	0	69	6	0	0	0	0	9	25	38	0	49	21	44	8	20	0	0	0	0	14	0	0	0	18	0	0	0	0
	PSI-39	5508	4562	29	537	36	7	5	144	0	0	0	0	86	12	0	0	0	8	0	0	0	0	0	0	0	0	0	0	0	0	0	0	0	40	5	7	0	0	0	0	0	0	0	0	12	0	0	0
	PSI-1	4874	2755	0	0	1334	188	102	48	0	42	83	10	0	116	66	0	7	83	0	0	8	0	0	0	0	0	4	0	0	0	0	0	0	0	11	5	0	0	0	0	0	0	0	0	0	0	0	0
	PSI-10	6013	3415	6	0	1716	6	10	28	305	47	48	31	3	159	42	0	23	55	13	3	53	10	0	0	0	0	0	0	0	0	0	0	15	0	0	0	0	0	5	6	2	0	0	0	0	5	0	0
	PSI-2	8685	2530	0	0	4159	617	293	73	0	116	146	28	0	262	63	0	24	214	0	3	12	0	0	0	6	0	0	34	0	10	0	0	0	0	18	7	0	17	0	4	0	0	0	0	2	0	10	0
	PSI-3	11821	3947	0	0	6131	196	107	109	0	162	364	14	0	213	142	0	43	142	0	5	13	0	0	0	5	5	9	14	0	19	0	0	12	0	54	10	0	0	6	14	0	0	0	5	5	5	22	0
	PSI-4	1919	851	94	10	591	0	0	180	0	21	13	0	25	16	22	0	7	13	0	0	0	0	0	19	0	0	0	0	0	0	0	0	0	11	3	8	0	0	2	0	0	0	0	0	3	0	3	0
	PSI-5	9836	2113	399	73	4506	780	125	20	5	173	287	0	0	494	117	0	29	50	48	141	48	173	5	0	24	0	3	12	13	0	48	3	32	0	6	0	26	20	0	15	0	0	0	0	0	0	5	0
	PSI-6	9818	1731	962	140	5210	797	112	8	0	89	135	0	0	104	89	0	0	31	44	8	0	85	0	0	31	22	27	18	6	0	11	0	18	0	0	0	33	0	16	0	0	0	50	18	0	0	0	0
	PSI-7	5924	1285	12	34	3176	157	58	11	0	100	183	18	12	204	78	0	20	49	19	77	44	36	8	21	0	48	14	28	5	0	9	4	27	0	14	0	16	5	44	8	0	0	7	28	0	12	0	13
	PSI-8	5160	1263	318	66	2688	0	29	42	257	21	178	3	0	46	59	0	22	16	9	7	29	0	0	0	0	16	10	10	23	0	0	0	13	6	0	0	4	0	12	0	0	0	0	6	0	0	0	0
	PSI-9	5916	1121	622	193	3033	0	38	22	113	61	169	9	0	160	52	0	14	39	22	16	48	0	0	0	4	15	7	17	5	0	0	6	26	3	9	0	16	0	6	18	0	7	5	17	0	5	0	0
	PSI-11	9742	3535	1880	333	2548	153	30	59	477	34	190	21	0	184	75	0	15	45	0	5	15	0	8	0	0	3	0	5	19	12	0	5	17	9	17	4	8	0	3	0	0	12	0	0	0	0	5	0
	PSI-12	6892	1098	1126	244	3337	0	33	31	0	140	86	148	23	197	131	0	19	102	18	0	11	0	0	0	36	0	10	26	0	0	12	0	0	0	24	0	7	9	0	0	0	0	0	8	3	0	0	7
	PSI-13	7867	3377	365	28	1700	649	39	68	0	85	144	5	0	611	29	0	43	162	92	0	100	58	0	85	0	0	16	0	11	0	0	0	55	0	16	3	6	0	5	40	0	7	0	15	0	4	0	21
	PSI-14	7853	3647	17	579	1515	591	79	252	0	121	53	2	128	115	31	0	9	97	13	4	70	4	0	73	0	44	0	0	13	0	0	0	37	31	8	14	3	0	27	0	36	18	0	17	13	11	0	0
	PSI-15	4645	1159	0	171	2320	258	57	26	39	117	75	0	26	156	32	0	18	44	20	15	15	8	0	0	0	0	3	0	0	12	0	0	5	0	18	0	3	0	0	3	17	0	0	3	0	0	0	0
	PSI-16	12894	4874	21	173	6111	142	274	59	3	178	241	25	0	290	76	0	31	143	44	0	0	0	14	0	6	0	23	9	0	19	0	8	30	0	40	2	14	0	0	13	0	0	0	0	0	0	15	0
	PSI-17	10506	4199	134	497	4364	235	175	36	0	119	277	20	3	117	114	0	29	84	19	0	0	0	14	0	0	0	9	0	4	20	0	6	0	0	17	0	12	0	0	0	0	2	0	0	0	0	0	0
	PSI-18	8584	2967	44	201	4081	263	173	24	11	110	203	24	0	142	84	0	37	60	30	0	0	0	14	0	6	7	5	0	5	14	3	6	16	0	14	0	15	0	0	0	0	0	0	0	0	0	0	0
	PSI-19	8009	1630	223	231	4473	0	30	26	208	341	299	0	0	185	113	0	13	175	9	23	12	0	0	0	0	0	5	0	0	0	0	2	0	0	9	0	0	0	0	0	0	0	0	0	0	0	0	0
	PSI-20	8531	3768	82	12	3515	0	43	0	9	189	156	21	0	405	47	0	28	116	17	4	11	0	0	0	0	19	9	6	0	0	0	0	13	0	13	0	0	2	0	4	0	0	0	0	0	0	0	0
% of total	PSI-21		44.684	17.6596	5.13496	16.3924	7.15932	2.2054	0.493746	0	1.92561	0	0	0.608953	0.263331	1.56353	0.740619	0.18104	0.164582	0	0.18104	0	0	0.460829	0	0	0	0	0	0	0	0	0	0	0.0658328	0	0.0493746	0	0	0	0	0	0	0	0	0	0	0	0
	PSI-22		50.4612	24.0642	6.12028	9.63278	4.37289	0.0886997	0.239489	0	0.230619	0.496718	0	0.798297	0.248359	0.558808	2.1554	0	0.204009	0.0443498	0	0	0	0.12418	0	0	0	0	0.0177399	0	0	0	0	0	0.0266099	0	0	0	0	0	0	0	0	0	0	0.0532198	0	0	0
	PSI-23		64.0738	2.71945	14.8679	14.7129	0	0	0.178198	0	0.371891	0.464864	0.193693	0.108468	0.743782	0.573332	0	0.116216	0.604323	0.17045	0	0	0	0	0	0.0309909	0	0	0	0	0	0	0	0.0387387	0	0	0	0	0	0	0	0	0	0	0	0	0	0.0309909	0
	PSI-24		43.8388	8.20776	3.20616	31.6234	0	0.192369	0.181682	0	3.35578	1.70995	2.4153	0.331303	1.2504	1.32521	0	0.256492	1.12215	0.128246	0	0.0748103	0	0	0.277867	0	0	0.128246	0	0	0.117559	0	0.0854975	0	0	0.0961847	0	0	0	0	0.0213744	0	0	0	0	0	0	0.0534359	0
	PSI-25		51.9267	9.25219	3.37657	18.409	0	0.839374	0.610454	0	2.17474	0.495994	1.58337	0.34338	2.88058	0.724914	0	0.419687	2.7852	0.743991	0	0.572301	0	0	1.03014	0	0	0.190767	0.362457	0	0	0.22892	0.152614	0	0	0.419687	0	0.11446	0	0	0.28615	0	0	0	0	0.0381534	0	0	0
	PSI-27		18.446	19.0578	8.32059	39.1863	0	4.34384	0.917712	0.112165	0.652595	3.11002	0.050984	0.101968	0.836137	0.958499	0	0.672989	1.21342	0.142755	0.295707	0	0	0	0	0	0.0713776	0.0815744	0.0611808	0	0	0	0	0.0917712	0.22433	0.0815744	0.112165	0.326298	0.0203936	0	0	0	0	0	0	0	0	0	0
	PSI-28		24.4844	19.3616	10.2457	28.6639	0.0658183	3.02764	1.38219	0	1.05309	2.6437	0.0219394	0.186485	0.767881	1.20667	0	0.493638	1.63449	0.285213	1.79903	0.164546	0.0438789	0	0	0	0.131637	0.120667	0.186485	0	0	0.285213	0	0.0438789	0.0877578	0.241334	0.109697	0.592365	0.0329092	0.0548486	0.0329092	0	0	0	0.0987275	0	0.0658183	0	0
	PSI-29		21.3761	19.4604	8.38123	24.5849	0.207535	1.89974	0.63857	0.925926	0.335249	0.590677	11.3825	0.622605	0.127714	2.88953	2.33078	0	0.718391	0.11175	0.223499	0	0	2.10728	0	0.462963	0	0	0	0	0	0	0	0.0478927	0.287356	0	0	0	0	0	0	0	0	0	0	0	0	0	0
	PSI-30		28.6899	14.7935	6.16114	29.3162	0.118483	0.84631	0.84631	0.186188	0.626269	0.169262	3.89303	1.47258	0.930941	2.50508	4.94245	0.220041	0.812458	0.220041	0	0	0	0.457007	0.558565	0.084631	0	0	0	0.0677048	0	0	0.13541	0	0.186188	0	0	0	0.084631	0	0	0	0	0	0	0	0	0.118483	0
	PSI-33		76.6906	13.0328	5.7582	2.15164	0	0.0307377	0.317623	0.57377	0.17418	0.112705	0.0512295	0.747951	0.143443	0.0614754	0	0	0.0307377	0	0	0	0	0	0	0.0409836	0	0	0	0	0	0	0.0204918	0	0	0.0614754	0	0	0	0	0	0	0	0	0	0	0	0	0
	PSI-34		66.5188	8.27222	5.2874	15.0776	0	0	0.204673	0.30701	1.07454	0.733413	0.358178	0.119393	0.699301	0.460515	0	0.102337	0.443459	0.136449	0	0	0	0	0	0.119393	0	0	0	0	0	0	0	0	0	0.0852806	0	0	0	0	0	0	0	0	0	0	0	0	0
	PSI-35		63.0574	20.2196	13.2264	2.01014	0	0.0337838	0.320946	0.27027	0	0.152027	0	0	0	0.236486	0	0	0.0844595	0	0	0.118243	0	0	0	0	0	0	0	0	0	0	0	0	0.101351	0	0	0	0	0	0	0	0	0	0	0.168919	0	0	0
	PSI-37		35.0301	0.26732	2.18311	52.7623	0	0.6683	0.155937	0.13366	1.92693	0.779684	0	0.0779684	1.98262	1.3366	0	0.278458	1.24749	0.233905	0.0556917	0.122522	0	0.111383	0	0	0	0.0891067	0.111383	0.0891067	0	0.111383	0	0.178213	0	0	0	0	0	0	0	0	0	0	0.033415	0	0	0	0
	PSI-39		82.825	0.526507	9.74946	0.653595	0.127088	0.0907771	2.61438	0	0	0	0	1.56137	0.217865	0	0	0	0.145243	0	0	0	0	0	0	0	0	0	0	0	0	0	0	0	0.726216	0.0907771	0.127088	0	0	0	0	0	0	0	0	0.217865	0	0	0
	PSI-10		56.7936	0.0997838	0	28.5382	0.0997838	0.166306	0.465658	5.07234	0.78164	0.79827	0.51555	0.0498919	2.64427	0.698487	0	0.382505	0.914685	0.216198	0.0498919	0.881424	0.166306	0	0	0	0	0	0	0	0	0	0	0.24946	0	0	0	0	0	0.0831532	0.0997838	0.0332613	0	0	0	0	0.0831532	0	0
	PSI-2		29.1307	0	0	47.8872	7.1042	3.37363	0.84053	0	1.33564	1.68106	0.322395	0	3.0167	0.725389	0	0.276339	2.46402	0	0.0345423	0.138169	0	0	0	0.0690846	0	0	0.39148	0	0.115141	0	0	0	0	0.207254	0.0805987	0	0.19574	0	0.0460564	0	0	0	0	0.0230282	0	0.115141	0
	PSI-3		33.3897	0	0	51.8653	1.65807	0.905169	0.922088	0	1.37044	3.07927	0.118433	0	1.80188	1.20125	0	0.363759	1.20125	0	0.0422976	0.109974	0	0	0	0.0422976	0.0422976	0.0761357	0.118433	0	0.160731	0	0	0.101514	0	0.456814	0.0845952	0	0	0.0507571	0.118433	0	0	0	0.0422976	0.0422976	0.0422976	0.186109	0
	PSI-5		21.4823	4.05653	0.742172	45.8113	7.93005	1.27084	0.203335	0.0508337	1.75885	2.91785	0	0	5.02237	1.18951	0	0.294835	0.508337	0.488003	1.43351	0.488003	1.75885	0.0508337	0	0.244002	0	0.0305002	0.122001	0.132168	0	0.488003	0.0305002	0.325336	0	0.0610004	0	0.264335	0.203335	0	0.152501	0	0	0	0	0	0	0.0508337	0
	PSI-6		17.6309	9.79833	1.42595	53.0658	8.11774	1.14076	0.081483	0	0.906498	1.37503	0	0	1.05928	0.906498	0	0	0.315747	0.448156	0.081483	0	0.865757	0	0	0.315747	0.224078	0.275005	0.183337	0.0611122	0	0.112039	0	0.183337	0	0	0	0.336117	0	0.162966	0	0	0	0.509269	0.183337	0	0	0	0
	PSI-7		21.6914	0.202566	0.573937	53.6124	2.65024	0.979068	0.185685	0	1.68805	3.08913	0.303849	0.202566	3.44362	1.31668	0	0.33761	0.827144	0.320729	1.2998	0.742741	0.607698	0.135044	0.35449	0	0.810263	0.236327	0.472654	0.0844024	0	0.151924	0.0675219	0.455773	0	0.236327	0	0.270088	0.0844024	0.742741	0.135044	0	0	0.118163	0.472654	0	0.202566	0	0.219446
	PSI-8		24.4767	6.16279	1.27907	52.093	0	0.562016	0.813953	4.98062	0.406977	3.44961	0.0581395	0	0.891473	1.14341	0	0.426357	0.310078	0.174419	0.135659	0.562016	0	0	0	0	0.310078	0.193798	0.193798	0.445736	0	0	0	0.251938	0.116279	0	0	0.0775194	0	0.232558	0	0	0	0	0.116279	0	0	0	0
	PSI-9		18.9486	10.5139	3.26234	51.2677	0	0.642326	0.371873	1.91007	1.0311	2.85666	0.15213	0	2.70453	0.878972	0	0.236646	0.659229	0.371873	0.270453	0.811359	0	0	0	0.0676133	0.25355	0.118323	0.287356	0.0845166	0	0	0.10142	0.439486	0.0507099	0.15213	0	0.270453	0	0.10142	0.30426	0	0.118323	0.0845166	0.287356	0	0.0845166	0	0
	PSI-11		36.2862	19.2979	3.41819	26.1548	1.57052	0.307945	0.605625	4.89633	0.349004	1.95032	0.215561	0	1.88873	0.769862	0	0.153972	0.461917	0	0.0513242	0.153972	0	0.0821187	0	0	0.0307945	0	0.0513242	0.195032	0.123178	0	0.0513242	0.174502	0.0923835	0.174502	0.0410593	0.0821187	0	0.0307945	0	0	0.123178	0	0	0	0	0.0513242	0
	PSI-12		15.9315	16.3378	3.54034	48.4185	0	0.478816	0.449797	0	2.03134	1.24782	2.14742	0.33372	2.85839	1.90075	0	0.275682	1.47998	0.261172	0	0.159605	0	0	0	0.522345	0	0.145096	0.377249	0	0	0.174115	0	0	0	0.34823	0	0.101567	0.130586	0	0	0	0	0	0.116077	0.0435287	0	0	0.101567
	PSI-13		42.9261	4.63963	0.355917	21.6093	8.24965	0.495742	0.86437	0	1.08046	1.83043	0.0635566	0	7.76662	0.368628	0	0.546587	2.05923	1.16944	0	1.27113	0.737257	0	1.08046	0	0	0.203381	0	0.139825	0	0	0	0.699123	0	0.203381	0.038134	0.076268	0	0.0635566	0.508453	0	0.0889793	0	0.19067	0	0.0508453	0	0.266938
	PSI-14		46.4409	0.216478	7.37298	19.292	7.52579	1.00598	3.20896	0	1.54081	0.674901	0.025468	1.62995	1.46441	0.394754	0	0.114606	1.2352	0.165542	0.0509359	0.891379	0.0509359	0	0.929581	0	0.560295	0	0	0.165542	0	0	0	0.471158	0.394754	0.101872	0.178276	0.038202	0	0.343818	0	0.458424	0.229212	0	0.216478	0.165542	0.140074	0	0
	PSI-16		37.8005	0.162866	1.34171	47.3941	1.10129	2.12502	0.457577	0.0232666	1.38049	1.86909	0.193889	0	2.24911	0.589421	0	0.240422	1.10904	0.341244	0	0	0	0.108578	0	0.0465333	0	0.178378	0.0697999	0	0.147355	0	0.0620444	0.232666	0	0.310222	0.0155111	0.108578	0	0	0.100822	0	0	0	0	0	0	0.116333	0
	PSI-17		39.9676	1.27546	4.73063	41.5382	2.23682	1.66571	0.342661	0	1.13269	2.63659	0.190367	0.0285551	1.11365	1.08509	0	0.276033	0.799543	0.180849	0	0	0	0.133257	0	0	0	0.0856653	0	0.0380735	0.190367	0	0.0571102	0	0	0.161812	0	0.11422	0	0	0	0	0.0190367	0	0	0	0	0	0
	PSI-18		34.5643	0.512582	2.34157	47.5419	3.06384	2.01538	0.27959	0.128145	1.28145	2.36486	0.27959	0	1.65424	0.978565	0	0.431034	0.698975	0.349487	0	0	0	0.163094	0	0.0698975	0.0815471	0.0582479	0	0.0582479	0.163094	0.0349487	0.0698975	0.186393	0	0.163094	0	0.174744	0	0	0	0	0	0	0	0	0	0	0
	PSI-19		20.3521	2.78437	2.88426	55.8497	0	0.374579	0.324635	2.59708	4.25771	3.7333	0	0	2.3099	1.41091	0	0.162317	2.18504	0.112374	0.287177	0.149831	0	0	0	0	0	0.0624298	0	0	0	0	0.0249719	0	0	0.112374	0	0	0	0	0	0	0	0	0	0	0	0	0
	PSI-20		44.1683	0.9612	0.140663	41.2027	0	0.504044	0	0.105498	2.21545	1.82863	0.246161	0	4.74739	0.550932	0	0.328215	1.35975	0.199273	0.0468878	0.128942	0	0	0	0	0.222717	0.105498	0.0703317	0	0	0	0	0.152385	0	0.152385	0	0	0.0234439	0	0.0468878	0	0	0	0	0	0	0	0
Average	Flox-F		38.6646	14.953	7.31273	23.6135	1.32489	1.49371	0.609816	0.136031	1.19176	1.07569	2.1712	0.508227	0.894347	1.36729	1.12992	0.262234	1.02878	0.205199	0.277698	0.0901841	0.00487543	0.349922	0.207397	0.0642872	0.0225571	0.0579172	0.0697626	0.00752276	0.0130621	0.0571259	0.0415023	0.0246979	0.0975638	0.0931978	0.0301374	0.114791	0.015326	0.00609429	0.037826	0	0	0	0.0109697	0.0101526	0.00731315	0.0225456	0
	PKO-F		64.8244	8.46368	7.2409	14.5311	0.0254176	0.16472	0.722712	0.256942	0.63513	0.355566	0.0818816	0.501335	0.608646	0.419016	0	0.076159	0.390279	0.0740708	0.0111383	0.048153	0	0.0222767	0	0.0320753	0	0.0178213	0.0222767	0.0178213	0	0.0222767	0.00409836	0.0356427	0.165514	0.0475066	0.0254176	0	0	0	0	0	0	0	0.006683	0.0773568	0	0	0
	Flox-M		27.943	3.85423	0.910434	48.0176	3.44501	1.13002	0.485576	1.50173	1.1599	2.40586	0.183812	0.0315572	2.57301	1.00752	0	0.289756	0.900061	0.252422	0.418454	0.466711	0.424826	0.0232347	0.0443113	0.092343	0.205033	0.116261	0.221132	0.100992	0.034484	0.0939958	0.0249303	0.250855	0.0208736	0.139191	0.0206492	0.152314	0.0604346	0.171699	0.10701	0.00415766	0.0147904	0.0889936	0.13774	0.00816573	0.0515666	0.0440105	0.0274308
	PKO-M		35.382	5.13203	2.90292	38.7779	2.63866	0.997025	0.725913	0.861146	1.6966	2.0151	0.373557	0.221358	2.89472	0.894325	0	0.280985	1.26541	0.30882	0.0484805	0.306096	0.087577	0.0541164	0.223338	0.0709751	0.0994838	0.0931883	0.0631894	0.0663022	0.0693328	0.0232293	0.0294831	0.212914	0.0541263	0.191986	0.0303311	0.0772997	0.0171145	0.0486854	0.072907	0.0509359	0.0511562	0	0.058136	0.0232301	0.0212132	0.0186286	0.040945
sem	Flox-F		5.03976	2.16398	1.16022	2.99907	0.826448	0.472937	0.125913	0.0960499	0.338139	0.358081	1.17618	0.13803	0.262643	0.263192	0.542727	0.0719652	0.256054	0.0693415	0.184142	0.0598959	0.00462524	0.217234	0.115286	0.0481225	0.0149347	0.0234159	0.0397505	0.00713671	0.0123918	0.0361214	0.0204434	0.0103994	0.0343945	0.0463833	0.0153614	0.0663206	0.00904665	0.00578155	0.0296953	0	0	0	0.0104068	0.00648108	0.00693786	0.0128838	0
	PKO-F		6.51566	3.00673	1.51775	7.83529	0.0200944	0.100201	0.37473	0.0758869	0.300057	0.131039	0.0551683	0.234583	0.286989	0.192062	0	0.0429429	0.178578	0.0378721	0.00880563	0.0233181	0	0.0176113	0	0.0183628	0	0.014089	0.0176113	0.014089	0	0.0176113	0.00324004	0.028178	0.1119	0.0158194	0.0200944	0	0	0	0	0	0	0	0.00528338	0.0379467	0	0	0
	Flox-M		4.04177	1.42525	0.349721	2.62705	1.15938	0.307439	0.10492	0.718576	0.146564	0.308161	0.0576082	0.0225374	0.425779	0.0743088	0	0.0417499	0.221784	0.0594709	0.186978	0.108859	0.199865	0.015354	0.0396332	0.0382003	0.0872315	0.0341488	0.0490067	0.0466837	0.0205561	0.0538648	0.0124231	0.049701	0.0134199	0.0506185	0.0120957	0.046191	0.0286765	0.0771119	0.0312965	0.00371872	0.0132289	0.0556906	0.0538673	0.0050511	0.0225536	0.0223552	0.0245348
	PKO-M		3.33353	2.33039	0.714702	4.15743	1.00063	0.234034	0.303758	0.548552	0.349119	0.272489	0.212699	0.170585	0.667989	0.161073	0	0.0440006	0.185056	0.107733	0.0293139	0.143846	0.0772265	0.0213695	0.14065	0.0541477	0.0593779	0.0228684	0.0385411	0.0250677	0.0265666	0.0182623	0.00963795	0.0746089	0.0415328	0.0265987	0.0183314	0.0180032	0.0136776	0.0356837	0.0528026	0.0483221	0.0256022	0	0.0287822	0.0174793	0.0150648	0.0127693	0.0288278
TTEST	PKO vs Flox F	0.0889387	0.0305925	0.187129	0.975673	0.423893	0.174225	0.0295372	0.828361	0.404599	0.309686	0.109543	0.130727	0.984042	0.547769	0.0252297	0.0836825	0.0693409	0.0954145	0.159462	0.207354	0.558816	0.346594	0.191546	0.126274	0.575569	0.189789	0.21243	0.337849	0.615386	0.346594	0.445277	0.124055	0.781474	0.663373	0.406742	0.879792	0.139209	0.146684	0.346594	0.261383	#DIV/0!	#DIV/0!	#DIV/0!	0.744448	0.235334	0.346594	0.135472	#DIV/0!
	PKO vs Flox M	0.200328	0.215265	0.669478	0.037041	0.102294	0.636908	0.758242	0.496888	0.528735	0.20972	0.398233	0.436309	0.325305	0.710856	0.560839	#DIV/0!	0.895744	0.266589	0.675402	0.121658	0.421994	0.190424	0.293404	0.275821	0.768675	0.380106	0.618607	0.0371534	0.565814	0.351572	0.293905	0.795427	0.699511	0.489153	0.422139	0.687675	0.206327	0.246675	0.221348	0.612531	0.386436	0.259737	0.195991	0.264075	0.453466	0.32849	0.390662	0.745878
	Flox-M vs Flox-F	0.45101	0.145227	0.00135902	0.000619175	4.57061e-05	0.198589	0.557803	0.493826	0.134224	0.936704	0.0199939	0.147879	0.0111947	0.0106747	0.244199	0.0836825	0.76219	0.730326	0.639607	0.629001	0.0196122	0.102291	0.192223	0.235816	0.678295	0.105124	0.223205	0.0461956	0.117896	0.434574	0.614205	0.528949	0.00449273	0.0774659	0.548197	0.659405	0.672402	0.213382	0.0964731	0.161903	0.350617	0.350617	0.195991	0.0746316	0.825703	0.129557	0.46646	0.350617
	PKO-M vs PKO-F	0.0264146	0.0189769	0.484512	0.0865709	0.0696526	0.0382666	0.0118207	0.995677	0.331276	0.0712337	0.000337246	0.244126	0.446225	0.0145348	0.147852	#DIV/0!	0.0176802	0.0157218	0.0847261	0.282403	0.130886	0.313374	0.336979	0.170385	0.541617	0.150621	0.0272341	0.395368	0.154182	0.038359	0.974855	0.0423333	0.065294	0.487508	0.00124443	0.881272	0.00356689	0.269254	0.231655	0.226594	0.346594	0.09461	#DIV/0!	0.133007	0.338814	0.218344	0.203743	0.214753
[truncated: 68 more columns]

## Sheet: Species
	index	Total count	d__Bacteria;p__Firmicutes;c__Bacilli;o__Lactobacillales;f__Lactobacillaceae;g__Lactobacillus;__	d__Bacteria;p__Firmicutes;c__Bacilli;o__Erysipelotrichales;f__Erysipelotrichaceae;g__Turicibacter;s__uncultured_bacterium	d__Bacteria;p__Firmicutes;c__Bacilli;o__Lactobacillales;f__Lactobacillaceae;g__Lactobacillus;s__Lactobacillus_intestinalis	d__Bacteria;p__Firmicutes;c__Clostridia;o__Clostridiales;f__Clostridiaceae;g__Clostridium_sensu_stricto_1;__	d__Bacteria;p__Bacteroidota;c__Bacteroidia;o__Bacteroidales;f__Muribaculaceae;g__Muribaculaceae;s__uncultured_bacterium	d__Bacteria;p__Bacteroidota;c__Bacteroidia;o__Bacteroidales;f__Muribaculaceae;g__Muribaculaceae;s__uncultured_organism	d__Bacteria;p__Bacteroidota;c__Bacteroidia;o__Bacteroidales;f__Muribaculaceae;g__Muribaculaceae;__	d__Bacteria;p__Actinobacteriota;c__Actinobacteria;o__Bifidobacteriales;f__Bifidobacteriaceae;g__Bifidobacterium;__	d__Bacteria;p__Actinobacteriota;c__Coriobacteriia;o__Coriobacteriales;f__Atopobiaceae;__;__	d__Bacteria;p__Proteobacteria;c__Gammaproteobacteria;o__Burkholderiales;f__Comamonadaceae;g__Pelomonas;__	d__Bacteria;p__Firmicutes;c__Clostridia;o__Clostridiales;f__Clostridiaceae;g__Candidatus_Arthromitus;__	d__Bacteria;p__Bacteroidota;c__Bacteroidia;o__Bacteroidales;f__Muribaculaceae;g__Muribaculaceae;s__uncultured_Bacteroidales	d__Bacteria;p__Bacteroidota;c__Bacteroidia;o__Bacteroidales;f__Muribaculaceae;g__Muribaculaceae;s__uncultured_Muribaculaceae	d__Bacteria;p__Desulfobacterota;c__Desulfovibrionia;o__Desulfovibrionales;f__Desulfovibrionaceae;g__Desulfovibrio;s__uncultured_bacterium	d__Bacteria;p__Bacteroidota;c__Bacteroidia;o__Bacteroidales;f__Muribaculaceae;g__Muribaculaceae;s__mouse_gut	d__Bacteria;p__Bacteroidota;c__Bacteroidia;o__Bacteroidales;f__Muribaculaceae;g__Muribaculaceae;s__unidentified	d__Bacteria;p__Bacteroidota;c__Bacteroidia;o__Bacteroidales;f__Muribaculaceae;g__Muribaculum;s__uncultured_bacterium	d__Bacteria;p__Firmicutes;c__Bacilli;o__Erysipelotrichales;f__Erysipelotrichaceae;g__Dubosiella;s__uncultured_bacterium	d__Bacteria;p__Firmicutes;c__Bacilli;o__Lactobacillales;f__Streptococcaceae;g__Streptococcus;s__Streptococcus_danieliae	d__Bacteria;p__Firmicutes;c__Clostridia;o__Lachnospirales;f__Lachnospiraceae;__;__	d__Bacteria;p__Proteobacteria;c__Gammaproteobacteria;o__Burkholderiales;f__Sutterellaceae;g__Parasutterella;s__Burkholderiales_bacterium	d__Bacteria;p__Bacteroidota;c__Bacteroidia;o__Bacteroidales;f__Muribaculaceae;g__Muribaculum;__	d__Bacteria;p__Firmicutes;c__Clostridia;o__Peptostreptococcales-Tissierellales;f__Peptostreptococcaceae;g__Romboutsia;__	d__Bacteria;p__Bacteroidota;c__Bacteroidia;o__Bacteroidales;__;__;__	d__Bacteria;p__Actinobacteriota;c__Coriobacteriia;o__Coriobacteriales;f__Eggerthellaceae;g__Enterorhabdus;__	d__Bacteria;p__Patescibacteria;c__Saccharimonadia;o__Saccharimonadales;f__Saccharimonadaceae;g__Candidatus_Saccharimonas;s__uncultured_bacterium	d__Bacteria;p__Verrucomicrobiota;c__Verrucomicrobiae;o__Verrucomicrobiales;f__Akkermansiaceae;g__Akkermansia;__	d__Bacteria;p__Actinobacteriota;c__Coriobacteriia;o__Coriobacteriales;f__Eggerthellaceae;g__Enterorhabdus;s__uncultured_bacterium	d__Bacteria;p__Proteobacteria;c__Gammaproteobacteria;o__Burkholderiales;f__Sutterellaceae;g__Parasutterella;s__uncultured_bacterium	d__Bacteria;p__Firmicutes;c__Clostridia;o__Lachnospirales;f__Lachnospiraceae;g__Lachnospiraceae_NK4A136_group;__	d__Bacteria;p__Firmicutes;c__Clostridia;o__Lachnospirales;f__Lachnospiraceae;g__Blautia;s__Lachnospiraceae_bacterium	d__Bacteria;p__Firmicutes;c__Bacilli;o__Erysipelotrichales;f__Erysipelotrichaceae;g__Ileibacterium;s__Ileibacterium_valens	d__Bacteria;p__Firmicutes;c__Clostridia;o__Lachnospirales;f__Lachnospiraceae;g__[Ruminococcus]_gnavus_group;__	d__Bacteria;p__Firmicutes;c__Bacilli;o__Erysipelotrichales;f__Erysipelotrichaceae;g__Dubosiella;s__Dubosiella_newyorkensis	d__Bacteria;p__Firmicutes;c__Bacilli;o__Erysipelotrichales;f__Erysipelotrichaceae;g__Faecalibaculum;s__uncultured_bacterium	d__Bacteria;p__Bacteroidota;c__Bacteroidia;o__Bacteroidales;f__Rikenellaceae;g__Alistipes;s__uncultured_bacterium	d__Bacteria;p__Firmicutes;c__Clostridia;o__Lachnospirales;f__Lachnospiraceae;g__[Eubacterium]_xylanophilum_group;s__uncultured_bacterium	d__Bacteria;p__Firmicutes;c__Clostridia;o__Oscillospirales;f__Oscillospiraceae;g__uncultured;__	d__Bacteria;p__Firmicutes;c__Clostridia;o__Lachnospirales;f__Lachnospiraceae;g__GCA-900066575;__	d__Bacteria;p__Actinobacteriota;c__Coriobacteriia;o__Coriobacteriales;f__Eggerthellaceae;g__Gordonibacter;s__uncultured_bacterium	d__Bacteria;p__Firmicutes;c__Clostridia;o__Lachnospirales;f__Lachnospiraceae;g__Roseburia;__	d__Bacteria;p__Firmicutes;c__Clostridia;o__Oscillospirales;f__Ruminococcaceae;g__UBA1819;s__uncultured_bacterium	d__Bacteria;p__Firmicutes;c__Clostridia;o__Oscillospirales;f__Oscillospiraceae;g__Colidextribacter;__	d__Bacteria;p__Proteobacteria;c__Alphaproteobacteria;o__Rhizobiales;f__Beijerinckiaceae;g__Methylobacterium-Methylorubrum;__	d__Bacteria;p__Firmicutes;c__Clostridia;o__Oscillospirales;f__Ruminococcaceae;g__Incertae_Sedis;__	d__Bacteria;p__Firmicutes;c__Clostridia;o__Oscillospirales;f__Ruminococcaceae;g__Incertae_Sedis;s__Clostridium_sp.	d__Bacteria;p__Firmicutes;c__Clostridia;o__Oscillospirales;f__Ruminococcaceae;g__Incertae_Sedis;s__uncultured_bacterium
Counts	PSI-21	6076	2310	1073	405	312	561	176	156	435	134	30	0	35	21	117	47	0	0	0	37	16	46	0	45	11	0	0	11	10	49	0	0	28	0	0	0	0	0	0	0	0	0	0	0	4	0	0	0
	PSI-22	11274	4572	2713	1117	690	477	213	181	493	10	27	0	92	30	26	33	60	56	0	90	28	31	0	243	0	17	5	0	6	32	0	0	14	0	0	0	0	0	0	0	0	0	0	0	3	0	0	0
	PSI-23	12907	7511	351	759	1919	396	422	615	0	0	23	0	355	13	48	98	0	60	25	14	96	15	0	0	15	41	22	0	37	59	0	0	0	0	0	4	0	0	0	0	0	0	0	5	0	0	0	0
	PSI-24	9357	3241	768	861	300	701	695	1145	0	18	17	0	182	75	314	161	0	0	226	31	117	49	160	0	24	48	12	0	57	75	0	0	0	26	0	0	0	0	0	0	11	0	8	0	0	9	0	0
	PSI-25	5242	2022	485	700	177	230	202	370	0	44	32	0	84	24	114	55	0	26	83	18	151	20	0	0	22	61	39	0	67	18	26	0	0	54	0	0	0	10	0	0	0	12	8	0	0	22	0	0
	PSI-26	4099	992	236	229	85	477	314	596	0	51	46	0	119	39	45	186	0	0	97	24	113	18	47	0	13	51	22	2	75	29	21	0	0	0	0	0	0	17	0	0	0	10	19	27	11	12	0	0
	PSI-27	9807	1329	1869	480	816	1746	585	1044	0	426	90	11	233	82	64	147	6	247	5	0	82	91	58	0	66	83	0	29	23	3	0	0	0	0	0	0	0	8	6	0	0	0	0	9	22	8	0	0
	PSI-28	9116	1816	1765	416	934	1125	441	727	6	276	126	0	151	58	96	103	8	241	0	17	70	108	0	0	45	85	26	164	48	2	0	4	0	0	2	0	8	11	17	0	0	26	0	4	8	0	12	10
	PSI-29	6264	1003	1219	336	525	1113	104	251	13	119	40	58	51	9	21	5	7	37	700	39	8	179	0	146	0	31	7	14	14	2	0	0	132	0	13	29	0	0	0	0	0	0	0	3	18	0	0	0
	PSI-30	5908	1467	874	228	364	1095	148	420	7	50	50	11	35	15	37	19	0	10	226	87	55	148	0	292	13	34	13	0	14	0	0	0	27	33	4	5	0	0	0	4	0	0	8	0	11	0	0	0
	PSI-32	3784	2407	13	86	31	108	65	35	9	8	84	0	36	9	0	19	13	0	7	484	40	0	8	54	8	0	3	6	0	0	42	0	0	0	0	0	16	0	3	0	0	0	0	21	21	6	0	0
	PSI-33	9760	5924	1272	1561	562	89	55	13	0	3	31	56	8	3	17	23	19	11	0	73	14	0	0	0	0	0	0	0	3	6	0	0	0	0	5	4	0	0	0	0	0	0	2	0	0	0	0	6
	PSI-34	5863	2856	485	1044	310	273	197	129	0	0	12	18	109	26	63	70	80	43	0	7	41	11	0	0	6	18	8	0	8	16	0	0	0	0	21	7	0	0	0	0	0	0	0	0	0	5	0	0
	PSI-35	5920	2676	1197	1057	783	64	42	0	0	2	19	16	0	13	0	0	0	9	0	0	0	14	0	0	0	0	0	0	5	0	7	0	0	0	0	0	0	0	0	0	0	0	0	0	6	0	0	0
	PSI-36	2497	659	522	296	307	195	94	56	0	0	13	179	12	5	5	18	0	0	0	0	5	51	37	0	0	0	0	0	5	0	8	0	0	0	0	0	0	0	0	0	0	0	0	8	6	0	0	0
	PSI-37	8978	2391	24	754	196	1865	1235	768	0	60	14	12	515	68	173	155	131	70	0	7	178	117	0	0	25	63	21	5	49	3	8	0	10	0	0	0	0	8	10	0	0	10	0	16	0	0	0	0
	PSI-38	2531	441	11	91	49	444	257	87	0	56	22	25	88	15	25	11	18	0	0	0	386	9	14	0	24	53	15	0	51	0	69	6	0	0	0	0	0	9	25	38	0	49	21	44	8	0	20	0
	PSI-39	5508	3715	29	847	537	9	15	9	7	5	144	0	3	0	0	0	0	0	0	86	12	0	0	0	0	0	0	0	8	0	0	0	0	0	0	0	0	0	0	0	0	0	0	0	40	5	0	0
	PSI-1	4874	2650	0	105	0	718	131	295	188	102	48	0	128	10	42	52	0	54	10	0	116	66	29	0	7	39	0	0	44	0	8	0	0	0	0	0	0	4	0	0	0	0	0	0	0	11	0	0
	PSI-10	6013	2765	6	650	0	735	372	272	6	10	28	305	211	18	47	54	54	48	31	0	159	34	0	0	23	47	13	3	8	8	53	10	0	0	0	0	0	0	0	0	0	0	0	15	0	0	0	0
	PSI-2	8685	2409	0	121	0	2531	386	806	617	293	73	0	277	55	116	104	0	72	23	0	262	57	74	0	24	81	0	3	113	6	12	0	0	0	5	6	0	0	0	0	10	0	0	0	0	18	0	0
	PSI-3	11821	3813	0	134	0	3291	501	1529	196	107	109	0	565	115	162	130	0	310	14	0	213	122	54	0	43	63	0	5	79	20	13	0	0	0	0	5	0	9	0	0	19	0	0	12	0	38	16	0
	PSI-4	1919	738	94	113	10	199	76	194	0	0	180	0	96	0	21	26	0	13	0	21	16	19	0	0	7	7	0	0	6	3	0	0	0	19	0	0	0	0	0	0	0	0	0	0	11	3	0	0
	PSI-5	9836	1267	399	846	73	1497	591	1595	780	125	20	5	253	104	173	96	370	111	0	0	494	102	176	0	29	27	48	141	23	15	48	173	5	0	0	24	0	3	12	13	0	48	3	32	0	6	0	0
	PSI-6	9818	1053	962	678	140	1309	387	2771	797	112	8	0	85	90	89	231	337	0	0	0	104	65	135	0	0	20	44	8	11	24	0	82	0	0	0	31	22	27	18	0	0	11	0	18	0	0	0	0
	PSI-7	5924	673	12	612	34	1548	486	630	157	58	11	0	243	65	100	68	136	117	0	12	204	78	66	0	20	0	19	77	24	0	44	32	8	21	18	0	48	14	28	5	0	9	4	27	0	14	0	0
	PSI-8	5160	1022	318	241	66	1010	605	645	0	29	42	257	260	31	21	100	37	92	0	0	46	53	86	0	22	12	9	7	4	6	29	0	0	0	3	0	16	10	10	23	0	0	0	13	6	0	0	0
	PSI-9	5916	899	622	222	193	1235	622	660	0	38	22	113	259	103	61	95	59	0	0	0	160	44	169	0	14	21	22	16	18	8	39	0	0	0	9	4	13	7	17	0	0	0	6	26	3	9	0	0
	PSI-11	9742	3289	1880	246	333	1293	184	500	153	30	59	477	286	10	34	143	132	190	12	0	184	67	0	0	15	15	0	5	30	8	15	0	8	0	9	0	3	0	5	19	12	0	5	17	9	0	0	17
	PSI-12	6892	1098	1126	0	244	968	439	1070	0	33	31	0	577	153	140	130	0	86	125	23	197	131	0	0	19	71	18	0	31	0	11	0	0	0	23	36	0	10	26	0	0	12	0	0	0	0	24	0
	PSI-13	7867	2481	365	896	28	500	491	349	649	39	68	0	186	65	85	109	0	62	0	0	611	29	82	0	43	69	92	0	62	0	95	58	0	85	5	0	0	16	0	0	0	0	0	55	0	16	0	0
	PSI-14	7853	3048	17	599	579	733	159	324	591	79	252	0	174	34	121	35	56	53	0	126	115	31	0	0	9	37	0	4	33	0	66	4	0	73	2	0	44	0	0	0	0	0	0	37	31	0	0	8
	PSI-15	4645	905	0	254	171	1157	263	463	258	57	26	39	217	61	117	80	79	75	0	22	156	32	0	0	18	33	20	15	11	0	12	8	0	0	0	0	0	3	0	0	12	0	0	5	0	11	0	7
	PSI-16	12894	4046	21	828	173	3397	1119	842	142	274	59	3	407	154	178	140	52	241	0	0	290	48	0	0	31	60	44	0	72	28	0	0	14	0	25	6	0	23	0	0	19	0	8	30	0	24	0	16
	PSI-17	10506	3649	134	550	497	1905	990	780	235	175	36	0	352	131	119	109	97	110	0	3	117	90	167	0	29	42	19	0	42	24	0	0	14	0	20	0	0	9	0	4	20	0	6	0	0	0	17	0
	PSI-18	8584	2460	44	507	201	1886	770	788	263	173	24	11	335	150	110	62	90	172	0	0	142	56	31	0	37	28	30	0	32	28	0	0	14	0	24	6	0	5	0	5	14	3	6	16	0	0	0	14
	PSI-19	8009	1540	223	90	231	973	1117	1435	0	30	26	208	748	75	341	99	26	256	0	0	185	108	43	0	13	102	9	23	73	5	0	0	0	0	0	0	0	5	0	0	0	0	2	0	0	9	0	0
	PSI-20	8531	3241	82	527	12	1327	378	1092	0	43	0	9	270	36	189	203	209	115	21	0	405	29	41	0	28	61	17	4	55	18	0	0	0	0	0	0	0	9	6	0	0	0	0	13	0	13	0	0
% of total	PSI-21		38.0184	17.6596	6.66557	5.13496	9.23305	2.89664	2.56748	7.15932	2.2054	0.493746	0	0.576037	0.345622	1.92561	0.773535	0	0	0	0.608953	0.263331	0.757077	0	0.740619	0.18104	0	0	0.18104	0.164582	0.806452	0	0	0.460829	0	0	0	0	0	0	0	0	0	0	0	0.0658328	0	0	0
	PSI-22		40.5535	24.0642	9.90775	6.12028	4.23097	1.8893	1.60546	4.37289	0.0886997	0.239489	0	0.816037	0.266099	0.230619	0.292709	0.532198	0.496718	0	0.798297	0.248359	0.274969	0	2.1554	0	0.150789	0.0443498	0	0.0532198	0.283839	0	0	0.12418	0	0	0	0	0	0	0	0	0	0	0	0.0266099	0	0	0
	PSI-23		58.1932	2.71945	5.88053	14.8679	3.0681	3.26954	4.76486	0	0	0.178198	0	2.75045	0.100721	0.371891	0.759278	0	0.464864	0.193693	0.108468	0.743782	0.116216	0	0	0.116216	0.317657	0.17045	0	0.286666	0.457116	0	0	0	0	0	0.0309909	0	0	0	0	0	0	0	0.0387387	0	0	0	0
	PSI-24		34.6372	8.20776	9.20167	3.20616	7.49172	7.42759	12.2368	0	0.192369	0.181682	0	1.94507	0.801539	3.35578	1.72064	0	0	2.4153	0.331303	1.2504	0.523672	1.70995	0	0.256492	0.512985	0.128246	0	0.60917	0.801539	0	0	0	0.277867	0	0	0	0	0	0	0.117559	0	0.0854975	0	0	0.0961847	0	0
	PSI-25		38.5731	9.25219	13.3537	3.37657	4.38764	3.85349	7.05837	0	0.839374	0.610454	0	1.60244	0.457841	2.17474	1.04922	0	0.495994	1.58337	0.34338	2.88058	0.381534	0	0	0.419687	1.16368	0.743991	0	1.27814	0.34338	0.495994	0	0	1.03014	0	0	0	0.190767	0	0	0	0.22892	0.152614	0	0	0.419687	0	0
	PSI-27		13.5515	19.0578	4.89446	8.32059	17.8036	5.96513	10.6455	0	4.34384	0.917712	0.112165	2.37585	0.836137	0.652595	1.49893	0.0611808	2.51861	0.050984	0	0.836137	0.927909	0.591414	0	0.672989	0.846334	0	0.295707	0.234526	0.0305904	0	0	0	0	0	0	0	0.0815744	0.0611808	0	0	0	0	0.0917712	0.22433	0.0815744	0	0
	PSI-28		19.921	19.3616	4.56341	10.2457	12.3409	4.83765	7.97499	0.0658183	3.02764	1.38219	0	1.65643	0.636244	1.05309	1.12988	0.0877578	2.6437	0	0.186485	0.767881	1.18473	0	0	0.493638	0.932427	0.285213	1.79903	0.526547	0.0219394	0	0.0438789	0	0	0.0219394	0	0.0877578	0.120667	0.186485	0	0	0.285213	0	0.0438789	0.0877578	0	0.131637	0.109697
	PSI-29		16.0121	19.4604	5.36398	8.38123	17.7682	1.66028	4.00702	0.207535	1.89974	0.63857	0.925926	0.814176	0.143678	0.335249	0.0798212	0.11175	0.590677	11.175	0.622605	0.127714	2.8576	0	2.33078	0	0.494891	0.11175	0.223499	0.223499	0.0319285	0	0	2.10728	0	0.207535	0.462963	0	0	0	0	0	0	0	0.0478927	0.287356	0	0	0
	PSI-30		24.8307	14.7935	3.85917	6.16114	18.5342	2.50508	7.109	0.118483	0.84631	0.84631	0.186188	0.592417	0.253893	0.626269	0.321598	0	0.169262	3.82532	1.47258	0.930941	2.50508	0	4.94245	0.220041	0.575491	0.220041	0	0.236967	0	0	0	0.457007	0.558565	0.0677048	0.084631	0	0	0	0.0677048	0	0	0.13541	0	0.186188	0	0	0
	PSI-33		60.6967	13.0328	15.9939	5.7582	0.911885	0.563525	0.133197	0	0.0307377	0.317623	0.57377	0.0819672	0.0307377	0.17418	0.235656	0.194672	0.112705	0	0.747951	0.143443	0	0	0	0	0	0	0	0.0307377	0.0614754	0	0	0	0	0.0512295	0.0409836	0	0	0	0	0	0	0.0204918	0	0	0	0	0.0614754
	PSI-34		48.7123	8.27222	17.8066	5.2874	4.65632	3.36005	2.20024	0	0	0.204673	0.30701	1.85912	0.443459	1.07454	1.19393	1.36449	0.733413	0	0.119393	0.699301	0.187617	0	0	0.102337	0.30701	0.136449	0	0.136449	0.272898	0	0	0	0	0.358178	0.119393	0	0	0	0	0	0	0	0	0	0.0852806	0	0
	PSI-35		45.2027	20.2196	17.8547	13.2264	1.08108	0.709459	0	0	0.0337838	0.320946	0.27027	0	0.219595	0	0	0	0.152027	0	0	0	0.236486	0	0	0	0	0	0	0.0844595	0	0.118243	0	0	0	0	0	0	0	0	0	0	0	0	0	0.101351	0	0	0
	PSI-37		26.6318	0.26732	8.39831	2.18311	20.773	13.7558	8.55424	0	0.6683	0.155937	0.13366	5.73624	0.757407	1.92693	1.72644	1.45912	0.779684	0	0.0779684	1.98262	1.30319	0	0	0.278458	0.701715	0.233905	0.0556917	0.545779	0.033415	0.0891067	0	0.111383	0	0	0	0	0.0891067	0.111383	0	0	0.111383	0	0.178213	0	0	0	0
	PSI-39		67.4473	0.526507	15.3776	9.74946	0.163399	0.272331	0.163399	0.127088	0.0907771	2.61438	0	0.0544662	0	0	0	0	0	0	1.56137	0.217865	0	0	0	0	0	0	0	0.145243	0	0	0	0	0	0	0	0	0	0	0	0	0	0	0	0.726216	0.0907771	0	0
	PSI-10		45.9837	0.0997838	10.8099	0	12.2235	6.1866	4.52353	0.0997838	0.166306	0.465658	5.07234	3.50906	0.299351	0.78164	0.898054	0.898054	0.79827	0.51555	0	2.64427	0.565442	0	0	0.382505	0.78164	0.216198	0.0498919	0.133045	0.133045	0.881424	0.166306	0	0	0	0	0	0	0	0	0	0	0	0.24946	0	0	0	0
	PSI-2		27.7375	0	1.39321	0	29.1422	4.44444	9.28037	7.1042	3.37363	0.84053	0	3.18941	0.633276	1.33564	1.19747	0	0.829016	0.264824	0	3.0167	0.656304	0.852044	0	0.276339	0.932642	0	0.0345423	1.30109	0.0690846	0.138169	0	0	0	0.0575705	0.0690846	0	0	0	0	0.115141	0	0	0	0	0.207254	0	0
	PSI-3		32.2562	0	1.13358	0	27.8403	4.23822	12.9346	1.65807	0.905169	0.922088	0	4.77963	0.972845	1.37044	1.09974	0	2.62245	0.118433	0	1.80188	1.03206	0.456814	0	0.363759	0.53295	0	0.0422976	0.668302	0.16919	0.109974	0	0	0	0	0.0422976	0	0.0761357	0	0	0.160731	0	0	0.101514	0	0.321462	0.135352	0
	PSI-5		12.8813	4.05653	8.60106	0.742172	15.2196	6.00854	16.2159	7.93005	1.27084	0.203335	0.0508337	2.57218	1.05734	1.75885	0.976007	3.76169	1.12851	0	0	5.02237	1.03701	1.78935	0	0.294835	0.274502	0.488003	1.43351	0.233835	0.152501	0.488003	1.75885	0.0508337	0	0	0.244002	0	0.0305002	0.122001	0.132168	0	0.488003	0.0305002	0.325336	0	0.0610004	0	0
	PSI-6		10.7252	9.79833	6.90568	1.42595	13.3327	3.94174	28.2237	8.11774	1.14076	0.081483	0	0.865757	0.916684	0.906498	2.35282	3.43247	0	0	0	1.05928	0.662049	1.37503	0	0	0.203707	0.448156	0.081483	0.112039	0.244449	0	0.835201	0	0	0	0.315747	0.224078	0.275005	0.183337	0	0	0.112039	0	0.183337	0	0	0	0
	PSI-7		11.3606	0.202566	10.3309	0.573937	26.131	8.20392	10.6347	2.65024	0.979068	0.185685	0	4.10196	1.09723	1.68805	1.14787	2.29575	1.97502	0	0.202566	3.44362	1.31668	1.11411	0	0.33761	0	0.320729	1.2998	0.405132	0	0.742741	0.540176	0.135044	0.35449	0.303849	0	0.810263	0.236327	0.472654	0.0844024	0	0.151924	0.0675219	0.455773	0	0.236327	0	0
	PSI-8		19.8062	6.16279	4.67054	1.27907	19.5736	11.7248	12.5	0	0.562016	0.813953	4.98062	5.03876	0.600775	0.406977	1.93798	0.717054	1.78295	0	0	0.891473	1.02713	1.66667	0	0.426357	0.232558	0.174419	0.135659	0.0775194	0.116279	0.562016	0	0	0	0.0581395	0	0.310078	0.193798	0.193798	0.445736	0	0	0	0.251938	0.116279	0	0	0
	PSI-9		15.1961	10.5139	3.75254	3.26234	20.8756	10.5139	11.1562	0	0.642326	0.371873	1.91007	4.37796	1.74104	1.0311	1.60581	0.997295	0	0	0	2.70453	0.743746	2.85666	0	0.236646	0.35497	0.371873	0.270453	0.30426	0.135227	0.659229	0	0	0	0.15213	0.0676133	0.219743	0.118323	0.287356	0	0	0	0.10142	0.439486	0.0507099	0.15213	0	0
	PSI-11		33.761	19.2979	2.52515	3.41819	13.2724	1.88873	5.13242	1.57052	0.307945	0.605625	4.89633	2.93574	0.102648	0.349004	1.46787	1.35496	1.95032	0.123178	0	1.88873	0.687744	0	0	0.153972	0.153972	0	0.0513242	0.307945	0.0821187	0.153972	0	0.0821187	0	0.0923835	0	0.0307945	0	0.0513242	0.195032	0.123178	0	0.0513242	0.174502	0.0923835	0	0	0.174502
	PSI-12		15.9315	16.3378	0	3.54034	14.0453	6.3697	15.5252	0	0.478816	0.449797	0	8.37203	2.21997	2.03134	1.88624	0	1.24782	1.8137	0.33372	2.85839	1.90075	0	0	0.275682	1.03018	0.261172	0	0.449797	0	0.159605	0	0	0	0.33372	0.522345	0	0.145096	0.377249	0	0	0.174115	0	0	0	0	0.34823	0
	PSI-13		31.5368	4.63963	11.3893	0.355917	6.35566	6.24126	4.43625	8.24965	0.495742	0.86437	0	2.36431	0.826236	1.08046	1.38553	0	0.788102	0	0	7.76662	0.368628	1.04233	0	0.546587	0.877081	1.16944	0	0.788102	0	1.20758	0.737257	0	1.08046	0.0635566	0	0	0.203381	0	0	0	0	0	0.699123	0	0.203381	0	0
	PSI-14		38.8132	0.216478	7.62766	7.37298	9.33401	2.0247	4.12581	7.52579	1.00598	3.20896	0	2.21571	0.432956	1.54081	0.44569	0.713103	0.674901	0	1.60448	1.46441	0.394754	0	0	0.114606	0.471158	0	0.0509359	0.420222	0	0.840443	0.0509359	0	0.929581	0.025468	0	0.560295	0	0	0	0	0	0	0.471158	0.394754	0	0	0.101872
	PSI-16		31.3789	0.162866	6.42159	1.34171	26.3456	8.67846	6.53017	1.10129	2.12502	0.457577	0.0232666	3.15651	1.19435	1.38049	1.08578	0.403288	1.86909	0	0	2.24911	0.372266	0	0	0.240422	0.465333	0.341244	0	0.558399	0.217155	0	0	0.108578	0	0.193889	0.0465333	0	0.178378	0	0	0.147355	0	0.0620444	0.232666	0	0.186133	0	0.124089
	PSI-17		34.7325	1.27546	5.2351	4.73063	18.1325	9.42319	7.42433	2.23682	1.66571	0.342661	0	3.35047	1.24691	1.13269	1.0375	0.923282	1.04702	0	0.0285551	1.11365	0.856653	1.58957	0	0.276033	0.399772	0.180849	0	0.399772	0.228441	0	0	0.133257	0	0.190367	0	0	0.0856653	0	0.0380735	0.190367	0	0.0571102	0	0	0	0.161812	0
	PSI-18		28.658	0.512582	5.90634	2.34157	21.9711	8.97018	9.17987	3.06384	2.01538	0.27959	0.128145	3.90261	1.74744	1.28145	0.722274	1.04846	2.00373	0	0	1.65424	0.652377	0.361137	0	0.431034	0.326188	0.349487	0	0.372787	0.326188	0	0	0.163094	0	0.27959	0.0698975	0	0.0582479	0	0.0582479	0.163094	0.0349487	0.0698975	0.186393	0	0	0	0.163094
	PSI-19		19.2284	2.78437	1.12374	2.88426	12.1488	13.9468	17.9173	0	0.374579	0.324635	2.59708	9.33949	0.936446	4.25771	1.23611	0.324635	3.1964	0	0	2.3099	1.34848	0.536896	0	0.162317	1.27357	0.112374	0.287177	0.911475	0.0624298	0	0	0	0	0	0	0	0.0624298	0	0	0	0	0.0249719	0	0	0.112374	0	0
	PSI-20		37.9909	0.9612	6.17747	0.140663	15.555	4.4309	12.8004	0	0.504044	0	0.105498	3.16493	0.42199	2.21545	2.37956	2.44989	1.34802	0.246161	0	4.74739	0.339937	0.4806	0	0.328215	0.715039	0.199273	0.0468878	0.644708	0.210995	0	0	0	0	0	0	0	0.105498	0.0703317	0	0	0	0	0.152385	0	0.152385	0	0
Average	Flox-F		31.5879	14.953	7.07669	7.31273	10.5398	3.81163	6.44105	1.32489	1.49371	0.609816	0.136031	1.45877	0.426864	1.19176	0.84729	0.0880985	0.819981	2.13818	0.496897	0.894347	1.05875	0.255707	1.12992	0.262234	0.554917	0.189338	0.277698	0.401479	0.308532	0.0551104	0.00487543	0.349922	0.207397	0.0330199	0.0642872	0.00975087	0.0436676	0.0275185	0.00752276	0.0130621	0.0571259	0.0415023	0.0246979	0.0975638	0.0663829	0.0146263	0.0121886
	PKO-F		49.7382	8.46368	15.0862	7.2409	5.51714	3.73224	2.21022	0.0254176	0.16472	0.722712	0.256942	1.54636	0.29024	0.63513	0.631205	0.603657	0.355566	0	0.501335	0.608646	0.345458	0	0	0.076159	0.201745	0.0740708	0.0111383	0.188534	0.0735577	0.04147	0	0.0222767	0	0.0818816	0.0320753	0	0.0178213	0.0222767	0	0	0.0222767	0.00409836	0.0356427	0.165514	0.0352115	0	0.0122951
	Flox-M		21.9933	3.85423	5.94967	0.910434	20.5423	6.90777	13.1836	3.44501	1.13002	0.485576	1.50173	3.55434	0.914818	1.1599	1.40197	1.51279	1.14203	0.112351	0.0253207	2.57301	0.880052	1.26383	0	0.289756	0.414121	0.252422	0.418454	0.404403	0.127472	0.447694	0.412566	0.0232347	0.0443113	0.0714611	0.092343	0.19552	0.116261	0.157393	0.0827883	0.034484	0.0939958	0.0249303	0.250855	0.0208736	0.122272	0.016919	0
	PKO-M		30.2257	5.13203	5.15627	2.90292	15.24	6.88599	9.2302	2.63866	0.997025	0.725913	0.861146	4.31131	1.01433	1.6966	1.29406	0.801957	1.56949	0.24256	0.218529	2.89472	0.769066	0.445614	0	0.280985	0.634699	0.290427	0.0484805	0.539245	0.125259	0.2624	0.087577	0.0541164	0.223338	0.130997	0.0709751	0.0656767	0.0931883	0.0554339	0.0323726	0.0693328	0.0232293	0.0294831	0.212914	0.0541263	0.072697	0.0566713	0.0626174
sem	Flox-F		4.52404	2.16398	0.986758	1.16022	1.98948	0.611647	1.12678	0.826448	0.472937	0.125913	0.0960499	0.254068	0.0867189	0.338139	0.176568	0.054465	0.323412	1.15514	0.142139	0.262643	0.310228	0.183208	0.542727	0.0719652	0.11892	0.0725088	0.184142	0.1175	0.102833	0.0522823	0.00462524	0.217234	0.115286	0.021887	0.0481225	0.00925048	0.0224848	0.0199074	0.00713671	0.0123918	0.0361214	0.0204434	0.0103994	0.0343945	0.0436439	0.0138757	0.0115631
	PKO-F		5.56	3.00673	1.37729	1.51775	3.0773	2.02916	1.29464	0.0200944	0.100201	0.37473	0.0758869	0.87347	0.111565	0.300057	0.277798	0.262605	0.131039	0	0.234583	0.286989	0.19306	0	0	0.0429429	0.109424	0.0378721	0.00880563	0.0724443	0.0404333	0.0204042	0	0.0176113	0	0.0551683	0.0183628	0	0.014089	0.0176113	0	0	0.0176113	0.00324004	0.028178	0.1119	0.0170605	0	0.00972012
	Flox-M		3.94226	1.42525	1.20226	0.349721	2.10107	0.935095	2.19339	1.15938	0.307439	0.10492	0.718576	0.431135	0.136082	0.146564	0.163274	0.466134	0.295709	0.059638	0.0226475	0.425779	0.0823897	0.278476	0	0.0417499	0.0992675	0.0594709	0.186978	0.129768	0.0226543	0.103158	0.198165	0.015354	0.0396332	0.0340815	0.0382003	0.0882648	0.0341488	0.0526238	0.0490542	0.0205561	0.0538648	0.0124231	0.049701	0.0134199	0.0395337	0.0151329	0
	PKO-M		2.49405	2.33039	1.10648	0.714702	1.95504	1.22047	1.59774	1.00063	0.234034	0.303758	0.548552	0.833551	0.213277	0.349119	0.184621	0.244385	0.247653	0.188273	0.167957	0.667989	0.169056	0.175915	0	0.0440006	0.11547	0.111821	0.0293139	0.0646918	0.0386802	0.14116	0.0772265	0.0213695	0.14065	0.0390757	0.0541477	0.0587429	0.0228684	0.0390898	0.0204475	0.0265666	0.0182623	0.00963795	0.0746089	0.0415328	0.0283494	0.0384939	0.0243768
TTEST	PKO vs Flox F	0.0889387	0.0664615	0.187129	0.00567889	0.975673	0.29677	0.977349	0.0690948	0.174225	0.0295372	0.828361	0.404599	0.941909	0.441789	0.309686	0.605491	0.196914	0.246103	0.117153	0.989772	0.547769	0.106098	0.222051	0.0836825	0.0693409	0.0881246	0.225744	0.207354	0.192161	0.0760417	0.826807	0.346594	0.191546	0.126274	0.536219	0.575569	0.346594	0.400585	0.867347	0.346594	0.346594	0.445277	0.124055	0.781474	0.663373	0.552225	0.346594	0.995206
	PKO vs Flox M	0.200328	0.135591	0.669478	0.662364	0.037041	0.111183	0.989697	0.207274	0.636908	0.758242	0.496888	0.528735	0.464306	0.719531	0.20972	0.691615	0.248668	0.327727	0.548226	0.310295	0.710856	0.590342	0.0441391	#DIV/0!	0.895744	0.200485	0.783451	0.121658	0.419923	0.963916	0.341118	0.202285	0.293404	0.275821	0.305464	0.768675	0.286925	0.618607	0.179568	0.414112	0.351572	0.293905	0.795427	0.699511	0.489153	0.37031	0.385857	0.0407601
	Flox-M vs Flox-F	0.45101	0.160227	0.00135902	0.518329	0.000619175	0.0064697	0.0271082	0.032463	0.198589	0.557803	0.493826	0.134224	0.00291107	0.0180668	0.936704	0.0503975	0.0292043	0.508021	0.135011	0.0136359	0.0106747	0.61126	0.017687	0.0836825	0.76219	0.413618	0.542869	0.629001	0.987983	0.138782	0.0116831	0.108354	0.192223	0.235816	0.405493	0.678295	0.102361	0.132427	0.0681646	0.214647	0.434574	0.614205	0.528949	0.00449273	0.0774659	0.394832	0.919765	0.346594
	PKO-M vs PKO-F	0.0264146	0.0470101	0.484512	0.00167814	0.0865709	0.0671934	0.313651	0.0124936	0.0382666	0.0118207	0.995677	0.331276	0.0822413	0.0185022	0.0712337	0.146012	0.648731	0.00204996	0.256409	0.44037	0.0145348	0.197716	0.042966	#DIV/0!	0.0176802	0.0414933	0.118992	0.282403	0.0145267	0.449813	0.179563	0.313374	0.336979	0.170385	0.563951	0.541617	0.319813	0.0272341	0.493231	0.171507	0.038359	0.974855	0.0423333	0.065294	0.487508	0.329246	0.200043	0.105154
[truncated: 110 more columns]
