# Supplementary material for: Paneth cell SIRT1 deficiency increases intestinal stress resistance by modulating the gut microbiota
Source: EMBO Rep. 2026 Mar 13;27(7):1830–57. doi: 10.1038/s44319-026-00726-3 (PMC13076647; doi:10.1038/s44319-026-00726-3)
Supplement: Supplementary file 6 — Dataset EV4 [file 44319_2026_726_MOESM6_ESM.xlsx]

## Sheet: Dataset EV4
	Dataset EV4 Colonical bacterial 16S rRNA gene amplicon sequencing
	Bacteria from the colon (tissues and luminal contents) of young female and male mice were analyzed by 16S rRNA gene amplicon sequencing as described in Methods.

## Sheet: Class
	index	Total count	d__Bacteria;p__Firmicutes;c__Bacilli	d__Bacteria;p__Bacteroidota;c__Bacteroidia	d__Bacteria;__;__	d__Bacteria;p__Firmicutes;__	d__Bacteria;p__Firmicutes;c__Clostridia	d__Bacteria;p__Proteobacteria;c__Gammaproteobacteria	d__Bacteria;p__Proteobacteria;c__Alphaproteobacteria	d__Bacteria;p__Actinobacteriota;c__Coriobacteriia	d__Bacteria;p__Actinobacteriota;c__Actinobacteria	Unassigned;__;__	d__Bacteria;p__Firmicutes;c__Limnochordia	d__Bacteria;p__Proteobacteria;__	d__Bacteria;p__Bacteroidota;__	d__Bacteria;p__Actinobacteriota;__	d__Bacteria;p__Latescibacterota;c__Latescibacterota	d__Bacteria;p__Bacteroidota;c__Ignavibacteria	d__Archaea;__;__	empty	Sex	Genotype
Counts	PC-60	29590	5069	15237	3408	1295	2604	491	907	518	14	39	0	0	0	0	0	8	0	ff36c	F	Flox
	PC-61	43367	7975	19894	4730	3713	6007	468	396	63	49	48	18	0	0	6	0	0	0	ff38c	F	Flox
	PC-62	33535	6958	18090	1479	3373	3258	257	13	0	25	47	32	0	0	3	0	0	0	ff40c	F	Flox
	PC-63	47454	11109	27677	2044	2173	2992	844	451	57	28	74	0	0	0	5	0	0	0	ff43c	F	Flox
	PC-64	44700	12111	23472	2131	2901	3083	703	27	108	12	143	9	0	0	0	0	0	0	ff44c	F	Flox
	PC-65	23186	5768	10250	1075	2348	3244	316	77	50	33	22	0	0	0	3	0	0	0	ff45c	F	Flox
	PC-66	26314	3750	15212	1503	1151	3695	355	90	439	14	28	17	22	0	0	38	0	0	ff55c	F	Flox
	PC-67	34613	3916	22197	2245	2785	2534	324	251	255	18	43	29	11	0	5	0	0	0	ff61c	F	Flox
	PC-68	52211	9902	27485	2679	2847	6499	1627	553	376	86	77	51	8	0	0	0	21	0	ff68c	F	Flox
	PC-69	39779	6814	16994	3497	4163	7082	821	146	75	59	49	0	0	66	0	0	13	0	ff72c	F	Flox
	PC-70	51158	11084	21199	6573	4888	6480	406	149	3	86	67	115	95	6	7	0	0	0	fko31c	F	PKO
	PC-71	79277	14311	42716	3559	5468	11941	610	259	6	88	164	133	0	0	18	0	0	4	fko37c	F	PKO
	PC-72	42015	8312	25520	1929	1500	2691	1380	491	35	22	59	45	19	9	3	0	0	0	fko49c	F	PKO
	PC-73	45187	9142	20716	3226	3837	7458	542	13	23	67	50	87	0	0	8	0	18	0	fko50c	F	PKO
	PC-74	37554	8964	16745	905	4338	5603	460	249	7	57	56	114	25	9	0	22	0	0	fko54c	F	PKO
	PC-75	47224	5564	27905	2124	3835	6127	820	581	14	111	67	24	22	23	7	0	0	0	fko62c	F	PKO
	PC-76	48460	8043	23433	2210	5533	7935	843	145	167	64	50	26	0	0	11	0	0	0	fko66c	F	PKO
	PC-77	32554	6824	17473	1617	2033	3728	400	58	294	28	74	0	8	0	4	0	13	0	fko69c	F	PKO
	PC-78	33151	7666	14776	2649	3025	4450	335	29	65	21	37	65	0	29	4	0	0	0	fko78c	F	PKO
% of total	PC-60		17.1308	51.4937	11.5174	4.37648	8.80027	1.65934	3.06522	1.75059	0.0473133	0.131801	0	0	0	0	0	0.0270362	0
	PC-61		18.3896	45.8736	10.9069	8.56181	13.8515	1.07916	0.913137	0.145272	0.112989	0.110683	0.0415062	0	0	0.0138354	0	0	0
	PC-62		20.7485	53.9436	4.41032	10.0581	9.71522	0.766364	0.0387655	0	0.074549	0.140152	0.0954227	0	0	0.00894588	0	0	0
	PC-63		23.41	58.3239	4.30733	4.57917	6.30505	1.77856	0.950394	0.120116	0.0590045	0.15594	0	0	0	0.0105365	0	0	0
	PC-64		27.094	52.5101	4.76734	6.48993	6.89709	1.57271	0.0604027	0.241611	0.0268456	0.319911	0.0201342	0	0	0	0	0	0
	PC-65		24.8771	44.2077	4.63642	10.1268	13.9912	1.36289	0.332097	0.215647	0.142327	0.0948848	0	0	0	0.0129388	0	0	0
	PC-66		14.251	57.8095	5.71179	4.3741	14.042	1.34909	0.342023	1.66831	0.0532036	0.106407	0.0646044	0.0836057	0	0	0.14441	0	0
	PC-67		11.3137	64.1291	6.486	8.04611	7.32095	0.936064	0.725161	0.736717	0.0520036	0.124231	0.0837835	0.03178	0	0.0144454	0	0	0
	PC-68		18.9654	52.6422	5.1311	5.45287	12.4476	3.1162	1.05916	0.720155	0.164716	0.147479	0.0976806	0.0153224	0	0	0	0.0402214	0
	PC-69		17.1296	42.721	8.79107	10.4653	17.8034	2.0639	0.367028	0.188542	0.148319	0.123181	0	0	0.165917	0	0	0.0326806	0
	PC-70		21.6662	41.4383	12.8484	9.55471	12.6666	0.79362	0.291255	0.00586419	0.168107	0.130967	0.224794	0.185699	0.0117284	0.0136831	0	0	0
	PC-71		18.0519	53.882	4.48932	6.89733	15.0624	0.769454	0.326703	0.0075684	0.111003	0.20687	0.167766	0	0	0.0227052	0	0	0.0050456
	PC-72		19.7834	60.7402	4.59122	3.57015	6.40486	3.28454	1.16863	0.0833036	0.0523623	0.140426	0.107105	0.0452219	0.0214209	0.00714031	0	0	0
	PC-73		20.2315	45.845	7.13922	8.49138	16.5047	1.19946	0.0287693	0.0508996	0.148273	0.110651	0.192533	0	0	0.0177042	0	0.0398345	0
	PC-74		23.8696	44.5891	2.40986	11.5514	14.9198	1.2249	0.663045	0.0186398	0.151781	0.149119	0.303563	0.0665708	0.0239655	0	0.0585823	0	0
	PC-75		11.7821	59.0907	4.49771	8.12087	12.9743	1.73641	1.23031	0.0296459	0.23505	0.141877	0.0508216	0.0465865	0.048704	0.014823	0	0	0
	PC-76		16.5972	48.3553	4.56046	11.4177	16.3743	1.73958	0.299216	0.344614	0.132068	0.103178	0.0536525	0	0	0.0226991	0	0	0
	PC-77		20.9621	53.6739	4.96713	6.24501	11.4517	1.22873	0.178166	0.903115	0.0860109	0.227315	0	0.0245746	0	0.0122873	0	0.0399336	0
	PC-78		23.1245	44.5718	7.99071	9.12491	13.4234	1.01053	0.0874785	0.196073	0.0633465	0.111611	0.196073	0	0.0874785	0.012066	0	0	0
Average	Flox-F		19.331	52.3654	6.66657	7.25307	11.1174	1.56843	0.78534	0.578696	0.0881272	0.145467	0.0403132	0.0130708	0.0165917	0.00607021	0.014441	0.00999381	0
	PKO-F		19.5632	50.2429	5.94379	8.33038	13.3091	1.44302	0.474841	0.182191	0.127556	0.14689	0.144034	0.0409614	0.0214775	0.0136787	0.00650915	0.00886312	0.000560622
sem	Flox-F		1.5292	2.13067	0.867383	0.791083	1.21782	0.212563	0.278486	0.20375	0.0156429	0.0202762	0.0132149	0.00851547	0.0165917	0.00208187	0.014441	0.00518328	0
	PKO-F		1.17116	2.17383	0.966211	0.799752	0.980641	0.244451	0.141908	0.0925287	0.0180321	0.0136289	0.0309358	0.0189191	0.00938336	0.00227693	0.00617512	0.00556157	0.000531853
TTEST			0.907359	0.50684	0.596338	0.364642	0.188062	0.712273	0.343062	0.103024	0.128795	0.955042	0.0137687	0.225111	0.803872	0.0289405	0.625288	0.886866	0.346594
	index	Total count	d__Bacteria;p__Bacteroidota;c__Bacteroidia	d__Bacteria;p__Firmicutes;c__Bacilli	d__Bacteria;__;__	d__Bacteria;p__Actinobacteriota;c__Coriobacteriia	d__Bacteria;p__Firmicutes;c__Clostridia	d__Bacteria;p__Proteobacteria;c__Gammaproteobacteria	d__Bacteria;p__Firmicutes;__	Unassigned;__;__	d__Bacteria;p__Proteobacteria;c__Alphaproteobacteria	d__Bacteria;p__Verrucomicrobiota;c__Kiritimatiellae	d__Bacteria;p__Firmicutes;c__Limnochordia	d__Bacteria;p__Bacteroidota;__	d__Bacteria;p__Actinobacteriota;c__Actinobacteria	d__Bacteria;p__Proteobacteria;__	d__Bacteria;p__Latescibacterota;c__Latescibacterota	d__Bacteria;p__Actinobacteriota;__	d__Archaea;__;__	d__Bacteria;p__Bacteroidota;c__Ignavibacteria	empty	Sex	Genotype
Counts	PC-40	38370	23339	4946	3164	532	4216	534	898	590	113	0	23	0	5	0	0	5	0	5	mf32c	M	Flox
	PC-41	51045	20372	5727	2013	261	14090	961	2959	4156	318	0	79	0	61	0	0	9	39	0	mf34c	M	Flox
	PC-42	46437	29359	5163	1347	116	5480	945	1980	1711	218	0	42	31	28	0	0	0	17	0	mf35c	M	Flox
	PC-43	50177	29719	7609	2356	0	5496	857	3926	95	16	0	54	0	44	0	0	5	0	0	mf42c	M	Flox
	PC-44	43315	24431	7827	5420	369	2442	906	1269	60	110	340	85	0	33	11	12	0	0	0	mf46c	M	Flox
	PC-45	63958	34114	10819	4869	373	5784	1089	4818	266	1119	487	125	14	18	52	0	6	5	0	mf47c	M	Flox
	PC-46	25613	14971	4442	2333	202	1967	753	824	43	5	0	31	0	20	0	0	0	0	22	mf52c	M	Flox
	PC-47	49562	25044	9495	2694	101	6970	760	4150	99	70	0	24	65	80	0	0	10	0	0	mf63c	M	Flox
	PC-48	44376	22295	7967	1833	90	5739	1099	4928	72	192	0	7	63	81	0	0	10	0	0	mf64c	M	Flox
	PC-49	42836	24539	10143	2217	64	3512	612	1555	85	46	0	0	0	15	0	41	4	0	3	mf71c	M	Flox
	PC-50	42406	19576	6810	2024	65	9959	426	3278	59	53	0	33	31	74	0	0	7	0	11	mko33c	M	PKO
	PC-51	49054	23811	8811	2933	109	7952	1067	4183	80	19	0	14	0	53	0	0	9	0	13	mko39c	M	PKO
	PC-52	37945	18872	8700	5813	104	2547	216	1418	69	9	4	49	8	16	0	115	5	0	0	mko48c	M	PKO
	PC-53	35540	17654	5067	3677	76	5163	1162	2569	45	18	0	61	0	28	5	0	8	0	7	mko51c	M	PKO
	PC-54	29712	16395	5370	4109	244	2175	347	1023	35	0	0	0	0	10	4	0	0	0	0	mko53c	M	PKO
	PC-55	130827	70617	27640	8305	1373	11519	2662	7508	217	646	0	99	81	65	81	6	4	4	0	mko56c	M	PKO
	PC-56	46835	21863	10239	3426	443	5338	1030	4165	93	82	0	57	42	44	13	0	0	0	0	mko57c	M	PKO
	PC-57	55131	28098	12057	4564	581	4709	1074	3558	111	247	0	43	37	25	27	0	0	0	0	mko58c	M	PKO
	PC-58	64262	40971	9294	3302	70	6316	896	2716	145	422	0	50	22	49	7	0	2	0	0	mko65c	M	PKO
	PC-59	34112	21467	7783	703	160	2451	233	1224	45	33	0	0	0	13	0	0	0	0	0	mko70c	M	PKO
% of total			60.8262	12.8903	8.24603	1.3865	10.9878	1.39171	2.34037	1.53766	0.294501	0	0.0599427	0	0.013031	0	0	0.013031	0	0.013031
			39.9099	11.2195	3.94358	0.511314	27.6031	1.88265	5.79685	8.14184	0.62298	0	0.154765	0	0.119502	0	0	0.0176315	0.0764032	0
			63.2233	11.1183	2.9007	0.249801	11.8009	2.03502	4.26384	3.68456	0.469453	0	0.0904451	0.0667571	0.0602967	0	0	0	0.0366087	0
			59.2283	15.1643	4.69538	0	10.9532	1.70795	7.8243	0.18933	0.0318871	0	0.107619	0	0.0876896	0	0	0.00996472	0	0
			56.4031	18.07	12.513	0.851899	5.63777	2.09165	2.9297	0.13852	0.253954	0.784947	0.196237	0	0.0761861	0.0253954	0.027704	0	0	0
			53.3381	16.9158	7.61281	0.583195	9.04343	1.70268	7.53307	0.415898	1.74959	0.761437	0.195441	0.0218894	0.0281435	0.0813034	0	0.00938116	0.00781763	0
			58.4508	17.3428	9.10866	0.788662	7.67969	2.93991	3.21712	0.167883	0.0195213	0	0.121032	0	0.0780853	0	0	0	0	0.0858939
			50.5306	19.1578	5.43562	0.203785	14.0632	1.53343	8.37335	0.19975	0.141237	0	0.0484242	0.131149	0.161414	0	0	0.0201767	0	0
			50.2411	17.9534	4.13061	0.202812	12.9327	2.47656	11.1051	0.16225	0.432666	0	0.0157743	0.141969	0.182531	0	0	0.0225347	0	0
			57.2859	23.6787	5.17555	0.149407	8.19871	1.4287	3.63012	0.198431	0.107386	0	0	0	0.0350173	0	0.0957139	0.00933794	0	0.00700346
			46.1633	16.059	4.77291	0.15328	23.4849	1.00457	7.73004	0.139131	0.124982	0	0.0778192	0.0731029	0.174504	0	0	0.0165071	0	0.0259397
			48.5404	17.9618	5.97913	0.222204	16.2107	2.17515	8.52734	0.163086	0.0387328	0	0.02854	0	0.108044	0	0	0.0183471	0	0.0265014
			49.7351	22.9279	15.3195	0.274081	6.71235	0.569245	3.73699	0.181842	0.0237185	0.0105416	0.129134	0.0210831	0.0421663	0	0.30307	0.013177	0	0
			49.6736	14.2572	10.3461	0.213844	14.5273	3.26956	7.22847	0.126618	0.0506472	0	0.171638	0	0.0787845	0.0140687	0	0.0225098	0	0.0196961
			55.1797	18.0735	13.8294	0.821217	7.32027	1.16788	3.44305	0.117798	0	0	0	0	0.0336564	0.0134626	0	0	0	0
			53.9774	21.1271	6.34808	1.04948	8.80476	2.03475	5.73888	0.165868	0.493782	0	0.0756725	0.0619138	0.0496839	0.0619138	0.00458621	0.00305747	0.00305747	0
			46.6809	21.8619	7.31504	0.945874	11.3975	2.19921	8.89292	0.198569	0.175083	0	0.121704	0.0896765	0.0939468	0.027757	0	0	0	0
			50.9659	21.8697	8.27846	1.05385	8.54147	1.94809	6.45372	0.201339	0.448024	0	0.077996	0.0671129	0.0453465	0.0489743	0	0	0	0
			63.7562	14.4627	5.13834	0.108929	9.82851	1.39429	4.22645	0.225639	0.656687	0	0.0778065	0.0342349	0.0762504	0.0108929	0	0.00311226	0	0
			62.9309	22.816	2.06086	0.469043	7.18515	0.683044	3.58818	0.131918	0.0967402	0	0	0	0.0381098	0	0	0	0	0
Average	Flox-M		54.9437	16.3511	6.37619	0.492737	11.89	1.91903	5.70138	1.48361	0.412317	0.154638	0.0989681	0.0361764	0.0841897	0.0106699	0.0123418	0.0102058	0.012083	0.0105928
	PKO-M		52.7603	19.1417	7.93879	0.53118	11.4013	1.64458	5.9566	0.165181	0.21084	0.00105416	0.076031	0.0347124	0.0740492	0.0177069	0.0307656	0.00767108	0.000305747	0.00721372
sem	Flox-M		2.13856	1.22699	0.932992	0.133797	1.92341	0.154781	0.917227	0.820438	0.161272	0.103107	0.0219366	0.0180134	0.0176977	0.00824399	0.00966406	0.00264262	0.00801303	0.0084817
	PKO-M		1.9773	1.07707	1.3092	0.124058	1.67573	0.263616	0.667794	0.0114877	0.0739002	0.00105416	0.0175985	0.0112004	0.0137547	0.00696397	0.0302595	0.00282844	0.000305747	0.00371596
TTEST			0.463215	0.104879	0.34529	0.835509	0.850243	0.383921	0.824789	0.142541	0.277175	0.170537	0.425892	0.945883	0.656704	0.522817	0.573797	0.520904	0.175885	0.721357

## Sheet: Geneus
	index	Total count	d__Bacteria;p__Firmicutes;c__Bacilli;o__Lactobacillales;f__Lactobacillaceae;g__Lactobacillus	d__Bacteria;p__Bacteroidota;c__Bacteroidia;o__Bacteroidales;f__Muribaculaceae;g__Muribaculaceae	d__Bacteria;p__Bacteroidota;c__Bacteroidia;__;__;__	d__Bacteria;p__Bacteroidota;c__Bacteroidia;o__Bacteroidales;__;__	d__Bacteria;__;__;__;__;__	d__Bacteria;p__Firmicutes;c__Bacilli;o__Lactobacillales;f__Enterococcaceae;g__Enterococcus	d__Bacteria;p__Bacteroidota;c__Bacteroidia;o__Cytophagales;f__Hymenobacteraceae;g__Adhaeribacter	d__Bacteria;p__Bacteroidota;c__Bacteroidia;o__Sphingobacteriales;f__Sphingobacteriaceae;g__Mucilaginibacter	d__Bacteria;p__Firmicutes;__;__;__;__	d__Bacteria;p__Firmicutes;c__Clostridia;o__Lachnospirales;f__Lachnospiraceae;__	d__Bacteria;p__Firmicutes;c__Bacilli;o__Bacillales;f__Bacillaceae;g__Bacillus	d__Bacteria;p__Firmicutes;c__Clostridia;o__Lachnospirales;f__Lachnospiraceae;g__Lachnospiraceae_NK4A136_group	d__Bacteria;p__Firmicutes;c__Bacilli;__;__;__	d__Bacteria;p__Firmicutes;c__Bacilli;o__Bacillales;f__Bacillaceae;g__Vulcanibacillus	d__Bacteria;p__Firmicutes;c__Bacilli;o__Erysipelotrichales;f__Erysipelotrichaceae;g__Holdemanella	d__Bacteria;p__Proteobacteria;c__Gammaproteobacteria;__;__;__	d__Bacteria;p__Firmicutes;c__Clostridia;__;__;__	d__Bacteria;p__Firmicutes;c__Clostridia;o__Lachnospirales;f__Lachnospiraceae;g__Tyzzerella	d__Bacteria;p__Proteobacteria;c__Alphaproteobacteria;o__Rhizobiales;f__Rhizobiaceae;g__Allorhizobium-Neorhizobium-Pararhizobium-Rhizobium	d__Bacteria;p__Proteobacteria;c__Gammaproteobacteria;o__Thiotrichales;f__Thiotrichaceae;g__uncultured	d__Bacteria;p__Actinobacteriota;c__Coriobacteriia;o__Coriobacteriales;f__Atopobiaceae;g__Atopobium	d__Bacteria;p__Firmicutes;c__Clostridia;o__Lachnospirales;f__Lachnospiraceae;g__Blautia	d__Bacteria;p__Firmicutes;c__Clostridia;o__Oscillospirales;f__Ruminococcaceae;g__Ruminococcus	d__Bacteria;p__Firmicutes;c__Clostridia;o__Clostridia;f__Hungateiclostridiaceae;g__uncultured	d__Bacteria;p__Firmicutes;c__Clostridia;o__Oscillospirales;f__[Eubacterium]_coprostanoligenes_group;g__[Eubacterium]_coprostanoligenes_group	d__Bacteria;p__Proteobacteria;c__Alphaproteobacteria;o__Sphingomonadales;f__Sphingomonadaceae;g__Sphingomonas	d__Bacteria;p__Firmicutes;c__Bacilli;o__Bacillales;__;__	d__Bacteria;p__Firmicutes;c__Clostridia;o__Clostridia_UCG-014;f__Clostridia_UCG-014;g__Clostridia_UCG-014	d__Bacteria;p__Firmicutes;c__Clostridia;o__Peptostreptococcales-Tissierellales;f__Anaerovoracaceae;g__Family_XIII_AD3011_group	d__Bacteria;p__Firmicutes;c__Clostridia;o__Lachnospirales;f__Lachnospiraceae;g__Epulopiscium	d__Bacteria;p__Proteobacteria;c__Gammaproteobacteria;o__Burkholderiales;f__Comamonadaceae;__	d__Bacteria;p__Firmicutes;c__Bacilli;o__RF39;f__RF39;g__RF39	d__Bacteria;p__Actinobacteriota;c__Actinobacteria;o__Streptomycetales;f__Streptomycetaceae;g__Streptomyces	Unassigned;__;__;__;__;__	d__Bacteria;p__Firmicutes;c__Bacilli;o__Lactobacillales;__;__	d__Bacteria;p__Firmicutes;c__Limnochordia;o__MBA03;f__MBA03;g__MBA03	d__Bacteria;p__Firmicutes;c__Clostridia;o__Lachnospirales;f__Lachnospiraceae;g__uncultured	d__Bacteria;p__Firmicutes;c__Clostridia;o__Oscillospirales;f__Oscillospiraceae;g__NK4A214_group	d__Bacteria;p__Proteobacteria;__;__;__;__	d__Bacteria;p__Bacteroidota;__;__;__;__	d__Bacteria;p__Actinobacteriota;__;__;__;__	d__Bacteria;p__Firmicutes;c__Bacilli;o__Lactobacillales;f__Streptococcaceae;g__Streptococcus	d__Bacteria;p__Latescibacterota;c__Latescibacterota;o__Latescibacterota;f__Latescibacterota;g__Latescibacterota	d__Bacteria;p__Firmicutes;c__Bacilli;o__Bacillales;f__Bacillaceae;__	d__Bacteria;p__Bacteroidota;c__Ignavibacteria;o__Ignavibacteriales;f__Ignavibacteriaceae;g__Ignavibacterium	d__Bacteria;p__Actinobacteriota;c__Actinobacteria;__;__;__	d__Bacteria;p__Proteobacteria;c__Gammaproteobacteria;o__Burkholderiales;f__Comamonadaceae;g__Comamonas
Counts	PC-60	29590	2663	12531	1111	641	3408	375	616	338	1295	430	149	323	937	835	18	246	64	374	901	136	518	597	145	114	188	6	0	224	56	81	109	74	14	39	12	0	8	0	0	0	0	6	0	0	8	0	0
	PC-61	43367	3965	14519	2600	1498	4730	713	995	282	3713	1774	229	1135	1410	1580	17	119	314	643	320	279	63	938	64	269	24	76	10	473	47	290	70	16	49	48	10	18	36	0	0	0	6	3	0	22	0	0	0
	PC-62	33535	4774	12645	3193	1532	1479	305	466	254	3373	307	267	998	393	1083	67	58	170	977	0	84	0	384	0	135	0	13	66	33	48	195	115	0	25	47	0	32	0	11	0	0	3	3	0	0	0	0	0
	PC-63	47454	5505	18558	3908	3299	2044	1492	891	1021	2173	663	1006	489	1068	1140	737	194	117	488	446	515	57	285	257	152	0	5	42	256	78	203	135	119	28	74	0	0	4	0	0	0	5	0	0	0	0	0	0
	PC-64	44700	6591	20546	1649	1004	2131	1580	179	94	2901	322	1297	516	1109	755	638	276	395	796	20	233	108	411	91	197	0	7	63	123	64	137	194	73	12	143	0	9	31	0	0	0	0	5	0	0	0	0	0
	PC-65	23186	2849	7635	1159	903	1075	449	312	241	2348	186	263	1138	788	1094	226	41	211	660	66	220	50	502	48	217	0	11	57	91	44	139	55	35	33	22	4	0	8	0	0	0	3	3	0	0	0	0	0
	PC-66	26314	1613	11658	1988	1028	1503	425	72	466	1151	670	357	410	239	959	38	228	151	467	71	124	439	568	115	312	146	19	59	705	29	122	3	0	14	28	60	17	0	0	22	0	0	0	38	0	0	0	0
	PC-67	34613	1751	16408	3243	1453	2245	242	133	960	2785	127	232	248	581	1016	0	210	225	413	192	114	255	359	144	386	193	59	85	201	38	200	0	9	18	43	0	29	0	0	11	0	5	0	0	0	0	0	0
	PC-68	52211	2910	18617	4826	2043	2679	494	879	1120	2847	696	189	1305	537	2306	3206	738	986	775	533	870	376	1345	86	256	0	20	68	406	82	521	19	164	80	77	28	51	0	35	8	0	0	0	0	0	21	6	0
	PC-69	39779	1764	10556	3510	1582	3497	110	489	857	4163	1757	198	446	1172	2665	752	199	1043	1432	16	613	75	1347	23	636	0	130	95	94	74	221	9	54	59	49	0	0	0	9	0	66	0	4	0	0	13	0	0
	PC-70	51158	6411	13832	4238	1291	6573	487	798	1040	4888	2105	70	1310	1891	2066	10	46	204	1266	43	269	3	499	75	386	33	106	81	314	95	162	91	13	86	67	50	115	0	31	95	6	7	5	0	0	0	0	0
	PC-71	79277	6733	28438	7389	2413	3559	334	3794	682	5468	2203	0	3337	1905	4907	3	12	1457	2150	0	321	6	1614	0	449	4	259	142	228	182	216	277	268	88	164	6	133	79	22	0	0	18	13	0	0	0	0	0
	PC-72	42015	4253	17282	4900	1020	1929	966	1152	1166	1500	62	518	515	1136	999	434	352	81	418	491	699	35	424	205	172	115	0	0	525	79	95	329	0	22	59	0	45	0	0	19	9	3	6	0	0	0	0	0
	PC-73	45187	4243	14737	4071	938	3226	1044	520	450	3837	1553	363	1441	1299	1851	218	102	438	1922	0	373	23	977	38	300	6	13	110	351	89	318	67	0	62	50	8	87	14	11	0	0	8	6	0	0	18	5	0
	PC-74	37554	3842	11722	3417	823	905	1004	170	613	4338	1594	668	692	1349	1995	14	331	404	884	49	125	7	524	105	543	129	200	37	482	67	163	4	55	57	56	0	114	0	16	25	9	0	0	22	0	0	0	0
	PC-75	47224	2059	19138	4937	1588	2124	424	1035	1207	3835	451	339	971	820	1755	42	629	210	1012	507	191	14	1238	217	384	434	74	0	356	142	668	0	64	105	67	61	24	15	29	22	23	7	0	0	0	0	6	0
	PC-76	48460	3528	17949	3482	1106	2210	701	430	463	5533	1099	13	2218	1589	1924	28	140	1233	1556	123	698	167	622	135	471	193	22	260	59	61	269	5	0	64	50	0	26	0	19	0	0	11	0	0	0	0	0	0
	PC-77	32554	3921	13378	2431	1077	1617	604	312	275	2033	728	36	709	746	1299	20	181	298	652	54	184	294	702	88	80	159	4	45	145	59	108	19	143	28	74	0	0	0	0	8	0	4	10	0	0	13	0	16
	PC-78	33151	4783	9289	4100	794	2649	528	394	199	3025	447	0	1042	1066	1179	37	144	337	852	4	188	65	928	71	259	0	25	49	137	82	260	3	0	21	37	0	65	35	0	0	29	4	7	0	17	0	0	0
% of total	PC-60		8.99966	42.3488	3.75465	2.16627	11.5174	1.26732	2.08178	1.14228	4.37648	1.45319	0.503548	1.09158	3.16661	2.8219	0.0608314	0.831362	0.216289	1.26394	3.04495	0.459615	1.75059	2.01757	0.49003	0.385265	0.63535	0.0202771	0	0.757013	0.189253	0.273741	0.368368	0.250084	0.0473133	0.131801	0.0405542	0	0.0270362	0	0	0	0	0.0202771	0	0	0.0270362	0	0
	PC-61		9.1429	33.4794	5.99534	3.45424	10.9069	1.64411	2.29437	0.650264	8.56181	4.09067	0.528051	2.6172	3.25132	3.64332	0.0392003	0.274402	0.724053	1.48269	0.737888	0.643346	0.145272	2.16293	0.147578	0.620287	0.0553416	0.175248	0.023059	1.09069	0.108377	0.668711	0.161413	0.0368944	0.112989	0.110683	0.023059	0.0415062	0.0830124	0	0	0	0.0138354	0.0069177	0	0.0507298	0	0	0
	PC-62		14.2359	37.7069	9.5214	4.56836	4.41032	0.909498	1.38959	0.757418	10.0581	0.915461	0.796183	2.976	1.17191	3.22946	0.199791	0.172954	0.506933	2.91337	0	0.250485	0	1.14507	0	0.402564	0	0.0387655	0.196809	0.0984047	0.143134	0.581482	0.342925	0	0.074549	0.140152	0	0.0954227	0	0.0328016	0	0	0.00894588	0.00894588	0	0	0	0	0
	PC-63		11.6007	39.1073	8.23534	6.952	4.30733	3.1441	1.87761	2.15156	4.57917	1.39714	2.11995	1.03047	2.2506	2.40233	1.55308	0.408817	0.246555	1.02836	0.939858	1.08526	0.120116	0.600582	0.541577	0.32031	0	0.0105365	0.0885068	0.53947	0.16437	0.427783	0.284486	0.250769	0.0590045	0.15594	0	0	0.00842922	0	0	0	0.0105365	0	0	0	0	0	0
	PC-64		14.745	45.9642	3.68904	2.24609	4.76734	3.53468	0.400447	0.210291	6.48993	0.720358	2.90157	1.15436	2.48098	1.68904	1.42729	0.61745	0.883669	1.78076	0.0447427	0.521253	0.241611	0.919463	0.203579	0.440716	0	0.01566	0.14094	0.275168	0.143177	0.306488	0.434004	0.163311	0.0268456	0.319911	0	0.0201342	0.0693512	0	0	0	0	0.0111857	0	0	0	0	0
	PC-65		12.2876	32.9294	4.99871	3.89459	4.63642	1.93651	1.34564	1.03942	10.1268	0.802208	1.13431	4.90813	3.3986	4.71836	0.974726	0.176831	0.910032	2.84655	0.284655	0.948848	0.215647	2.1651	0.207021	0.93591	0	0.0474424	0.245838	0.392478	0.18977	0.5995	0.237212	0.150953	0.142327	0.0948848	0.0172518	0	0.0345036	0	0	0	0.0129388	0.0129388	0	0	0	0	0
	PC-66		6.12982	44.3034	7.55491	3.90667	5.71179	1.61511	0.273619	1.77092	4.3741	2.54617	1.35669	1.55811	0.908262	3.64445	0.14441	0.866459	0.573839	1.77472	0.269818	0.471232	1.66831	2.15855	0.43703	1.18568	0.554838	0.0722049	0.224215	2.67918	0.110207	0.463632	0.0114008	0	0.0532036	0.106407	0.228016	0.0646044	0	0	0.0836057	0	0	0	0.14441	0	0	0	0
	PC-67		5.05879	47.4042	9.36931	4.19784	6.486	0.699159	0.384249	2.77352	8.04611	0.366914	0.670268	0.716494	1.67856	2.93531	0	0.606708	0.650045	1.19319	0.554705	0.329356	0.736717	1.03718	0.416029	1.11519	0.557594	0.170456	0.245572	0.580707	0.109785	0.577818	0	0.0260018	0.0520036	0.124231	0	0.0837835	0	0	0.03178	0	0.0144454	0	0	0	0	0	0
	PC-68		5.57354	35.6572	9.24326	3.91297	5.1311	0.946161	1.68355	2.14514	5.45287	1.33305	0.361993	2.49947	1.02852	4.41669	6.14047	1.4135	1.88849	1.48436	1.02086	1.66632	0.720155	2.57609	0.164716	0.490318	0	0.0383061	0.130241	0.777614	0.157055	0.997874	0.0363908	0.31411	0.153224	0.147479	0.0536285	0.0976806	0	0.0670357	0.0153224	0	0	0	0	0	0.0402214	0.0114918	0
	PC-69		4.4345	26.5366	8.82375	3.97697	8.79107	0.276528	1.22929	2.1544	10.4653	4.4169	0.49775	1.12119	2.94628	6.69951	1.89044	0.500264	2.62199	3.59989	0.0402222	1.54101	0.188542	3.38621	0.0578195	1.59883	0	0.326806	0.238819	0.236306	0.186028	0.55557	0.022625	0.13575	0.148319	0.123181	0	0	0	0.022625	0	0.165917	0	0.0100556	0	0	0.0326806	0	0
	PC-70		12.5318	27.0378	8.28414	2.52355	12.8484	0.951953	1.55987	2.03292	9.55471	4.1147	0.136831	2.56069	3.69639	4.03847	0.0195473	0.0899175	0.398765	2.47469	0.0840533	0.525822	0.00586419	0.97541	0.146605	0.754525	0.064506	0.207201	0.158333	0.613785	0.185699	0.316666	0.17788	0.0254115	0.168107	0.130967	0.0977364	0.224794	0	0.0605966	0.185699	0.0117284	0.0136831	0.00977364	0	0	0	0	0
	PC-71		8.49301	35.8717	9.32048	3.04376	4.48932	0.421308	4.78575	0.860275	6.89733	2.77886	0	4.20929	2.40297	6.18969	0.0037842	0.0151368	1.83786	2.71201	0	0.404909	0.0075684	2.0359	0	0.566369	0.0050456	0.326703	0.179119	0.287599	0.229575	0.272462	0.349408	0.338055	0.111003	0.20687	0.0075684	0.167766	0.0996506	0.0277508	0	0	0.0227052	0.0163982	0	0	0	0	0
	PC-72		10.1226	41.1329	11.6625	2.4277	4.59122	2.29918	2.74188	2.7752	3.57015	0.147566	1.23289	1.22575	2.7038	2.37772	1.03296	0.837796	0.192788	0.994883	1.16863	1.66369	0.0833036	1.00916	0.487921	0.409378	0.273712	0	0	1.24955	0.188028	0.22611	0.783054	0	0.0523623	0.140426	0	0.107105	0	0	0.0452219	0.0214209	0.00714031	0.0142806	0	0	0	0	0
	PC-73		9.38987	32.6134	9.00923	2.07582	7.13922	2.3104	1.15077	0.995862	8.49138	3.43683	0.803328	3.18897	2.87472	4.09631	0.48244	0.225729	0.969305	4.25344	0	0.825459	0.0508996	2.16213	0.084095	0.663908	0.0132782	0.0287693	0.243433	0.776772	0.196959	0.703742	0.148273	0	0.137208	0.110651	0.0177042	0.192533	0.0309824	0.0243433	0	0	0.0177042	0.0132782	0	0	0.0398345	0.0110651	0
	PC-74		10.2306	31.2137	9.0989	2.19151	2.40986	2.67348	0.452681	1.63232	11.5514	4.24455	1.77877	1.84268	3.59216	5.31235	0.0372797	0.881397	1.07578	2.35394	0.130479	0.332854	0.0186398	1.39532	0.279597	1.44592	0.343505	0.532566	0.0985248	1.28349	0.17841	0.434042	0.0106513	0.146456	0.151781	0.149119	0	0.303563	0	0.0426053	0.0665708	0.0239655	0	0	0.0585823	0	0	0	0
	PC-75		4.36007	40.526	10.4544	3.3627	4.49771	0.897849	2.19168	2.5559	8.12087	0.955023	0.717855	2.05616	1.73641	3.71633	0.0889378	1.33195	0.444689	2.14298	1.07361	0.404455	0.0296459	2.62155	0.459512	0.813146	0.919024	0.1567	0	0.753854	0.300695	1.41453	0	0.135524	0.222345	0.141877	0.129172	0.0508216	0.0317635	0.0614095	0.0465865	0.048704	0.014823	0	0	0	0	0.0127054	0
	PC-76		7.28023	37.0388	7.18531	2.28229	4.56046	1.44655	0.88733	0.955427	11.4177	2.26785	0.0268262	4.57697	3.27899	3.97028	0.0577796	0.288898	2.54437	3.2109	0.253818	1.44036	0.344614	1.28353	0.27858	0.971936	0.398267	0.0453983	0.536525	0.12175	0.125877	0.555097	0.0103178	0	0.132068	0.103178	0	0.0536525	0	0.0392076	0	0	0.0226991	0	0	0	0	0	0
	PC-77		12.0446	41.0948	7.46759	3.30835	4.96713	1.85538	0.958408	0.84475	6.24501	2.23628	0.110585	2.17792	2.29158	3.99029	0.0614364	0.555999	0.915402	2.00283	0.165878	0.565215	0.903115	2.15642	0.27032	0.245746	0.488419	0.0122873	0.138232	0.445414	0.181237	0.331756	0.0583646	0.43927	0.0860109	0.227315	0	0	0	0	0.0245746	0	0.0122873	0.0307182	0	0	0.0399336	0	0.0491491
	PC-78		14.4279	28.0203	12.3677	2.3951	7.99071	1.59271	1.1885	0.600284	9.12491	1.34838	0	3.14319	3.21559	3.55645	0.111611	0.434376	1.01656	2.57006	0.012066	0.567102	0.196073	2.79931	0.214172	0.781274	0	0.0754125	0.147809	0.413261	0.247353	0.78429	0.0090495	0	0.0633465	0.111611	0	0.196073	0.105578	0	0	0.0874785	0.012066	0.0211155	0	0.0512805	0	0	0
Average	Flox-F		9.22083	38.5437	7.11857	3.9276	6.66657	1.59732	1.29602	1.47952	7.25307	1.80421	1.08703	1.9673	2.22816	3.62004	1.24302	0.586874	0.922189	1.93678	0.693769	0.791673	0.578696	1.81687	0.266538	0.749507	0.180312	0.0915703	0.1534	0.742703	0.150116	0.54526	0.189883	0.132787	0.086978	0.145467	0.0362509	0.0403132	0.0222333	0.0122462	0.0130708	0.0165917	0.00607021	0.00703208	0.014441	0.00507298	0.00999381	0.00114918	0
	PKO-F		9.87563	34.9499	9.4278	2.62342	5.94379	1.60542	1.76854	1.47255	8.33038	2.39223	0.534121	2.77574	2.86584	4.13866	0.210642	0.517911	1.04395	2.52397	0.320948	0.747763	0.182191	1.82653	0.246756	0.739133	0.278417	0.153893	0.166886	0.660608	0.203759	0.559856	0.171889	0.120524	0.124915	0.14689	0.0280201	0.144034	0.0297749	0.0284348	0.0409614	0.0214775	0.0136787	0.0117294	0.00650915	0.00569783	0.00886312	0.00264117	0.00546101
sem	Flox-F		1.21965	2.08676	0.734333	0.418842	0.867383	0.33033	0.230866	0.263248	0.791083	0.449072	0.262859	0.409943	0.306895	0.444663	0.589664	0.120133	0.240059	0.275674	0.286621	0.158188	0.20375	0.274494	0.0599668	0.137297	0.0882146	0.0323041	0.0291851	0.234588	0.0103834	0.0646975	0.0523154	0.0361617	0.0150487	0.0202762	0.022161	0.0132149	0.00986012	0.00713514	0.00851547	0.0165917	0.00208187	0.00220653	0.014441	0.00507298	0.00518328	0.00114918	0
	PKO-F		0.948518	1.74046	0.560855	0.153929	0.966211	0.238137	0.420654	0.255798	0.799752	0.445424	0.203372	0.349996	0.204828	0.340307	0.107802	0.135983	0.234661	0.280326	0.146092	0.151964	0.0925287	0.215549	0.0505608	0.10891	0.0962682	0.0562836	0.0505316	0.127289	0.0157316	0.118456	0.0811389	0.0520777	0.0169719	0.0136289	0.0156294	0.0309358	0.0137235	0.00781136	0.0189191	0.00938336	0.00227693	0.00334653	0.00617512	0.00540544	0.00556157	0.00166239	0.00518077
TTEST			0.683292	0.213251	0.0257303	0.0136476	0.596338	0.984647	0.362989	0.985452	0.364642	0.378215	0.121841	0.160977	0.108879	0.376987	0.117379	0.717121	0.728288	0.164727	0.271534	0.847684	0.103024	0.978713	0.808199	0.95446	0.475936	0.37373	0.827862	0.76572	0.0162066	0.919037	0.860245	0.854668	0.124003	0.955042	0.769452	0.0137687	0.673003	0.156365	0.225111	0.803872	0.0289405	0.278404	0.625288	0.935707	0.886866	0.488126	0.346594
	index	Total count	d__Bacteria;p__Bacteroidota;c__Bacteroidia;o__Bacteroidales;f__Muribaculaceae;g__Muribaculaceae	d__Bacteria;p__Firmicutes;c__Bacilli;o__Lactobacillales;f__Lactobacillaceae;g__Lactobacillus	d__Bacteria;p__Bacteroidota;c__Bacteroidia;__;__;__	d__Bacteria;__;__;__;__;__	d__Bacteria;p__Firmicutes;c__Bacilli;o__Lactobacillales;f__Enterococcaceae;g__Enterococcus	d__Bacteria;p__Bacteroidota;c__Bacteroidia;o__Bacteroidales;__;__	d__Bacteria;p__Bacteroidota;c__Bacteroidia;o__Sphingobacteriales;f__Sphingobacteriaceae;g__Mucilaginibacter	d__Bacteria;p__Bacteroidota;c__Bacteroidia;o__Cytophagales;f__Hymenobacteraceae;g__Adhaeribacter	d__Bacteria;p__Actinobacteriota;c__Coriobacteriia;o__Coriobacteriales;f__Atopobiaceae;g__Atopobium	d__Bacteria;p__Firmicutes;c__Clostridia;o__Lachnospirales;f__Lachnospiraceae;g__Lachnospiraceae_NK4A136_group	d__Bacteria;p__Proteobacteria;c__Gammaproteobacteria;__;__;__	d__Bacteria;p__Firmicutes;c__Bacilli;o__Bacillales;f__Bacillaceae;g__Vulcanibacillus	d__Bacteria;p__Firmicutes;c__Bacilli;o__Bacillales;f__Bacillaceae;g__Bacillus	d__Bacteria;p__Firmicutes;__;__;__;__	Unassigned;__;__;__;__;__	d__Bacteria;p__Firmicutes;c__Bacilli;__;__;__	d__Bacteria;p__Firmicutes;c__Clostridia;o__Lachnospirales;f__Lachnospiraceae;__	d__Bacteria;p__Proteobacteria;c__Gammaproteobacteria;o__Thiotrichales;f__Thiotrichaceae;g__uncultured	d__Bacteria;p__Firmicutes;c__Clostridia;o__Lachnospirales;f__Lachnospiraceae;g__Tyzzerella	d__Bacteria;p__Firmicutes;c__Clostridia;__;__;__	d__Bacteria;p__Firmicutes;c__Clostridia;o__Lachnospirales;f__Lachnospiraceae;g__Blautia	d__Bacteria;p__Firmicutes;c__Clostridia;o__Oscillospirales;f__Ruminococcaceae;g__Ruminococcus	d__Bacteria;p__Proteobacteria;c__Alphaproteobacteria;o__Rhizobiales;f__Rhizobiaceae;g__Allorhizobium-Neorhizobium-Pararhizobium-Rhizobium	d__Bacteria;p__Firmicutes;c__Clostridia;o__Oscillospirales;f__[Eubacterium]_coprostanoligenes_group;g__[Eubacterium]_coprostanoligenes_group	d__Bacteria;p__Firmicutes;c__Clostridia;o__Clostridia;f__Hungateiclostridiaceae;g__uncultured	d__Bacteria;p__Firmicutes;c__Clostridia;o__Clostridia_UCG-014;f__Clostridia_UCG-014;g__Clostridia_UCG-014	d__Bacteria;p__Firmicutes;c__Clostridia;o__Lachnospirales;f__Lachnospiraceae;g__Epulopiscium	d__Bacteria;p__Firmicutes;c__Clostridia;o__Peptostreptococcales-Tissierellales;f__Anaerovoracaceae;g__Family_XIII_AD3011_group	d__Bacteria;p__Firmicutes;c__Bacilli;o__Erysipelotrichales;f__Erysipelotrichaceae;g__Holdemanella	d__Bacteria;p__Verrucomicrobiota;c__Kiritimatiellae;o__WCHB1-41;f__WCHB1-41;g__WCHB1-41	d__Bacteria;p__Firmicutes;c__Bacilli;o__Bacillales;__;__	d__Bacteria;p__Proteobacteria;c__Gammaproteobacteria;o__Burkholderiales;f__Comamonadaceae;__	d__Bacteria;p__Firmicutes;c__Limnochordia;o__MBA03;f__MBA03;g__MBA03	d__Bacteria;p__Bacteroidota;__;__;__;__	d__Bacteria;p__Proteobacteria;c__Alphaproteobacteria;o__Sphingomonadales;f__Sphingomonadaceae;g__Sphingomonas	d__Bacteria;p__Actinobacteriota;c__Actinobacteria;o__Streptomycetales;f__Streptomycetaceae;g__Streptomyces	d__Bacteria;p__Firmicutes;c__Clostridia;o__Lachnospirales;f__Lachnospiraceae;g__uncultured	d__Bacteria;p__Firmicutes;c__Bacilli;o__Lactobacillales;__;__	d__Bacteria;p__Proteobacteria;__;__;__;__	d__Bacteria;p__Firmicutes;c__Bacilli;o__RF39;f__RF39;g__RF39	d__Bacteria;p__Latescibacterota;c__Latescibacterota;o__Latescibacterota;f__Latescibacterota;g__Latescibacterota	d__Bacteria;p__Firmicutes;c__Bacilli;o__Bacillales;f__Bacillaceae;__	d__Bacteria;p__Proteobacteria;c__Gammaproteobacteria;o__Burkholderiales;f__Comamonadaceae;g__Comamonas	d__Bacteria;p__Actinobacteriota;__;__;__;__	d__Bacteria;p__Firmicutes;c__Clostridia;o__Oscillospirales;f__Oscillospiraceae;g__NK4A214_group	d__Archaea;__;__;__;__;__	d__Bacteria;p__Bacteroidota;c__Ignavibacteria;o__Ignavibacteriales;f__Ignavibacteriaceae;g__Ignavibacterium
Counts	PC-40	38370	21854	3642	1116	3164	103	197	68	104	532	2216	353	775	0	898	590	220	348	89	628	77	633	85	16	0	49	14	78	71	137	0	40	92	23	0	97	5	17	0	0	0	0	29	0	5	0	0	5
	PC-41	51045	19135	2467	920	2013	81	81	68	168	261	8187	340	2517	11	2959	4156	349	2611	103	1288	412	838	59	91	17	252	5	231	116	147	0	115	269	79	0	227	57	74	0	0	0	0	40	246	9	0	39	0
	PC-42	46437	25692	1858	2433	1347	38	316	497	421	116	2203	360	2666	0	1980	1711	520	904	164	739	152	727	83	152	0	264	9	278	69	43	0	38	262	42	31	66	24	29	0	0	0	0	0	159	0	23	17	0
	PC-43	50177	23613	3753	3390	2356	343	2006	141	569	0	1751	446	2085	352	3926	95	788	568	392	605	561	928	0	0	0	499	46	395	129	119	0	134	17	54	0	16	44	0	11	0	15	0	9	0	5	14	0	0
	PC-44	43315	20992	3573	1904	5420	1861	540	611	384	369	689	475	562	263	1269	60	1385	784	354	156	58	58	64	110	0	103	310	111	102	155	340	15	68	85	0	0	26	7	13	11	0	12	0	0	0	0	0	0
	PC-45	63958	26842	3941	5231	4869	1725	320	1038	683	373	517	215	3283	511	4818	266	1123	470	775	351	79	265	317	1019	0	1172	1245	1203	165	153	487	17	99	125	14	100	18	0	40	52	0	0	26	0	6	0	5	0
	PC-46	25613	12785	1803	1318	2333	1238	351	262	255	202	215	311	935	0	824	43	387	232	442	522	13	153	102	0	190	77	154	263	41	63	0	0	0	31	0	5	20	5	5	0	0	0	0	0	0	0	0	22
	PC-47	49562	22485	3733	1640	2694	511	384	125	410	101	1341	226	3359	137	4150	99	1639	1398	473	1871	656	724	19	58	0	327	143	379	73	21	0	85	61	24	65	12	70	39	7	0	3	0	0	0	10	0	0	0
	PC-48	44376	18456	3143	2522	1833	420	449	144	724	90	922	162	2774	176	4928	72	1385	645	911	1333	996	834	94	177	0	463	251	122	79	25	0	44	26	7	63	15	81	0	0	0	0	0	0	0	10	0	0	0
	PC-49	42836	21404	7133	1346	2217	1099	1455	118	216	64	549	451	924	0	1555	85	424	182	79	533	139	1118	88	46	247	48	380	114	108	488	0	42	82	0	0	0	15	6	19	0	14	41	0	0	4	0	0	3
	PC-50	42406	15869	3001	2302	2024	116	583	385	437	65	4490	245	1945	393	3278	59	1163	1256	168	1328	248	1710	80	16	0	439	156	118	82	120	0	72	13	33	31	37	74	37	0	0	0	0	0	0	7	15	0	11
	PC-51	49054	18975	3165	3593	2933	0	790	142	311	109	2443	435	2431	568	4183	80	1319	970	621	1887	536	685	20	0	0	313	362	560	87	1208	0	98	11	14	0	19	46	89	8	0	0	0	8	0	9	0	0	13
	PC-52	37945	15851	5314	2238	5813	1423	369	95	319	104	787	101	695	409	1418	69	691	171	111	487	42	406	30	6	0	123	176	229	89	83	4	85	0	49	8	3	14	0	0	0	0	115	0	0	5	7	0	0
	PC-53	35540	14128	1697	2504	3677	141	375	217	430	76	1095	156	2524	0	2569	45	570	743	1006	615	210	970	115	0	127	423	708	103	41	17	0	46	0	61	0	18	28	13	17	5	35	0	14	0	8	0	0	7
	PC-54	29712	14074	3103	1508	4109	646	326	269	218	244	491	189	1172	33	1023	35	328	233	146	372	173	431	44	0	19	39	224	113	36	30	0	37	12	0	0	0	10	0	12	4	0	0	0	0	0	0	0	0
	PC-55	130827	58113	17972	6952	8305	2598	2062	2659	831	1373	2438	1112	2721	146	7508	217	3087	1371	1146	1671	1207	1479	244	639	433	764	775	781	303	817	0	162	404	99	81	7	65	23	31	81	84	6	22	0	4	30	4	0
	PC-56	46835	17454	6210	2493	3426	491	971	652	293	443	1240	399	1526	93	4165	93	1623	414	512	631	784	529	170	73	177	525	590	178	83	137	0	83	119	57	42	9	44	4	9	13	50	0	15	0	0	13	0	0
	PC-57	55131	23815	6986	1365	4564	1078	1528	815	575	581	1330	341	2385	176	3558	111	1215	347	640	956	506	453	133	247	83	89	549	155	104	143	0	23	93	43	37	0	25	4	19	27	32	0	0	0	0	0	0	0
	PC-58	64262	28206	4042	7064	3302	170	2701	1130	1870	70	451	358	2668	977	2716	145	1353	1025	518	708	762	1700	249	422	0	287	731	204	193	20	0	47	16	50	22	0	49	0	17	7	0	0	0	0	2	6	0	0
	PC-59	34112	17697	6033	1595	703	776	900	645	630	160	173	90	464	66	1224	45	275	22	69	246	133	1098	134	25	188	121	218	31	85	159	0	4	74	0	0	8	13	2	0	0	6	0	0	0	0	0	0	0
% of total			56.956	9.49179	2.90852	8.24603	0.268439	0.513422	0.177222	0.271045	1.3865	5.77535	0.91999	2.01981	0	2.34037	1.53766	0.573365	0.906959	0.231952	1.6367	0.200678	1.64973	0.221527	0.0416992	0	0.127704	0.0364868	0.203284	0.18504	0.35705	0	0.104248	0.239771	0.0599427	0	0.252802	0.013031	0.0443054	0	0	0	0	0.0755799	0	0.013031	0	0	0.013031
			37.4865	4.83299	1.80233	3.94358	0.158684	0.158684	0.133216	0.329121	0.511314	16.0388	0.666079	4.93094	0.0215496	5.79685	8.14184	0.68371	5.11509	0.201783	2.52326	0.807131	1.64169	0.115584	0.178274	0.0333039	0.493682	0.00979528	0.452542	0.22725	0.287981	0	0.225291	0.526986	0.154765	0	0.444706	0.111666	0.14497	0	0	0	0	0.0783622	0.481928	0.0176315	0	0.0764032	0
			55.3266	4.00112	5.23936	2.9007	0.0818313	0.680492	1.07027	0.906605	0.249801	4.74406	0.775244	5.74111	0	4.26384	3.68456	1.1198	1.94672	0.353167	1.5914	0.327325	1.56556	0.178737	0.327325	0	0.568512	0.0193811	0.598661	0.148588	0.0925986	0	0.0818313	0.564205	0.0904451	0.0667571	0.142128	0.0516829	0.0624502	0	0	0	0	0	0.342399	0	0.0495295	0.0366087	0
			47.0594	7.47952	6.75608	4.69538	0.68358	3.99785	0.281005	1.13399	0	3.48965	0.888853	4.15529	0.701517	7.8243	0.18933	1.57044	1.13199	0.781234	1.20573	1.11804	1.84945	0	0	0	0.99448	0.0916755	0.787213	0.25709	0.23716	0	0.267055	0.0338801	0.107619	0	0.0318871	0.0876896	0	0.0219224	0	0.0298942	0	0.0179365	0	0.00996472	0.0279012	0	0
			48.4636	8.24887	4.39571	12.513	4.29643	1.24668	1.4106	0.886529	0.851899	1.59067	1.09662	1.29747	0.60718	2.9297	0.13852	3.19751	1.81	0.817269	0.360152	0.133903	0.133903	0.147755	0.253954	0	0.237793	0.715687	0.256262	0.235484	0.357844	0.784947	0.03463	0.156989	0.196237	0	0	0.0600254	0.0161607	0.0300127	0.0253954	0	0.027704	0	0	0	0	0	0
			41.9682	6.16186	8.1788	7.61281	2.69708	0.500328	1.62294	1.06789	0.583195	0.808343	0.336158	5.13306	0.798962	7.53307	0.415898	1.75584	0.734857	1.21173	0.548798	0.123519	0.414334	0.495638	1.59323	0	1.83245	1.94659	1.88092	0.257982	0.239219	0.761437	0.0265799	0.154789	0.195441	0.0218894	0.156353	0.0281435	0	0.062541	0.0813034	0	0	0.0406517	0	0.00938116	0	0.00781763	0
			49.9161	7.03939	5.14582	9.10866	4.83348	1.3704	1.02292	0.995588	0.788662	0.839417	1.21423	3.65049	0	3.21712	0.167883	1.51095	0.90579	1.72569	2.03803	0.0507555	0.597353	0.398235	0	0.741811	0.300629	0.601257	1.02682	0.160075	0.245969	0	0	0	0.121032	0	0.0195213	0.0780853	0.0195213	0.0195213	0	0	0	0	0	0	0	0	0.0858939
			45.3674	7.53198	3.30899	5.43562	1.03103	0.774787	0.252209	0.827247	0.203785	2.7057	0.455995	6.77737	0.276421	8.37335	0.19975	3.30697	2.82071	0.95436	3.77507	1.32359	1.4608	0.0383358	0.117025	0	0.65978	0.288528	0.764699	0.14729	0.0423712	0	0.171502	0.123078	0.0484242	0.131149	0.0242121	0.141237	0.0786893	0.0141237	0	0.00605302	0	0	0	0.0201767	0	0	0
			41.59	7.08266	5.68325	4.13061	0.946458	1.01181	0.3245	1.63151	0.202812	2.0777	0.365062	6.25113	0.396611	11.1051	0.16225	3.12106	1.45349	2.05291	3.00388	2.24446	1.87939	0.211826	0.398864	0	1.04336	0.565621	0.274923	0.178024	0.0563368	0	0.0991527	0.0585902	0.0157743	0.141969	0.0338021	0.182531	0	0	0	0	0	0	0	0.0225347	0	0	0
			49.9673	16.6519	3.14222	5.17555	2.5656	3.39668	0.275469	0.504249	0.149407	1.28163	1.05285	2.15706	0	3.63012	0.198431	0.989822	0.424876	0.184424	1.24428	0.324493	2.60995	0.205435	0.107386	0.576618	0.112055	0.887104	0.266131	0.252124	1.13923	0	0.0980484	0.191428	0	0	0	0.0350173	0.0140069	0.0443552	0	0.0326828	0.0957139	0	0	0.00933794	0	0	0.00700346
			37.4216	7.07683	5.42848	4.77291	0.273546	1.37481	0.90789	1.03051	0.15328	10.5881	0.577748	4.58662	0.926756	7.73004	0.139131	2.74254	2.96185	0.39617	3.13163	0.584823	4.03245	0.188653	0.0377305	0	1.03523	0.367872	0.278263	0.193369	0.282979	0	0.169787	0.030656	0.0778192	0.0731029	0.0872518	0.174504	0.0872518	0	0	0	0	0	0	0.0165071	0.0353724	0	0.0259397
			38.6819	6.45207	7.32458	5.97913	0	1.61047	0.289477	0.633995	0.222204	4.98023	0.886778	4.95576	1.15791	8.52734	0.163086	2.68887	1.97741	1.26595	3.84678	1.09267	1.39642	0.0407714	0	0	0.638072	0.737962	1.1416	0.177356	2.46259	0	0.19978	0.0224243	0.02854	0	0.0387328	0.0937742	0.181433	0.0163086	0	0	0	0.0163086	0	0.0183471	0	0	0.0265014
			41.7736	14.0045	5.89801	15.3195	3.75016	0.97246	0.250362	0.84069	0.274081	2.07405	0.266175	1.8316	1.07788	3.73699	0.181842	1.82106	0.450652	0.292529	1.28344	0.110687	1.06997	0.0790618	0.0158124	0	0.324153	0.463829	0.603505	0.23455	0.218738	0.0105416	0.224008	0	0.129134	0.0210831	0.00790618	0.0368955	0	0	0	0	0.30307	0	0	0.013177	0.0184478	0	0
			39.7524	4.7749	7.04558	10.3461	0.396736	1.05515	0.61058	1.2099	0.213844	3.08104	0.438942	7.10186	0	7.22847	0.126618	1.60383	2.0906	2.83061	1.73044	0.590884	2.72932	0.323579	0	0.357344	1.19021	1.99212	0.289814	0.115363	0.0478334	0	0.129432	0	0.171638	0	0.0506472	0.0787845	0.0365785	0.0478334	0.0140687	0.0984806	0	0.0393922	0	0.0225098	0	0	0.0196961
			47.3681	10.4436	5.07539	13.8294	2.17421	1.0972	0.905358	0.73371	0.821217	1.65253	0.636107	3.94453	0.111066	3.44305	0.117798	1.10393	0.784195	0.491384	1.25202	0.582256	1.45059	0.148088	0	0.0639472	0.13126	0.753904	0.380318	0.121163	0.100969	0	0.124529	0.0403877	0	0	0	0.0336564	0	0.0403877	0.0134626	0	0	0	0	0	0	0	0
			44.4197	13.7372	5.31389	6.34808	1.98583	1.57613	2.03246	0.63519	1.04948	1.86353	0.849977	2.07985	0.111598	5.73888	0.165868	2.3596	1.04795	0.875966	1.27726	0.922592	1.1305	0.186506	0.488431	0.330971	0.583977	0.592385	0.596972	0.231604	0.624489	0	0.123828	0.308805	0.0756725	0.0619138	0.00535058	0.0496839	0.0175805	0.0236954	0.0619138	0.0642069	0.00458621	0.0168161	0	0.00305747	0.022931	0.00305747	0
			37.267	13.2593	5.32294	7.31504	1.04836	2.07324	1.39212	0.625601	0.945874	2.64759	0.851927	3.25825	0.198569	8.89292	0.198569	3.46536	0.883954	1.0932	1.34728	1.67396	1.1295	0.362976	0.155866	0.377922	1.12096	1.25974	0.380058	0.177218	0.292516	0	0.177218	0.254083	0.121704	0.0896765	0.0192164	0.0939468	0.00854062	0.0192164	0.027757	0.106758	0	0.0320273	0	0	0.027757	0	0
			43.1971	12.6716	2.47592	8.27846	1.95534	2.77158	1.4783	1.04297	1.05385	2.41244	0.618527	4.32606	0.31924	6.45372	0.201339	2.20384	0.62941	1.16087	1.73405	0.917814	0.821679	0.241244	0.448024	0.150551	0.161434	0.99581	0.281149	0.188642	0.259382	0	0.0417188	0.168689	0.077996	0.0671129	0	0.0453465	0.00725545	0.0344634	0.0489743	0.0580436	0	0	0	0	0	0	0
			43.8922	6.28988	10.9925	5.13834	0.264542	4.20311	1.75843	2.90996	0.108929	0.701814	0.557094	4.15175	1.52034	4.22645	0.225639	2.10544	1.59503	0.806075	1.10174	1.18577	2.64542	0.387476	0.656687	0	0.446609	1.13753	0.31745	0.300333	0.0311226	0	0.0731381	0.0248981	0.0778065	0.0342349	0	0.0762504	0	0.0264542	0.0108929	0	0	0	0	0.00311226	0.00933678	0	0
			51.8791	17.6859	4.67577	2.06086	2.27486	2.63837	1.89083	1.84686	0.469043	0.507153	0.263837	1.36023	0.19348	3.58818	0.131918	0.806168	0.0644934	0.202275	0.721154	0.389892	3.21881	0.392824	0.073288	0.551126	0.354714	0.639071	0.0908771	0.249179	0.466112	0	0.0117261	0.216932	0	0	0.0234522	0.0381098	0.00586304	0	0	0.0175891	0	0	0	0	0	0	0
Average	Flox-M		47.4101	7.85221	4.65611	6.37619	1.75626	1.36511	0.657034	0.855377	0.492737	3.93513	0.777108	4.21137	0.280224	5.70138	1.48361	1.78295	1.72505	0.851452	1.79273	0.66539	1.38022	0.201307	0.301776	0.135173	0.637044	0.516213	0.651146	0.204895	0.305576	0.154638	0.110834	0.204972	0.0989681	0.0361764	0.110541	0.078911	0.0380104	0.0192476	0.0106699	0.006863	0.0123418	0.021253	0.0824327	0.0102058	0.00774307	0.012083	0.0105928
	PKO-M		42.5653	10.6396	5.95531	7.93879	1.41236	1.93725	1.15158	1.15094	0.53118	3.05085	0.594711	3.75965	0.561683	5.9566	0.165181	2.09006	1.24855	0.941504	1.74258	0.805135	1.96247	0.235118	0.187584	0.183186	0.598662	0.894023	0.436	0.198878	0.478673	0.00105416	0.127516	0.106688	0.076031	0.0347124	0.0232557	0.0720952	0.0344503	0.0208359	0.0177069	0.0345078	0.0307656	0.0104544	0	0.00767108	0.0113845	0.000305747	0.00721372
sem	Flox-M		1.92638	1.09837	0.613069	0.932992	0.551401	0.407476	0.178622	0.128707	0.133797	1.44375	0.0989815	0.598925	0.102635	0.917227	0.820438	0.332904	0.436986	0.206918	0.338301	0.224895	0.241812	0.0475812	0.14971	0.0882649	0.168498	0.188518	0.162391	0.0144616	0.0994463	0.103107	0.0273984	0.0613167	0.0219366	0.0180134	0.0456133	0.0169032	0.0147052	0.00677902	0.00824399	0.00411968	0.00966406	0.0101709	0.0559305	0.00264262	0.00540791	0.00801303	0.0084817
	PKO-M		1.46652	1.35459	0.699576	1.3092	0.382775	0.3216	0.206112	0.228221	0.124058	0.927431	0.0716694	0.541001	0.173895	0.667794	0.0114877	0.251467	0.281	0.241187	0.309759	0.141724	0.34935	0.0403478	0.0781729	0.0645484	0.123949	0.151698	0.0919821	0.0180273	0.227902	0.00105416	0.0217413	0.0373134	0.0175985	0.0112004	0.00899406	0.0135754	0.0183997	0.00543866	0.00696397	0.0137391	0.0302595	0.00475313	0	0.00282844	0.0043191	0.000305747	0.00371596
TTEST			0.0617962	0.128114	0.179778	0.34529	0.615394	0.285676	0.0868437	0.278	0.835509	0.613668	0.154538	0.582657	0.184219	0.824789	0.142541	0.471836	0.373242	0.780197	0.914158	0.606692	0.189467	0.594665	0.510319	0.666305	0.856641	0.136634	0.267991	0.797675	0.499279	0.170537	0.63942	0.191248	0.425892	0.945883	0.0908193	0.75701	0.881621	0.857134	0.522817	0.0811333	0.573797	0.354004	0.17462	0.520904	0.605523	0.175885	0.721357
[truncated: 8 more columns]

## Sheet: Species
	index	Total count	d__Bacteria;p__Firmicutes;c__Bacilli;o__Lactobacillales;f__Lactobacillaceae;g__Lactobacillus;s__Lactobacillus_gasseri	d__Bacteria;p__Bacteroidota;c__Bacteroidia;o__Bacteroidales;f__Muribaculaceae;g__Muribaculaceae;s__uncultured_bacterium	d__Bacteria;p__Bacteroidota;c__Bacteroidia;__;__;__;__	d__Bacteria;p__Bacteroidota;c__Bacteroidia;o__Bacteroidales;__;__;__	d__Bacteria;__;__;__;__;__;__	d__Bacteria;p__Firmicutes;c__Bacilli;o__Lactobacillales;f__Lactobacillaceae;g__Lactobacillus;s__Lactobacillus_paracasei	d__Bacteria;p__Firmicutes;c__Bacilli;o__Lactobacillales;f__Enterococcaceae;g__Enterococcus;s__Enterococcus_hirae	d__Bacteria;p__Bacteroidota;c__Bacteroidia;o__Cytophagales;f__Hymenobacteraceae;g__Adhaeribacter;s__uncultured_bacterium	d__Bacteria;p__Bacteroidota;c__Bacteroidia;o__Sphingobacteriales;f__Sphingobacteriaceae;g__Mucilaginibacter;s__Mucilaginibacter_gossypii	d__Bacteria;p__Firmicutes;__;__;__;__;__	d__Bacteria;p__Firmicutes;c__Clostridia;o__Lachnospirales;f__Lachnospiraceae;__;__	d__Bacteria;p__Firmicutes;c__Bacilli;o__Bacillales;f__Bacillaceae;g__Bacillus;s__Bacillus_pseudomycoides	d__Bacteria;p__Firmicutes;c__Clostridia;o__Lachnospirales;f__Lachnospiraceae;g__Lachnospiraceae_NK4A136_group;s__uncultured_bacterium	d__Bacteria;p__Firmicutes;c__Bacilli;o__Lactobacillales;f__Lactobacillaceae;g__Lactobacillus;s__Lactobacillus_salivarius	d__Bacteria;p__Firmicutes;c__Bacilli;__;__;__;__	d__Bacteria;p__Firmicutes;c__Bacilli;o__Bacillales;f__Bacillaceae;g__Vulcanibacillus;s__Vulcanibacillus_modesticaldus	d__Bacteria;p__Firmicutes;c__Bacilli;o__Erysipelotrichales;f__Erysipelotrichaceae;g__Holdemanella;s__uncultured_bacterium	d__Bacteria;p__Proteobacteria;c__Gammaproteobacteria;__;__;__;__	d__Bacteria;p__Firmicutes;c__Clostridia;__;__;__;__	d__Bacteria;p__Firmicutes;c__Clostridia;o__Lachnospirales;f__Lachnospiraceae;g__Tyzzerella;s__uncultured_organism	d__Bacteria;p__Proteobacteria;c__Alphaproteobacteria;o__Rhizobiales;f__Rhizobiaceae;g__Allorhizobium-Neorhizobium-Pararhizobium-Rhizobium;s__Agrobacterium_sp.	d__Bacteria;p__Proteobacteria;c__Gammaproteobacteria;o__Thiotrichales;f__Thiotrichaceae;g__uncultured;s__hydrothermal_vent	d__Bacteria;p__Actinobacteriota;c__Coriobacteriia;o__Coriobacteriales;f__Atopobiaceae;g__Atopobium;s__uncultured_organism	d__Bacteria;p__Firmicutes;c__Clostridia;o__Lachnospirales;f__Lachnospiraceae;g__Blautia;s__uncultured_bacterium	d__Bacteria;p__Firmicutes;c__Clostridia;o__Oscillospirales;f__Ruminococcaceae;g__Ruminococcus;s__uncultured_bacterium	d__Bacteria;p__Firmicutes;c__Clostridia;o__Clostridia;f__Hungateiclostridiaceae;g__uncultured;s__uncultured_organism	d__Bacteria;p__Firmicutes;c__Clostridia;o__Oscillospirales;f__[Eubacterium]_coprostanoligenes_group;g__[Eubacterium]_coprostanoligenes_group;s__uncultured_bacterium	d__Bacteria;p__Proteobacteria;c__Alphaproteobacteria;o__Sphingomonadales;f__Sphingomonadaceae;g__Sphingomonas;s__Erythrobacter_sp.	d__Bacteria;p__Firmicutes;c__Bacilli;o__Bacillales;__;__;__	d__Bacteria;p__Firmicutes;c__Clostridia;o__Clostridia_UCG-014;f__Clostridia_UCG-014;g__Clostridia_UCG-014;s__uncultured_bacterium	d__Bacteria;p__Firmicutes;c__Clostridia;o__Peptostreptococcales-Tissierellales;f__Anaerovoracaceae;g__Family_XIII_AD3011_group;s__uncultured_rumen	d__Bacteria;p__Firmicutes;c__Clostridia;o__Lachnospirales;f__Lachnospiraceae;g__Epulopiscium;s__Lachnospiraceae_bacterium	d__Bacteria;p__Proteobacteria;c__Gammaproteobacteria;o__Burkholderiales;f__Comamonadaceae;__;__	d__Bacteria;p__Firmicutes;c__Bacilli;o__RF39;f__RF39;g__RF39;s__uncultured_bacterium	d__Bacteria;p__Actinobacteriota;c__Actinobacteria;o__Streptomycetales;f__Streptomycetaceae;g__Streptomyces;s__uncultured_bacterium	Unassigned;__;__;__;__;__;__	d__Bacteria;p__Firmicutes;c__Bacilli;o__Lactobacillales;f__Lactobacillaceae;g__Lactobacillus;__	d__Bacteria;p__Firmicutes;c__Bacilli;o__Lactobacillales;__;__;__	d__Bacteria;p__Firmicutes;c__Limnochordia;o__MBA03;f__MBA03;g__MBA03;s__uncultured_Clostridiales	d__Bacteria;p__Firmicutes;c__Clostridia;o__Lachnospirales;f__Lachnospiraceae;g__uncultured;s__uncultured_bacterium	d__Bacteria;p__Firmicutes;c__Clostridia;o__Oscillospirales;f__Oscillospiraceae;g__NK4A214_group;s__uncultured_bacterium	d__Bacteria;p__Proteobacteria;__;__;__;__;__	d__Bacteria;p__Bacteroidota;__;__;__;__;__	d__Bacteria;p__Actinobacteriota;__;__;__;__;__	d__Bacteria;p__Firmicutes;c__Bacilli;o__Lactobacillales;f__Streptococcaceae;g__Streptococcus;s__uncultured_bacterium	d__Bacteria;p__Latescibacterota;c__Latescibacterota;o__Latescibacterota;f__Latescibacterota;g__Latescibacterota;s__uncultured_bacterium	d__Bacteria;p__Firmicutes;c__Bacilli;o__Bacillales;f__Bacillaceae;__;__
Counts	PC-60	29590	1711	12531	1111	641	3408	739	375	616	338	1295	430	149	323	213	937	835	18	246	64	374	901	136	518	597	145	114	188	6	0	224	56	81	109	74	14	39	0	12	0	8	0	0	0	0	6	0	0
	PC-61	43367	2301	14519	2600	1498	4730	1246	713	995	282	3713	1774	229	1135	418	1410	1580	17	119	314	643	320	279	63	938	64	269	24	76	10	473	47	290	70	16	49	48	0	10	18	36	0	0	0	6	3	0	22
	PC-62	33535	1769	12645	3193	1532	1479	1000	305	466	254	3373	307	267	998	1748	393	1083	67	58	170	977	0	84	0	384	0	135	0	13	66	33	48	195	115	0	25	47	257	0	32	0	11	0	0	3	3	0	0
	PC-63	47454	3502	18558	3908	3299	2044	1879	1470	891	1021	2173	663	1006	489	124	1068	1140	737	194	117	488	446	515	57	285	257	152	0	5	42	256	78	203	135	119	28	74	0	0	0	4	0	0	0	5	0	0	0
	PC-64	44700	4591	20546	1649	1004	2131	1841	1580	179	94	2901	322	1297	516	159	1109	755	638	276	395	796	20	233	108	411	91	197	0	7	63	123	64	137	194	73	12	143	0	0	9	31	0	0	0	0	5	0	0
	PC-65	23186	1961	7635	1159	903	1075	844	449	312	241	2348	186	263	1138	44	788	1094	226	41	211	660	66	220	50	502	48	217	0	11	57	91	44	139	55	35	33	22	0	4	0	8	0	0	0	3	3	0	0
	PC-66	26314	1047	11658	1988	1028	1503	521	425	72	466	1151	670	357	410	45	239	959	38	228	151	467	71	124	439	568	115	312	146	19	59	705	29	122	3	0	14	28	0	60	17	0	0	22	0	0	0	38	0
	PC-67	34613	820	16408	3243	1453	2245	898	242	133	960	2785	127	232	248	33	581	1016	0	210	225	413	192	114	255	359	144	386	193	59	85	201	38	200	0	9	18	43	0	0	29	0	0	11	0	5	0	0	0
	PC-68	52211	1171	18617	4826	2043	2679	1674	494	879	1120	2847	696	189	1305	65	537	2306	3206	738	986	775	533	870	376	1345	86	256	0	20	68	406	82	521	19	164	80	77	0	28	51	0	35	8	0	0	0	0	0
	PC-69	39779	396	10556	3510	1582	3497	1245	110	489	857	4163	1757	198	446	123	1172	2665	752	199	1043	1432	16	613	75	1347	23	636	0	130	95	94	74	221	9	54	59	49	0	0	0	0	9	0	66	0	4	0	0
	PC-70	51158	4260	13832	4238	1291	6573	1998	487	798	1040	4888	2105	70	1310	153	1891	2066	10	46	204	1266	43	269	3	499	75	386	33	106	81	314	95	162	91	13	86	67	0	50	115	0	31	95	6	7	5	0	0
	PC-71	79277	3932	28438	7389	2413	3559	2721	334	3794	682	5468	2203	0	3337	80	1905	4907	3	12	1457	2150	0	321	6	1614	0	449	4	259	142	228	182	216	277	268	88	164	0	6	133	79	22	0	0	18	13	0	0
	PC-72	42015	3014	17282	4900	1020	1929	907	966	1152	1166	1500	62	518	515	332	1136	999	434	352	81	418	491	699	35	424	205	172	115	0	0	525	79	95	329	0	22	59	0	0	45	0	0	19	9	3	6	0	0
	PC-73	45187	2948	14737	4071	938	3226	1148	1044	520	450	3837	1553	363	1441	147	1299	1851	218	102	438	1922	0	373	23	977	38	300	6	13	110	351	89	318	67	0	62	50	0	8	87	14	11	0	0	8	6	0	0
	PC-74	37554	2189	11722	3417	823	905	1360	1004	170	613	4338	1594	668	692	293	1349	1995	14	331	404	884	49	125	7	524	105	543	129	200	37	482	67	163	4	55	57	56	0	0	114	0	16	25	9	0	0	22	0
	PC-75	47224	969	19138	4937	1588	2124	683	424	1035	1207	3835	451	339	971	407	820	1755	42	629	210	1012	507	191	14	1238	217	384	434	74	0	356	142	668	0	64	105	67	0	61	24	15	29	22	23	7	0	0	0
	PC-76	48460	1486	17949	3482	1106	2210	2018	701	430	463	5533	1099	13	2218	24	1589	1924	28	140	1233	1556	123	698	167	622	135	471	193	22	260	59	61	269	5	0	64	50	0	0	26	0	19	0	0	11	0	0	0
	PC-77	32554	2588	13378	2431	1077	1617	1290	604	312	275	2033	728	36	709	43	746	1299	20	181	298	652	54	184	294	702	88	80	159	4	45	145	59	108	19	143	28	74	0	0	0	0	0	8	0	4	10	0	0
	PC-78	33151	2663	9289	4100	794	2649	1382	528	394	199	3025	447	0	1042	622	1066	1179	37	144	337	852	4	188	65	928	71	259	0	25	49	137	82	260	3	0	21	37	116	0	65	35	0	0	29	4	7	0	17
% of total	PC-60		5.78236	42.3488	3.75465	2.16627	11.5174	2.49747	1.26732	2.08178	1.14228	4.37648	1.45319	0.503548	1.09158	0.719838	3.16661	2.8219	0.0608314	0.831362	0.216289	1.26394	3.04495	0.459615	1.75059	2.01757	0.49003	0.385265	0.63535	0.0202771	0	0.757013	0.189253	0.273741	0.368368	0.250084	0.0473133	0.131801	0	0.0405542	0	0.0270362	0	0	0	0	33151	0	0
	PC-61		5.30588	33.4794	5.99534	3.45424	10.9069	2.87315	1.64411	2.29437	0.650264	8.56181	4.09067	0.528051	2.6172	0.963867	3.25132	3.64332	0.0392003	0.274402	0.724053	1.48269	0.737888	0.643346	0.145272	2.16293	0.147578	0.620287	0.0553416	0.175248	0.023059	1.09069	0.108377	0.668711	0.161413	0.0368944	0.112989	0.110683	0	0.023059	0.0415062	0.0830124	0	0	0	0.0138354	0.0069177	0	0.0507298
	PC-62		5.27509	37.7069	9.5214	4.56836	4.41032	2.98196	0.909498	1.38959	0.757418	10.0581	0.915461	0.796183	2.976	5.21246	1.17191	3.22946	0.199791	0.172954	0.506933	2.91337	0	0.250485	0	1.14507	0	0.402564	0	0.0387655	0.196809	0.0984047	0.143134	0.581482	0.342925	0	0.074549	0.140152	0.766364	0	0.0954227	0	0.0328016	0	0	0.00894588	0.00894588	0	0
	PC-63		7.37978	39.1073	8.23534	6.952	4.30733	3.95962	3.09774	1.87761	2.15156	4.57917	1.39714	2.11995	1.03047	0.261306	2.2506	2.40233	1.55308	0.408817	0.246555	1.02836	0.939858	1.08526	0.120116	0.600582	0.541577	0.32031	0	0.0105365	0.0885068	0.53947	0.16437	0.427783	0.284486	0.250769	0.0590045	0.15594	0	0	0	0.00842922	0	0	0	0.0105365	0	0	0
	PC-64		10.2707	45.9642	3.68904	2.24609	4.76734	4.11857	3.53468	0.400447	0.210291	6.48993	0.720358	2.90157	1.15436	0.355705	2.48098	1.68904	1.42729	0.61745	0.883669	1.78076	0.0447427	0.521253	0.241611	0.919463	0.203579	0.440716	0	0.01566	0.14094	0.275168	0.143177	0.306488	0.434004	0.163311	0.0268456	0.319911	0	0	0.0201342	0.0693512	0	0	0	0	0.0111857	0	0
	PC-65		8.45769	32.9294	4.99871	3.89459	4.63642	3.64013	1.93651	1.34564	1.03942	10.1268	0.802208	1.13431	4.90813	0.18977	3.3986	4.71836	0.974726	0.176831	0.910032	2.84655	0.284655	0.948848	0.215647	2.1651	0.207021	0.93591	0	0.0474424	0.245838	0.392478	0.18977	0.5995	0.237212	0.150953	0.142327	0.0948848	0	0.0172518	0	0.0345036	0	0	0	0.0129388	0.0129388	0	0
	PC-66		3.97887	44.3034	7.55491	3.90667	5.71179	1.97993	1.61511	0.273619	1.77092	4.3741	2.54617	1.35669	1.55811	0.171012	0.908262	3.64445	0.14441	0.866459	0.573839	1.77472	0.269818	0.471232	1.66831	2.15855	0.43703	1.18568	0.554838	0.0722049	0.224215	2.67918	0.110207	0.463632	0.0114008	0	0.0532036	0.106407	0	0.228016	0.0646044	0	0	0.0836057	0	0	0	0.14441	0
	PC-67		2.36905	47.4042	9.36931	4.19784	6.486	2.5944	0.699159	0.384249	2.77352	8.04611	0.366914	0.670268	0.716494	0.0953399	1.67856	2.93531	0	0.606708	0.650045	1.19319	0.554705	0.329356	0.736717	1.03718	0.416029	1.11519	0.557594	0.170456	0.245572	0.580707	0.109785	0.577818	0	0.0260018	0.0520036	0.124231	0	0	0.0837835	0	0	0.03178	0	0.0144454	0	0	0
	PC-68		2.24282	35.6572	9.24326	3.91297	5.1311	3.20622	0.946161	1.68355	2.14514	5.45287	1.33305	0.361993	2.49947	0.124495	1.02852	4.41669	6.14047	1.4135	1.88849	1.48436	1.02086	1.66632	0.720155	2.57609	0.164716	0.490318	0	0.0383061	0.130241	0.777614	0.157055	0.997874	0.0363908	0.31411	0.153224	0.147479	0	0.0536285	0.0976806	0	0.0670357	0.0153224	0	0	0	0	0
	PC-69		0.9955	26.5366	8.82375	3.97697	8.79107	3.12979	0.276528	1.22929	2.1544	10.4653	4.4169	0.49775	1.12119	0.309208	2.94628	6.69951	1.89044	0.500264	2.62199	3.59989	0.0402222	1.54101	0.188542	3.38621	0.0578195	1.59883	0	0.326806	0.238819	0.236306	0.186028	0.55557	0.022625	0.13575	0.148319	0.123181	0	0	0	0	0.022625	0	0.165917	0	0.0100556	0	0
	PC-70		8.32714	27.0378	8.28414	2.52355	12.8484	3.90555	0.951953	1.55987	2.03292	9.55471	4.1147	0.136831	2.56069	0.299073	3.69639	4.03847	0.0195473	0.0899175	0.398765	2.47469	0.0840533	0.525822	0.00586419	0.97541	0.146605	0.754525	0.064506	0.207201	0.158333	0.613785	0.185699	0.316666	0.17788	0.0254115	0.168107	0.130967	0	0.0977364	0.224794	0	0.0605966	0.185699	0.0117284	0.0136831	0.00977364	0	0
	PC-71		4.95982	35.8717	9.32048	3.04376	4.48932	3.43227	0.421308	4.78575	0.860275	6.89733	2.77886	0	4.20929	0.100912	2.40297	6.18969	0.0037842	0.0151368	1.83786	2.71201	0	0.404909	0.0075684	2.0359	0	0.566369	0.0050456	0.326703	0.179119	0.287599	0.229575	0.272462	0.349408	0.338055	0.111003	0.20687	0	0.0075684	0.167766	0.0996506	0.0277508	0	0	0.0227052	0.0163982	0	0
	PC-72		7.17363	41.1329	11.6625	2.4277	4.59122	2.15875	2.29918	2.74188	2.7752	3.57015	0.147566	1.23289	1.22575	0.790194	2.7038	2.37772	1.03296	0.837796	0.192788	0.994883	1.16863	1.66369	0.0833036	1.00916	0.487921	0.409378	0.273712	0	0	1.24955	0.188028	0.22611	0.783054	0	0.0523623	0.140426	0	0	0.107105	0	0	0.0452219	0.0214209	0.00714031	0.0142806	0	0
	PC-73		6.524	32.6134	9.00923	2.07582	7.13922	2.54055	2.3104	1.15077	0.995862	8.49138	3.43683	0.803328	3.18897	0.325315	2.87472	4.09631	0.48244	0.225729	0.969305	4.25344	0	0.825459	0.0508996	2.16213	0.084095	0.663908	0.0132782	0.0287693	0.243433	0.776772	0.196959	0.703742	0.148273	0	0.137208	0.110651	0	0.0177042	0.192533	0.0309824	0.0243433	0	0	0.0177042	0.0132782	0	0
	PC-74		5.82894	31.2137	9.0989	2.19151	2.40986	3.62145	2.67348	0.452681	1.63232	11.5514	4.24455	1.77877	1.84268	0.78021	3.59216	5.31235	0.0372797	0.881397	1.07578	2.35394	0.130479	0.332854	0.0186398	1.39532	0.279597	1.44592	0.343505	0.532566	0.0985248	1.28349	0.17841	0.434042	0.0106513	0.146456	0.151781	0.149119	0	0	0.303563	0	0.0426053	0.0665708	0.0239655	0	0	0.0585823	0
	PC-75		2.05192	40.526	10.4544	3.3627	4.49771	1.4463	0.897849	2.19168	2.5559	8.12087	0.955023	0.717855	2.05616	0.86185	1.73641	3.71633	0.0889378	1.33195	0.444689	2.14298	1.07361	0.404455	0.0296459	2.62155	0.459512	0.813146	0.919024	0.1567	0	0.753854	0.300695	1.41453	0	0.135524	0.222345	0.141877	0	0.129172	0.0508216	0.0317635	0.0614095	0.0465865	0.048704	0.014823	0	0	0
	PC-76		3.06645	37.0388	7.18531	2.28229	4.56046	4.16426	1.44655	0.88733	0.955427	11.4177	2.26785	0.0268262	4.57697	0.0495254	3.27899	3.97028	0.0577796	0.288898	2.54437	3.2109	0.253818	1.44036	0.344614	1.28353	0.27858	0.971936	0.398267	0.0453983	0.536525	0.12175	0.125877	0.555097	0.0103178	0	0.132068	0.103178	0	0	0.0536525	0	0.0392076	0	0	0.0226991	0	0	0
	PC-77		7.94987	41.0948	7.46759	3.30835	4.96713	3.96265	1.85538	0.958408	0.84475	6.24501	2.23628	0.110585	2.17792	0.132088	2.29158	3.99029	0.0614364	0.555999	0.915402	2.00283	0.165878	0.565215	0.903115	2.15642	0.27032	0.245746	0.488419	0.0122873	0.138232	0.445414	0.181237	0.331756	0.0583646	0.43927	0.0860109	0.227315	0	0	0	0	0	0.0245746	0	0.0122873	0.0307182	0	0
	PC-78		8.03294	28.0203	12.3677	2.3951	7.99071	4.1688	1.59271	1.1885	0.600284	9.12491	1.34838	0	3.14319	1.87626	3.21559	3.55645	0.111611	0.434376	1.01656	2.57006	0.012066	0.567102	0.196073	2.79931	0.214172	0.781274	0	0.0754125	0.147809	0.413261	0.247353	0.78429	0.0090495	0	0.0633465	0.111611	0.349914	0	0.196073	0.105578	0	0	0.0874785	0.012066	0.0211155	0	0.0512805
Average	Flox-F		5.20577	38.5437	7.11857	3.9276	6.66657	3.09812	1.59268	1.29602	1.47952	7.25307	1.80421	1.08703	1.9673	0.8403	2.22816	3.62004	1.24302	0.586874	0.922189	1.93678	0.693769	0.791673	0.578696	1.81687	0.266538	0.749507	0.180312	0.0915703	0.1534	0.742703	0.150116	0.54526	0.189883	0.132787	0.086978	0.145467	0.0766364	0.0362509	0.0403132	0.0222333	0.0122462	0.0130708	0.0165917	0.00607021	3315.11	0.014441	0.00507298
	PKO-F		5.99052	34.9499	9.4278	2.62342	5.94379	3.26673	1.60542	1.76854	1.47255	8.33038	2.39223	0.534121	2.77574	0.579492	2.86584	4.13866	0.210642	0.517911	1.04395	2.52397	0.320948	0.747763	0.182191	1.82653	0.246756	0.739133	0.278417	0.153893	0.166886	0.660608	0.203759	0.559856	0.171889	0.120524	0.124915	0.14689	0.0388793	0.0280201	0.144034	0.0297749	0.0284348	0.0409614	0.0214775	0.0136787	0.0117294	0.00650915	0.00569783
sem	Flox-F		0.92712	2.08676	0.734333	0.418842	0.867383	0.211317	0.327942	0.230866	0.263248	0.791083	0.449072	0.262859	0.409943	0.493696	0.306895	0.444663	0.589664	0.120133	0.240059	0.275674	0.286621	0.158188	0.20375	0.274494	0.0599668	0.137297	0.0882146	0.0323041	0.0291851	0.234588	0.0103834	0.0646975	0.0523154	0.0361617	0.0150487	0.0202762	0.0766364	0.022161	0.0132149	0.00986012	0.00713514	0.00851547	0.0165917	0.00208187	3315.1	0.014441	0.00507298
	PKO-F		0.709805	1.74046	0.560855	0.153929	0.966211	0.310923	0.238137	0.420654	0.255798	0.799752	0.445424	0.203372	0.349996	0.183689	0.204828	0.340307	0.107802	0.135983	0.234661	0.280326	0.146092	0.151964	0.0925287	0.215549	0.0505608	0.10891	0.0962682	0.0562836	0.0505316	0.127289	0.0157316	0.118456	0.0811389	0.0520777	0.0169719	0.0136289	0.0368842	0.0156294	0.0309358	0.0137235	0.00781136	0.0189191	0.00938336	0.00227693	0.00334653	0.00617512	0.00540544
TTEST			0.519116	0.213251	0.0257303	0.0136476	0.596338	0.672106	0.975758	0.362989	0.985452	0.364642	0.378215	0.121841	0.160977	0.631977	0.108879	0.376987	0.117379	0.717121	0.728288	0.164727	0.271534	0.847684	0.103024	0.978713	0.808199	0.95446	0.475936	0.37373	0.827862	0.76572	0.0162066	0.919037	0.860245	0.854668	0.124003	0.955042	0.667478	0.769452	0.0137687	0.673003	0.156365	0.225111	0.803872	0.0289405	0.343437	0.625288	0.935707
	index	Total count	d__Bacteria;p__Bacteroidota;c__Bacteroidia;o__Bacteroidales;f__Muribaculaceae;g__Muribaculaceae;s__uncultured_bacterium	d__Bacteria;p__Firmicutes;c__Bacilli;o__Lactobacillales;f__Lactobacillaceae;g__Lactobacillus;s__Lactobacillus_gasseri	d__Bacteria;p__Bacteroidota;c__Bacteroidia;__;__;__;__	d__Bacteria;__;__;__;__;__;__	d__Bacteria;p__Firmicutes;c__Bacilli;o__Lactobacillales;f__Lactobacillaceae;g__Lactobacillus;s__Lactobacillus_paracasei	d__Bacteria;p__Firmicutes;c__Bacilli;o__Lactobacillales;f__Enterococcaceae;g__Enterococcus;s__Enterococcus_hirae	d__Bacteria;p__Bacteroidota;c__Bacteroidia;o__Bacteroidales;__;__;__	d__Bacteria;p__Bacteroidota;c__Bacteroidia;o__Sphingobacteriales;f__Sphingobacteriaceae;g__Mucilaginibacter;s__Mucilaginibacter_gossypii	d__Bacteria;p__Bacteroidota;c__Bacteroidia;o__Cytophagales;f__Hymenobacteraceae;g__Adhaeribacter;s__uncultured_bacterium	d__Bacteria;p__Firmicutes;c__Bacilli;o__Lactobacillales;f__Lactobacillaceae;g__Lactobacillus;s__Lactobacillus_salivarius	d__Bacteria;p__Actinobacteriota;c__Coriobacteriia;o__Coriobacteriales;f__Atopobiaceae;g__Atopobium;s__uncultured_organism	d__Bacteria;p__Firmicutes;c__Clostridia;o__Lachnospirales;f__Lachnospiraceae;g__Lachnospiraceae_NK4A136_group;s__uncultured_bacterium	d__Bacteria;p__Proteobacteria;c__Gammaproteobacteria;__;__;__;__	d__Bacteria;p__Firmicutes;c__Bacilli;o__Bacillales;f__Bacillaceae;g__Vulcanibacillus;s__Vulcanibacillus_modesticaldus	d__Bacteria;p__Firmicutes;c__Bacilli;o__Bacillales;f__Bacillaceae;g__Bacillus;s__Bacillus_pseudomycoides	d__Bacteria;p__Firmicutes;__;__;__;__;__	Unassigned;__;__;__;__;__;__	d__Bacteria;p__Firmicutes;c__Bacilli;__;__;__;__	d__Bacteria;p__Firmicutes;c__Clostridia;o__Lachnospirales;f__Lachnospiraceae;__;__	d__Bacteria;p__Proteobacteria;c__Gammaproteobacteria;o__Thiotrichales;f__Thiotrichaceae;g__uncultured;s__hydrothermal_vent	d__Bacteria;p__Firmicutes;c__Clostridia;o__Lachnospirales;f__Lachnospiraceae;g__Tyzzerella;s__uncultured_organism	d__Bacteria;p__Firmicutes;c__Clostridia;__;__;__;__	d__Bacteria;p__Firmicutes;c__Clostridia;o__Lachnospirales;f__Lachnospiraceae;g__Blautia;s__uncultured_bacterium	d__Bacteria;p__Firmicutes;c__Clostridia;o__Oscillospirales;f__Ruminococcaceae;g__Ruminococcus;s__uncultured_bacterium	d__Bacteria;p__Proteobacteria;c__Alphaproteobacteria;o__Rhizobiales;f__Rhizobiaceae;g__Allorhizobium-Neorhizobium-Pararhizobium-Rhizobium;s__Agrobacterium_sp.	d__Bacteria;p__Firmicutes;c__Clostridia;o__Oscillospirales;f__[Eubacterium]_coprostanoligenes_group;g__[Eubacterium]_coprostanoligenes_group;s__uncultured_bacterium	d__Bacteria;p__Firmicutes;c__Clostridia;o__Clostridia;f__Hungateiclostridiaceae;g__uncultured;s__uncultured_organism	d__Bacteria;p__Firmicutes;c__Clostridia;o__Clostridia_UCG-014;f__Clostridia_UCG-014;g__Clostridia_UCG-014;s__uncultured_bacterium	d__Bacteria;p__Firmicutes;c__Clostridia;o__Lachnospirales;f__Lachnospiraceae;g__Epulopiscium;s__Lachnospiraceae_bacterium	d__Bacteria;p__Firmicutes;c__Clostridia;o__Peptostreptococcales-Tissierellales;f__Anaerovoracaceae;g__Family_XIII_AD3011_group;s__uncultured_rumen	d__Bacteria;p__Firmicutes;c__Bacilli;o__Erysipelotrichales;f__Erysipelotrichaceae;g__Holdemanella;s__uncultured_bacterium	d__Bacteria;p__Verrucomicrobiota;c__Kiritimatiellae;o__WCHB1-41;f__WCHB1-41;g__WCHB1-41;s__uncultured_bacterium	d__Bacteria;p__Firmicutes;c__Bacilli;o__Lactobacillales;f__Lactobacillaceae;g__Lactobacillus;__	d__Bacteria;p__Firmicutes;c__Bacilli;o__Bacillales;__;__;__	d__Bacteria;p__Proteobacteria;c__Gammaproteobacteria;o__Burkholderiales;f__Comamonadaceae;__;__	d__Bacteria;p__Firmicutes;c__Limnochordia;o__MBA03;f__MBA03;g__MBA03;s__uncultured_Clostridiales	d__Bacteria;p__Bacteroidota;__;__;__;__;__	d__Bacteria;p__Proteobacteria;c__Alphaproteobacteria;o__Sphingomonadales;f__Sphingomonadaceae;g__Sphingomonas;s__Erythrobacter_sp.	d__Bacteria;p__Actinobacteriota;c__Actinobacteria;o__Streptomycetales;f__Streptomycetaceae;g__Streptomyces;s__uncultured_bacterium	d__Bacteria;p__Firmicutes;c__Clostridia;o__Lachnospirales;f__Lachnospiraceae;g__uncultured;s__uncultured_bacterium	d__Bacteria;p__Firmicutes;c__Bacilli;o__Lactobacillales;__;__;__	d__Bacteria;p__Proteobacteria;__;__;__;__;__	d__Bacteria;p__Firmicutes;c__Bacilli;o__RF39;f__RF39;g__RF39;s__uncultured_bacterium	d__Bacteria;p__Latescibacterota;c__Latescibacterota;o__Latescibacterota;f__Latescibacterota;g__Latescibacterota;s__uncultured_bacterium	d__Bacteria;p__Firmicutes;c__Bacilli;o__Bacillales;f__Bacillaceae;__;__	d__Bacteria;p__Proteobacteria;c__Gammaproteobacteria;o__Burkholderiales;f__Comamonadaceae;g__Comamonas;s__Comamonas_sp.	d__Bacteria;p__Actinobacteriota;__;__;__;__;__
Counts	PC-40	38370	21854	2216	1116	3164	1281	103	197	68	104	145	532	2216	353	775	0	898	590	220	348	89	628	77	633	85	16	0	49	14	78	71	137	0	0	40	92	23	0	97	5	17	0	0	0	0	29	0	5
	PC-41	51045	19135	1300	920	2013	1113	81	81	68	168	54	261	8187	340	2517	11	2959	4156	349	2611	103	1288	412	838	59	91	17	252	5	231	116	147	0	0	115	269	79	0	227	57	74	0	0	0	0	40	246	9
	PC-42	46437	25692	835	2433	1347	982	38	316	497	421	41	116	2203	360	2666	0	1980	1711	520	904	164	739	152	727	83	152	0	264	9	278	69	43	0	0	38	262	42	31	66	24	29	0	0	0	0	0	159	0
	PC-43	50177	23613	1540	3390	2356	1031	343	2006	141	569	1049	0	1751	446	2085	352	3926	95	788	568	392	605	561	928	0	0	0	499	46	395	129	119	0	133	134	17	54	0	16	44	0	11	0	15	0	9	0	5
	PC-44	43315	20992	2649	1904	5420	886	1861	540	611	384	38	369	689	475	562	263	1269	60	1385	784	354	156	58	58	64	110	0	103	310	111	102	155	340	0	15	68	85	0	0	26	7	13	11	0	12	0	0	0
	PC-45	63958	26842	2730	5231	4869	1183	1725	320	1038	683	28	373	517	215	3283	511	4818	266	1123	470	775	351	79	265	317	1019	0	1172	1245	1203	165	153	487	0	17	99	125	14	100	18	0	40	52	0	0	26	0	6
	PC-46	25613	12785	1131	1318	2333	656	1238	351	262	255	16	202	215	311	935	0	824	43	387	232	442	522	13	153	102	0	190	77	154	263	41	63	0	0	0	0	31	0	5	20	5	5	0	0	0	0	0	0
	PC-47	49562	22485	1946	1640	2694	1763	511	384	125	410	24	101	1341	226	3359	137	4150	99	1639	1398	473	1871	656	724	19	58	0	327	143	379	73	21	0	0	85	61	24	65	12	70	39	7	0	3	0	0	0	10
	PC-48	44376	18456	1448	2522	1833	1680	420	449	144	724	15	90	922	162	2774	176	4928	72	1385	645	911	1333	996	834	94	177	0	463	251	122	79	25	0	0	44	26	7	63	15	81	0	0	0	0	0	0	0	10
	PC-49	42836	21404	4351	1346	2217	2071	1099	1455	118	216	601	64	549	451	924	0	1555	85	424	182	79	533	139	1118	88	46	247	48	380	114	108	488	0	110	42	82	0	0	0	15	6	19	0	14	41	0	0	4
	PC-50	42406	15869	2034	2302	2024	831	116	583	385	437	136	65	4490	245	1945	393	3278	59	1163	1256	168	1328	248	1710	80	16	0	439	156	118	82	120	0	0	72	13	33	31	37	74	37	0	0	0	0	0	0	7
	PC-51	49054	18975	832	3593	2933	1396	0	790	142	311	818	109	2443	435	2431	568	4183	80	1319	970	621	1887	536	685	20	0	0	313	362	560	87	1208	0	119	98	11	14	0	19	46	89	8	0	0	0	8	0	9
	PC-52	37945	15851	3813	2238	5813	1429	1423	369	95	319	72	104	787	101	695	409	1418	69	691	171	111	487	42	406	30	6	0	123	176	229	89	83	4	0	85	0	49	8	3	14	0	0	0	0	115	0	0	5
	PC-53	35540	14128	607	2504	3677	1045	141	375	217	430	45	76	1095	156	2524	0	2569	45	570	743	1006	615	210	970	115	0	127	423	708	103	41	17	0	0	46	0	61	0	18	28	13	17	5	35	0	14	0	8
	PC-54	29712	14074	2072	1508	4109	966	646	326	269	218	65	244	491	189	1172	33	1023	35	328	233	146	372	173	431	44	0	19	39	224	113	36	30	0	0	37	12	0	0	0	10	0	12	4	0	0	0	0	0
	PC-55	130827	58113	10125	6952	8305	5649	2598	2062	2659	831	1920	1373	2438	1112	2721	146	7508	217	3087	1371	1146	1671	1207	1479	244	639	433	764	775	781	303	817	0	278	162	404	99	81	7	65	23	31	81	84	6	22	0	4
	PC-56	46835	17454	3410	2493	3426	2051	491	971	652	293	632	443	1240	399	1526	93	4165	93	1623	414	512	631	784	529	170	73	177	525	590	178	83	137	0	117	83	119	57	42	9	44	4	9	13	50	0	15	0	0
	PC-57	55131	23815	4744	1365	4564	1811	1078	1528	815	575	431	581	1330	341	2385	176	3558	111	1215	347	640	956	506	453	133	247	83	89	549	155	104	143	0	0	23	93	43	37	0	25	4	19	27	32	0	0	0	0
	PC-58	64262	28206	2860	7064	3302	877	170	2701	1130	1870	305	70	451	358	2668	977	2716	145	1353	1025	518	708	762	1700	249	422	0	287	731	204	193	20	0	0	47	16	50	22	0	49	0	17	7	0	0	0	0	2
	PC-59	34112	17697	4579	1595	703	1253	776	900	645	630	201	160	173	90	464	66	1224	45	275	22	69	246	133	1098	134	25	188	121	218	31	85	159	0	0	4	74	0	0	8	13	2	0	0	6	0	0	0	0
% of total			56.956	5.77535	2.90852	8.24603	3.33855	0.268439	0.513422	0.177222	0.271045	0.377899	1.3865	5.77535	0.91999	2.01981	0	2.34037	1.53766	0.573365	0.906959	0.231952	1.6367	0.200678	1.64973	0.221527	0.0416992	0	0.127704	0.0364868	0.203284	0.18504	0.35705	0	0	0.104248	0.239771	0.0599427	0	0.252802	0.013031	0.0443054	0	0	0	0	0.0755799	0	0.013031
			37.4865	2.54677	1.80233	3.94358	2.18043	0.158684	0.158684	0.133216	0.329121	0.105789	0.511314	16.0388	0.666079	4.93094	0.0215496	5.79685	8.14184	0.68371	5.11509	0.201783	2.52326	0.807131	1.64169	0.115584	0.178274	0.0333039	0.493682	0.00979528	0.452542	0.22725	0.287981	0	0	0.225291	0.526986	0.154765	0	0.444706	0.111666	0.14497	0	0	0	0	0.0783622	0.481928	0.0176315
			55.3266	1.79814	5.23936	2.9007	2.11469	0.0818313	0.680492	1.07027	0.906605	0.0882917	0.249801	4.74406	0.775244	5.74111	0	4.26384	3.68456	1.1198	1.94672	0.353167	1.5914	0.327325	1.56556	0.178737	0.327325	0	0.568512	0.0193811	0.598661	0.148588	0.0925986	0	0	0.0818313	0.564205	0.0904451	0.0667571	0.142128	0.0516829	0.0624502	0	0	0	0	0	0.342399	0
			47.0594	3.06914	6.75608	4.69538	2.05473	0.68358	3.99785	0.281005	1.13399	2.0906	0	3.48965	0.888853	4.15529	0.701517	7.8243	0.18933	1.57044	1.13199	0.781234	1.20573	1.11804	1.84945	0	0	0	0.99448	0.0916755	0.787213	0.25709	0.23716	0	0.265062	0.267055	0.0338801	0.107619	0	0.0318871	0.0876896	0	0.0219224	0	0.0298942	0	0.0179365	0	0.00996472
			48.4636	6.11566	4.39571	12.513	2.04548	4.29643	1.24668	1.4106	0.886529	0.0877294	0.851899	1.59067	1.09662	1.29747	0.60718	2.9297	0.13852	3.19751	1.81	0.817269	0.360152	0.133903	0.133903	0.147755	0.253954	0	0.237793	0.715687	0.256262	0.235484	0.357844	0.784947	0	0.03463	0.156989	0.196237	0	0	0.0600254	0.0161607	0.0300127	0.0253954	0	0.027704	0	0	0
			41.9682	4.26843	8.1788	7.61281	1.84965	2.69708	0.500328	1.62294	1.06789	0.0437787	0.583195	0.808343	0.336158	5.13306	0.798962	7.53307	0.415898	1.75584	0.734857	1.21173	0.548798	0.123519	0.414334	0.495638	1.59323	0	1.83245	1.94659	1.88092	0.257982	0.239219	0.761437	0	0.0265799	0.154789	0.195441	0.0218894	0.156353	0.0281435	0	0.062541	0.0813034	0	0	0.0406517	0	0.00938116
			49.9161	4.41573	5.14582	9.10866	2.5612	4.83348	1.3704	1.02292	0.995588	0.0624683	0.788662	0.839417	1.21423	3.65049	0	3.21712	0.167883	1.51095	0.90579	1.72569	2.03803	0.0507555	0.597353	0.398235	0	0.741811	0.300629	0.601257	1.02682	0.160075	0.245969	0	0	0	0	0.121032	0	0.0195213	0.0780853	0.0195213	0.0195213	0	0	0	0	0	0
			45.3674	3.9264	3.30899	5.43562	3.55716	1.03103	0.774787	0.252209	0.827247	0.0484242	0.203785	2.7057	0.455995	6.77737	0.276421	8.37335	0.19975	3.30697	2.82071	0.95436	3.77507	1.32359	1.4608	0.0383358	0.117025	0	0.65978	0.288528	0.764699	0.14729	0.0423712	0	0	0.171502	0.123078	0.0484242	0.131149	0.0242121	0.141237	0.0786893	0.0141237	0	0.00605302	0	0	0	0.0201767
			41.59	3.26303	5.68325	4.13061	3.78583	0.946458	1.01181	0.3245	1.63151	0.0338021	0.202812	2.0777	0.365062	6.25113	0.396611	11.1051	0.16225	3.12106	1.45349	2.05291	3.00388	2.24446	1.87939	0.211826	0.398864	0	1.04336	0.565621	0.274923	0.178024	0.0563368	0	0	0.0991527	0.0585902	0.0157743	0.141969	0.0338021	0.182531	0	0	0	0	0	0	0	0.0225347
			49.9673	10.1573	3.14222	5.17555	4.83472	2.5656	3.39668	0.275469	0.504249	1.40303	0.149407	1.28163	1.05285	2.15706	0	3.63012	0.198431	0.989822	0.424876	0.184424	1.24428	0.324493	2.60995	0.205435	0.107386	0.576618	0.112055	0.887104	0.266131	0.252124	1.13923	0	0.256793	0.0980484	0.191428	0	0	0	0.0350173	0.0140069	0.0443552	0	0.0326828	0.0957139	0	0	0.00933794
			37.4216	4.79649	5.42848	4.77291	1.95963	0.273546	1.37481	0.90789	1.03051	0.320709	0.15328	10.5881	0.577748	4.58662	0.926756	7.73004	0.139131	2.74254	2.96185	0.39617	3.13163	0.584823	4.03245	0.188653	0.0377305	0	1.03523	0.367872	0.278263	0.193369	0.282979	0	0	0.169787	0.030656	0.0778192	0.0731029	0.0872518	0.174504	0.0872518	0	0	0	0	0	0	0.0165071
			38.6819	1.69609	7.32458	5.97913	2.84584	0	1.61047	0.289477	0.633995	1.66755	0.222204	4.98023	0.886778	4.95576	1.15791	8.52734	0.163086	2.68887	1.97741	1.26595	3.84678	1.09267	1.39642	0.0407714	0	0	0.638072	0.737962	1.1416	0.177356	2.46259	0	0.24259	0.19978	0.0224243	0.02854	0	0.0387328	0.0937742	0.181433	0.0163086	0	0	0	0.0163086	0	0.0183471
			41.7736	10.0488	5.89801	15.3195	3.76598	3.75016	0.97246	0.250362	0.84069	0.189748	0.274081	2.07405	0.266175	1.8316	1.07788	3.73699	0.181842	1.82106	0.450652	0.292529	1.28344	0.110687	1.06997	0.0790618	0.0158124	0	0.324153	0.463829	0.603505	0.23455	0.218738	0.0105416	0	0.224008	0	0.129134	0.0210831	0.00790618	0.0368955	0	0	0	0	0.30307	0	0	0.013177
			39.7524	1.70793	7.04558	10.3461	2.94035	0.396736	1.05515	0.61058	1.2099	0.126618	0.213844	3.08104	0.438942	7.10186	0	7.22847	0.126618	1.60383	2.0906	2.83061	1.73044	0.590884	2.72932	0.323579	0	0.357344	1.19021	1.99212	0.289814	0.115363	0.0478334	0	0	0.129432	0	0.171638	0	0.0506472	0.0787845	0.0365785	0.0478334	0.0140687	0.0984806	0	0.0393922	0	0.0225098
			47.3681	6.97361	5.07539	13.8294	3.25121	2.17421	1.0972	0.905358	0.73371	0.218767	0.821217	1.65253	0.636107	3.94453	0.111066	3.44305	0.117798	1.10393	0.784195	0.491384	1.25202	0.582256	1.45059	0.148088	0	0.0639472	0.13126	0.753904	0.380318	0.121163	0.100969	0	0	0.124529	0.0403877	0	0	0	0.0336564	0	0.0403877	0.0134626	0	0	0	0	0
			44.4197	7.73923	5.31389	6.34808	4.31792	1.98583	1.57613	2.03246	0.63519	1.46759	1.04948	1.86353	0.849977	2.07985	0.111598	5.73888	0.165868	2.3596	1.04795	0.875966	1.27726	0.922592	1.1305	0.186506	0.488431	0.330971	0.583977	0.592385	0.596972	0.231604	0.624489	0	0.212494	0.123828	0.308805	0.0756725	0.0619138	0.00535058	0.0496839	0.0175805	0.0236954	0.0619138	0.0642069	0.00458621	0.0168161	0	0.00305747
			37.267	7.28088	5.32294	7.31504	4.3792	1.04836	2.07324	1.39212	0.625601	1.34942	0.945874	2.64759	0.851927	3.25825	0.198569	8.89292	0.198569	3.46536	0.883954	1.0932	1.34728	1.67396	1.1295	0.362976	0.155866	0.377922	1.12096	1.25974	0.380058	0.177218	0.292516	0	0.249813	0.177218	0.254083	0.121704	0.0896765	0.0192164	0.0939468	0.00854062	0.0192164	0.027757	0.106758	0	0.0320273	0	0
			43.1971	8.60496	2.47592	8.27846	3.2849	1.95534	2.77158	1.4783	1.04297	0.781774	1.05385	2.41244	0.618527	4.32606	0.31924	6.45372	0.201339	2.20384	0.62941	1.16087	1.73405	0.917814	0.821679	0.241244	0.448024	0.150551	0.161434	0.99581	0.281149	0.188642	0.259382	0	0	0.0417188	0.168689	0.077996	0.0671129	0	0.0453465	0.00725545	0.0344634	0.0489743	0.0580436	0	0	0	0
			43.8922	4.45053	10.9925	5.13834	1.36473	0.264542	4.20311	1.75843	2.90996	0.47462	0.108929	0.701814	0.557094	4.15175	1.52034	4.22645	0.225639	2.10544	1.59503	0.806075	1.10174	1.18577	2.64542	0.387476	0.656687	0	0.446609	1.13753	0.31745	0.300333	0.0311226	0	0	0.0731381	0.0248981	0.0778065	0.0342349	0	0.0762504	0	0.0264542	0.0108929	0	0	0	0	0.00311226
			51.8791	13.4234	4.67577	2.06086	3.67319	2.27486	2.63837	1.89083	1.84686	0.589235	0.469043	0.507153	0.263837	1.36023	0.19348	3.58818	0.131918	0.806168	0.0644934	0.202275	0.721154	0.389892	3.21881	0.392824	0.073288	0.551126	0.354714	0.639071	0.0908771	0.249179	0.466112	0	0	0.0117261	0.216932	0	0	0.0234522	0.0381098	0.00586304	0	0	0.0175891	0	0	0	0
Average	Flox-M		47.4101	4.5336	4.65611	6.37619	2.83224	1.75626	1.36511	0.657034	0.855377	0.434181	0.492737	3.93513	0.777108	4.21137	0.280224	5.70138	1.48361	1.78295	1.72505	0.851452	1.79273	0.66539	1.38022	0.201307	0.301776	0.135173	0.637044	0.516213	0.651146	0.204895	0.305576	0.154638	0.0521855	0.110834	0.204972	0.0989681	0.0361764	0.110541	0.078911	0.0380104	0.0192476	0.0106699	0.006863	0.0123418	0.021253	0.0824327	0.0102058
	PKO-M		42.5653	6.67219	5.95531	7.93879	3.1783	1.41236	1.93725	1.15158	1.15094	0.718603	0.53118	3.05085	0.594711	3.75965	0.561683	5.9566	0.165181	2.09006	1.24855	0.941504	1.74258	0.805135	1.96247	0.235118	0.187584	0.183186	0.598662	0.894023	0.436	0.198878	0.478673	0.00105416	0.0704897	0.127516	0.106688	0.076031	0.0347124	0.0232557	0.0720952	0.0344503	0.0208359	0.0177069	0.0345078	0.0307656	0.0104544	0	0.00767108
sem	Flox-M		1.92638	0.755083	0.613069	0.932992	0.314524	0.551401	0.407476	0.178622	0.128707	0.226881	0.133797	1.44375	0.0989815	0.598925	0.102635	0.917227	0.820438	0.332904	0.436986	0.206918	0.338301	0.224895	0.241812	0.0475812	0.14971	0.0882649	0.168498	0.188518	0.162391	0.0144616	0.0994463	0.103107	0.0347958	0.0273984	0.0613167	0.0219366	0.0180134	0.0456133	0.0169032	0.0147052	0.00677902	0.00824399	0.00411968	0.00966406	0.0101709	0.0559305	0.00264262
	PKO-M		1.46652	1.15554	0.699576	1.3092	0.303484	0.382775	0.3216	0.206112	0.228221	0.181902	0.124058	0.927431	0.0716694	0.541001	0.173895	0.667794	0.0114877	0.251467	0.281	0.241187	0.309759	0.141724	0.34935	0.0403478	0.0781729	0.0645484	0.123949	0.151698	0.0919821	0.0180273	0.227902	0.00105416	0.0360127	0.0217413	0.0373134	0.0175985	0.0112004	0.00899406	0.0135754	0.0183997	0.00543866	0.00696397	0.0137391	0.0302595	0.00475313	0	0.00282844
TTEST			0.0617962	0.141486	0.179778	0.34529	0.438825	0.615394	0.285676	0.0868437	0.278	0.341605	0.835509	0.613668	0.154538	0.582657	0.184219	0.824789	0.142541	0.471836	0.373242	0.780197	0.914158	0.606692	0.189467	0.594665	0.510319	0.666305	0.856641	0.136634	0.267991	0.797675	0.499279	0.170537	0.718985	0.63942	0.191248	0.425892	0.945883	0.0908193	0.75701	0.881621	0.857134	0.522817	0.0811333	0.573797	0.354004	0.17462	0.520904
[truncated: 11 more columns]
