# Supplementary material for: Paneth cell SIRT1 deficiency increases intestinal stress resistance by modulating the gut microbiota
Source: EMBO Rep. 2026 Mar 13;27(7):1830–57. doi: 10.1038/s44319-026-00726-3 (PMC13076647; doi:10.1038/s44319-026-00726-3)
Supplement: Supplementary file 7 — Dataset EV5 [file 44319_2026_726_MOESM7_ESM.xlsx]

## Sheet: Dataset EV5
	Dataset EV5 Fecal bacterial 16S rRNA gene amplicon sequencing of female mice
	Bacteria from the feces of young female mice were analyzed by 16S rRNA gene amplicon sequencing as described in Methods.

## Sheet: Class
		Genotype	d__Bacteria;p__Verrucomicrobiota;c__Verrucomicrobiae	d__Bacteria;p__Bacteroidota;c__Bacteroidia	d__Bacteria;p__Proteobacteria;c__Alphaproteobacteria	d__Bacteria;p__Firmicutes;c__Clostridia	d__Bacteria;p__Firmicutes;c__Bacilli	d__Bacteria;p__Proteobacteria;c__Gammaproteobacteria	d__Bacteria;p__Patescibacteria;c__Saccharimonadia	d__Bacteria;p__Desulfobacterota;c__Desulfovibrionia	d__Bacteria;p__Cyanobacteria;c__Vampirivibrionia	d__Bacteria;p__Actinobacteriota;c__Coriobacteriia	d__Bacteria;p__Actinobacteriota;c__Actinobacteria	d__Bacteria;p__Firmicutes;__	Unassigned;__;__	d__Eukaryota;__;__	d__Bacteria;__;__	d__Bacteria;p__Myxococcota;c__Polyangia	d__Bacteria;p__Actinobacteriota;c__Acidimicrobiia	d__Bacteria;p__Proteobacteria;__	d__Bacteria;p__Fusobacteriota;c__Fusobacteriia	Sample_Name	Sample_Plate	Sample_Well	I7_Index_ID	index	I5_Index_ID	index2	Sample_Project	Sequencing_Application	Total counts
Counts	Donors	FLOX	14101	123609	192	67081	2286	1904-04-29	9393	326	229	251	22	0	2	0	0	0	0	0	0	LG-1_20220225_164141_shatsi2	27-21959	0.0423611	001A:H701	TAAGGCGA	H505	GTAAGGAG	SIRT1panethcell_20220225_164141_shatsi2	Amplicon	219073
		FLOX	23593	162615	460	51485	5971	1908-04-18	2655	1057	423	580	27	0	8	2	0	0	0	0	0	LG-2_20220225_164141_shatsi2	27-21960	0.0423611	001B:H702	CGTACTAG	H517	GCGTAAGA	SIRT1panethcell_20220225_164141_shatsi2	Amplicon	251907
		FLOX	5646	187813	803	129616	4536	1905-03-13	7105	2782	667	760	20	22	5	5	0	0	0	0	0	LG-3_20220225_164141_shatsi2	27-21961	0.0423611	001C:H703	AGGCAGAA	H506	ACTGCATA	SIRT1panethcell_20220225_164141_shatsi2	Amplicon	341679
		FLOX	43942	173001	248	81620	3426	1908-03-09	1128	739	6	178	40	9	105	24	24	0	0	0	0	LG-8_20220225_164141_shatsi2	27-21966	0.0423611	001H:H714	GCTCATGA	H510	CGTCTAAT	SIRT1panethcell_20220225_164141_shatsi2	Amplicon	307481
		FLOX	72707	265070	361	39514	3076	1917-11-17	143	264	166	499	26	0	10	0	0	0	0	0	0	LG-10_20220225_164141_shatsi2	27-21968	0.0423611	002B:H703	AGGCAGAA	H505	GTAAGGAG	SIRT1panethcell_20220225_164141_shatsi2	Amplicon	388367
		FLOX	79744	215673	98	24766	1813	1910-05-30	170	275	13	381	36	0	21	142	8	0	0	0	0	LG-12_20220225_164141_shatsi2	27-21970	0.0423611	002D:H707	CTCTCTAC	H503	TATCCTCT	SIRT1panethcell_20220225_164141_shatsi2	Amplicon	326943
		PKO	16296	253246	488	64821	17866	1906-05-27	6869	6027	113	2936	31	11	6	2	3	0	0	0	0	LG-4_20220225_164141_shatsi2	27-21962	0.0423611	001D:H705	GGACTCCT	H503	TATCCTCT	SIRT1panethcell_20220225_164141_shatsi2	Amplicon	371054
		PKO	644	76892	161	47238	3879	1903-10-22	1970	166	0	244	35	6	0	0	0	0	0	0	0	LG-5_20220225_164141_shatsi2	27-21963	0.0423611	001E:H706	TAGGCATG	H516	CCTAGAGT	SIRT1panethcell_20220225_164141_shatsi2	Amplicon	132626
		PKO	1347	88324	6	86430	8321	1902-04-20	6883	2166	157	781	26	21	3	0	0	0	0	0	0	LG-6_20220225_164141_shatsi2	27-21964	0.0423611	001F:H710	CGAGGCTG	H522	TTATGCGA	SIRT1panethcell_20220225_164141_shatsi2	Amplicon	195306
		PKO	876	69424	19	49709	4357	1901-02-01	2288	1179	52	344	16	0	0	0	0	0	0	0	0	LG-7_20220225_164141_shatsi2	27-21965	0.0423611	001G:H711	AAGAGGCA	H513	TCGACTAG	SIRT1panethcell_20220225_164141_shatsi2	Amplicon	128662
		PKO	3825	125354	254	82043	3347	1902-05-26	5899	2228	189	571	21	21	79	3	22	0	0	0	0	LG-16_20220225_164141_shatsi2	27-21974	0.0423611	002H:H710	CGAGGCTG	H513	TCGACTAG	SIRT1panethcell_20220225_164141_shatsi2	Amplicon	224733
		PKO	26626	157699	809	22978	14855	1909-09-06	32	184	4	107	23	0	0	0	0	0	0	0	0	LG-17_20220225_164141_shatsi2	27-21975	0.0423611	003A:H703	AGGCAGAA	H517	GCGTAAGA	SIRT1panethcell_20220225_164141_shatsi2	Amplicon	226854
	Recipients	FLOX/PKO	32792	120838	171	12995	4110	1905-04-08	109	186	28	134	37	0	13	4	3	0	0	0	0	LG-13_20220225_164141_shatsi2	27-21971	0.0423611	002E:H712	GTAGAGGA	H516	CCTAGAGT	SIRT1panethcell_20220225_164141_shatsi2	Amplicon	173345
		FLOX/PKO	125869	214656	39	95302	9525	1907-12-01	306	567	5	343	46	0	9	0	2	0	0	0	0	LG-14_20220225_164141_shatsi2	27-21972	0.0423611	002F:H711	AAGAGGCA	H510	CGTCTAAT	SIRT1panethcell_20220225_164141_shatsi2	Amplicon	449561
		FLOX/PKO	129131	189000	171	15283	6942	1919-11-19	25	50	8	226	30	0	4	0	2	0	0	0	0	LG-19_20220225_164141_shatsi2	27-21977	0.0423611	003C:H702	CGTACTAG	H505	GTAAGGAG	SIRT1panethcell_20220225_164141_shatsi2	Amplicon	348135
		FLOX/PKO	99962	352691	297	18501	14433	1937-04-07	41	22	3310	740	38	5	25	5	7	5	0	0	0	LG-20_20220225_164141_shatsi2	27-21978	0.0423611	003D:H723	TAGCGCTC	H503	TATCCTCT	SIRT1panethcell_20220225_164141_shatsi2	Amplicon	503694
		FLOX/PKO	44047	172770	126	1734	3785	1927-02-23	108	57	8	112	36	0	2	0	0	0	0	0	0	LG-21_20220225_164141_shatsi2	27-21979	0.0423611	003E:H720	CGGAGCCT	H516	CCTAGAGT	SIRT1panethcell_20220225_164141_shatsi2	Amplicon	232701
		FLOX/PKO	53989	81663	96	9190	14485	1903-12-27	62	167	12	209	14	0	0	3	0	0	0	0	0	LG-22_20220225_164141_shatsi2	27-21980	0.0423611	003F:H714	GCTCATGA	H513	TCGACTAG	SIRT1panethcell_20220225_164141_shatsi2	Amplicon	161347
		FLOX/PKO	5565	207562	2947	81391	18707	1902-05-02	5652	2480	230	416	45	5	2	5	9	0	0	0	0	LG-23_20220225_164141_shatsi2	27-21981	0.0423611	003G:H710	CGAGGCTG	H510	CGTCTAAT	SIRT1panethcell_20220225_164141_shatsi2	Amplicon	325869
		FLOX/PKO	63202	154153	284	75360	2428	1910-02-26	411	725	4	209	40	0	145	28	4	0	7	0	0	LG-24_20220225_164141_shatsi2	27-21982	0.0423611	003H:H711	AAGAGGCA	H522	TTATGCGA	SIRT1panethcell_20220225_164141_shatsi2	Amplicon	300710
		FLOX/PKO	86737	186588	0	38143	2808	1931-02-25	28	20	0	182	56	0	5	2	0	0	0	0	0	LG-25_20220225_164141_shatsi2	27-21983	0.0423611	004A:H705	GGACTCCT	H505	GTAAGGAG	SIRT1panethcell_20220225_164141_shatsi2	Amplicon	325948
		FLOX/PKO	45171	152136	830	62784	1140	1910-06-28	64	206	3	201	28	0	17	0	2	0	0	0	0	LG-26_20220225_164141_shatsi2	27-21984	0.0423611	004B:H707	CTCTCTAC	H517	GCGTAAGA	SIRT1panethcell_20220225_164141_shatsi2	Amplicon	266414
		FLOX/PKO	79222	204075	1240	44039	2705	1923-01-07	264	1727	7	394	19	0	7	0	2	0	0	0	0	LG-27_20220225_164141_shatsi2	27-21985	0.0423611	004C:H723	TAGCGCTC	H506	ACTGCATA	SIRT1panethcell_20220225_164141_shatsi2	Amplicon	342109
		PKO/FLOX	60774	233168	55986	52952	3164	1914-06-03	9	86	0	218	19	0	6	0	0	0	0	0	0	LG-28_20220225_164141_shatsi2	27-21986	0.0423611	004D:H706	TAGGCATG	H503	TATCCTCT	SIRT1panethcell_20220225_164141_shatsi2	Amplicon	411650
		PKO/FLOX	33481	155862	38240	35947	2470	1910-05-18	148	102	28	142	59	0	0	0	3	0	0	4	0	LG-29_20220225_164141_shatsi2	27-21987	0.0423611	004E:H710	CGAGGCTG	H516	CCTAGAGT	SIRT1panethcell_20220225_164141_shatsi2	Amplicon	270277
		PKO/FLOX	33431	200005	153	90864	12274	1902-12-11	5976	7745	319	1306	51	0	11	0	0	0	0	0	0	LG-30_20220225_164141_shatsi2	27-21988	0.0423611	004F:H701	TAAGGCGA	H522	TTATGCGA	SIRT1panethcell_20220225_164141_shatsi2	Amplicon	353211
		PKO/FLOX	23807	186942	4257	42851	4534	1906-06-09	3614	105	2584	171	23	0	18	0	2	0	0	0	0	LG-31_20220225_164141_shatsi2	27-21989	0.0423611	004G:H702	CGTACTAG	H513	TCGACTAG	SIRT1panethcell_20220225_164141_shatsi2	Amplicon	271260
		PKO/FLOX	81825	221682	22	27137	5014	1924-11-22	464	103	292	214	94	0	77	26	0	0	0	0	0	LG-32_20220225_164141_shatsi2	27-21990	0.0423611	004H:H703	AGGCAGAA	H510	CGTCTAAT	SIRT1panethcell_20220225_164141_shatsi2	Amplicon	346043
		PKO/FLOX	21565	329218	2260	47755	2924	1907-11-10	2764	303	735	312	35	0	23	3	0	0	0	0	0	LG-33_20220225_164141_shatsi2	27-21991	0.0423611	005A:H707	CTCTCTAC	H506	ACTGCATA	SIRT1panethcell_20220225_164141_shatsi2	Amplicon	410768
		PKO/FLOX	94793	226844	146	58219	3075	1914-07-04	61	37	18	582	23	0	15	0	0	0	0	0	0	LG-34_20220225_164141_shatsi2	27-21992	0.0423611	005B:H723	TAGCGCTC	H505	GTAAGGAG	SIRT1panethcell_20220225_164141_shatsi2	Amplicon	389112
		PKO/FLOX	5247	138069	264	48450	7523	1903-06-08	4671	1182	442	319	21	0	5	2	0	0	0	0	3	LG-35_20220225_164141_shatsi2	27-21993	0.0423611	005C:H705	GGACTCCT	H517	GCGTAAGA	SIRT1panethcell_20220225_164141_shatsi2	Amplicon	207453
% of total	Donors	FLOX	6.43667	56.4237	0.087642	30.6204	1.04349	0.721677	4.28761	0.148809	0.104531	0.114574	0.0100423	0	0.000912938	0	0	0	0	0	0
		FLOX	9.36576	64.5536	0.182607	20.4381	2.37032	1.20322	1.05396	0.419599	0.167919	0.230244	0.0107182	0	0.00317578	0.000793944	0	0	0	0	0
		FLOX	1.65243	54.9677	0.235016	37.935	1.32756	0.555785	2.07944	0.814215	0.195212	0.222431	0.00585345	0.00643879	0.00146336	0.00146336	0	0	0	0	0
		FLOX	14.291	56.264	0.0806554	26.5447	1.11422	0.972743	0.366852	0.24034	0.00195134	0.0578898	0.0130089	0.00292701	0.0341485	0.00780536	0.00780536	0	0	0	0
		FLOX	18.7212	68.2525	0.0929533	10.1744	0.792034	1.68166	0.0368208	0.0679769	0.0427431	0.128487	0.0066947	0	0.00257488	0	0	0	0	0	0
		FLOX	24.3908	65.9665	0.0299746	7.57502	0.554531	1.1632	0.0519968	0.0841125	0.00397623	0.116534	0.0110111	0	0.00642314	0.0434326	0.00244691	0	0	0	0
		PKO	4.39181	68.2504	0.131517	17.4694	4.81493	0.630366	1.85121	1.62429	0.0304538	0.791259	0.00835458	0.00296453	0.00161702	0.000539005	0.000808508	0	0	0	0
		PKO	0.485576	57.9766	0.121394	35.6175	2.92477	1.04881	1.48538	0.125164	0	0.183976	0.02639	0.004524	0	0	0	0	0	0	0
		PKO	0.689687	45.2234	0.0030721	44.2536	4.26049	0.430606	3.52421	1.10903	0.0803867	0.399885	0.0133124	0.0107524	0.00153605	0	0	0	0	0	0
		PKO	0.680854	53.9584	0.0147674	38.6353	3.38639	0.309338	1.7783	0.916354	0.040416	0.267367	0.0124357	0	0	0	0	0	0	0	0
		PKO	1.70202	55.7791	0.113023	36.5069	1.48932	0.390241	2.62489	0.991399	0.0840998	0.254079	0.00934442	0.00934442	0.0351528	0.00133492	0.00978939	0	0	0	0
		PKO	11.7371	69.5156	0.356617	10.129	6.54826	1.55915	0.014106	0.0811094	0.00176325	0.0471669	0.0101387	0	0	0	0	0	0	0	0
	Recipients	FLOX/PKO	18.9172	69.7095	0.0986472	7.49661	2.37099	1.1105	0.0628804	0.1073	0.0161528	0.0773025	0.0213447	0	0.0074995	0.00230754	0.00173065	0	0	0	0
		FLOX/PKO	27.9982	47.7479	0.00867513	21.1989	2.11873	0.643294	0.0680664	0.126123	0.0011122	0.0762967	0.0102322	0	0.00200195	0	0.000444878	0	0	0	0
		FLOX/PKO	37.0922	54.2893	0.0491189	4.38996	1.99405	2.08626	0.00718112	0.0143622	0.00229796	0.0649173	0.00861735	0	0.00114898	0	0.00057449	0	0	0	0
		FLOX/PKO	19.8458	70.0209	0.0589644	3.67306	2.86543	2.70243	0.00813986	0.00436773	0.657145	0.146915	0.00754426	0.000992666	0.00496333	0.000992666	0.00138973	0.000992666	0	0	0
		FLOX/PKO	18.9286	74.2455	0.0541467	0.745162	1.62655	4.26126	0.0464115	0.024495	0.00343789	0.0481304	0.0154705	0	0.000859472	0	0	0	0	0	0
		FLOX/PKO	33.4614	50.6133	0.0594991	5.6958	8.97755	0.903023	0.0384265	0.103504	0.00743739	0.129534	0.00867695	0	0	0.00185935	0	0	0	0	0
		FLOX/PKO	1.70774	63.6949	0.904351	24.9766	5.74065	0.261762	1.73444	0.761042	0.0705805	0.127659	0.0138092	0.00153436	0.000613744	0.00153436	0.00276185	0	0	0	0
		FLOX/PKO	21.0176	51.263	0.0944432	25.0607	0.807422	1.23375	0.136677	0.241096	0.00133019	0.0695022	0.0133019	0	0.0482192	0.0093113	0.00133019	0	0.00232782	0	0
		FLOX/PKO	26.6107	57.2447	0	11.7022	0.861487	3.49105	0.00859033	0.00613595	0	0.0558371	0.0171807	0	0.00153399	0.000613595	0	0	0	0	0
		FLOX/PKO	16.9552	57.1051	0.311545	23.5663	0.427905	1.43836	0.0240228	0.0773233	0.00112607	0.0754465	0.01051	0	0.00638105	0	0.000750711	0	0	0	0
		FLOX/PKO	23.1569	59.652	0.362458	12.8728	0.790684	2.4577	0.0771684	0.50481	0.00204613	0.115168	0.00555379	0	0.00204613	0	0.000584609	0	0	0	0
		PKO/FLOX	14.7635	56.6423	13.6004	12.8634	0.768614	1.27973	0.00218632	0.0208915	0	0.0529576	0.00461557	0	0.00145755	0	0	0	0	0	0
		PKO/FLOX	12.3877	57.6675	14.1484	13.3001	0.913877	1.40264	0.0547586	0.0377391	0.0103597	0.0525387	0.0218295	0	0	0	0.00110997	0	0	0.00147996	0
		PKO/FLOX	9.46488	56.6248	0.0433169	25.7251	3.47498	0.304634	1.69191	2.19274	0.0903143	0.369751	0.014439	0	0.00311429	0	0	0	0	0	0
		PKO/FLOX	8.77645	68.9162	1.56934	15.797	1.67146	0.867065	1.3323	0.0387083	0.952592	0.0630392	0.00847895	0	0.0066357	0	0.0007373	0	0	0	0
		PKO/FLOX	23.6459	64.062	0.00635759	7.84209	1.44895	2.62771	0.134087	0.0297651	0.0843826	0.061842	0.0271643	0	0.0222516	0.00751352	0	0	0	0	0
		PKO/FLOX	5.24992	80.1469	0.550189	11.6258	0.711837	0.698935	0.672886	0.0737643	0.178933	0.0759553	0.00852062	0	0.00559927	0.000730339	0	0	0	0	0
		PKO/FLOX	24.3614	58.2979	0.0375213	14.962	0.790261	1.36182	0.0156767	0.00950883	0.00462592	0.149571	0.00591089	0	0.00385493	0	0	0	0	0	0
		PKO/FLOX	2.52925	66.5544	0.127258	23.3547	3.62636	0.604956	2.25159	0.569768	0.21306	0.15377	0.0101228	0	0.00241018	0.000964074	0	0	0	0	0.00144611
			Verrucomicrobiae	Bacteroidia		Clostridia	Bacilli
	Average	FLOX	12.4763	61.0713	0.118141	22.2146	1.20036	1.04971	1.31278	0.295842	0.0860556	0.145026	0.00955479	0.00156097	0.00811642	0.00891589	0.00170871	0	0	0	0
		PKO	3.28117	58.4506	0.123398	30.4353	3.90403	0.728086	1.87968	0.807891	0.0395199	0.323956	0.0133293	0.00459755	0.00638432	0.00031232	0.00176632	0	0	0	0
		FLOX/PKO	22.3356	59.5987	0.181986	12.8526	2.59831	1.87176	0.201091	0.179142	0.0693333	0.0897008	0.012022	0.00022973	0.00684249	0.0015108	0.000869737	9.02424e-05	0.00021162	0	0
		PKO/FLOX	12.6474	63.614	3.76035	15.6838	1.67579	1.14343	0.769425	0.371611	0.191783	0.122428	0.0126352	0	0.00566544	0.00115099	0.000230909	0	0	0.000184995	0.000180764
	sem	FLOX	3.4037	2.37784	0.0308538	4.82693	0.258253	0.162613	0.673716	0.116258	0.0339827	0.0276037	0.00111838	0.00108637	0.00526563	0.00700745	0.00128313	0	0	0	0
		PKO	1.79371	3.74599	0.0519126	5.48442	0.70726	0.198416	0.479818	0.244742	0.0149754	0.104631	0.00272144	0.00187405	0.00576234	0.000222656	0.00161004	0	0	0	0
		FLOX/PKO	2.82561	2.65051	0.0805134	2.80288	0.777136	0.376892	0.153773	0.0728704	0.0591058	0.0101727	0.00141552	0.000158376	0.0042046	0.000820701	0.000260002	9.02424e-05	0.00021162	0	0
		PKO/FLOX	2.81876	2.90127	2.21526	2.12049	0.426994	0.253688	0.311825	0.26852	0.112282	0.0382556	0.00283136	0	0.00248651	0.000919215	0.000155213	0	0	0.000184995	0.000180764
	TTEST	Flox vs PKO	0.0455301	0.570177	0.932733	0.287202	0.0105474	0.239529	0.510294	0.0998383	0.251121	0.151976	0.242492	0.198464	0.828894	0.274285	0.978256	#DIV/0!	#DIV/0!	#DIV/0!	#DIV/0!
		Flox/PKO vs PKO/Flox	0.0269934	0.322246	0.150392	0.431728	0.314646	0.128076	0.132026	0.508574	0.355579	0.432348	0.850095	0.177541	0.812742	0.774132	0.0514444	0.340893	0.340893	0.350617	0.350617
			d__Bacteria;p__Verrucomicrobiota;c__Verrucomicrobiae	d__Bacteria;p__Bacteroidota;c__Bacteroidia	d__Bacteria;p__Proteobacteria;c__Alphaproteobacteria	d__Bacteria;p__Firmicutes;c__Clostridia	d__Bacteria;p__Firmicutes;c__Bacilli	d__Bacteria;p__Proteobacteria;c__Gammaproteobacteria	d__Bacteria;p__Patescibacteria;c__Saccharimonadia	d__Bacteria;p__Desulfobacterota;c__Desulfovibrionia	d__Bacteria;p__Cyanobacteria;c__Vampirivibrionia	d__Bacteria;p__Actinobacteriota;c__Coriobacteriia	d__Bacteria;p__Actinobacteriota;c__Actinobacteria	d__Bacteria;p__Firmicutes;__	Unassigned;__;__	d__Eukaryota;__;__	d__Bacteria;__;__	d__Bacteria;p__Myxococcota;c__Polyangia	d__Bacteria;p__Actinobacteriota;c__Acidimicrobiia	d__Bacteria;p__Proteobacteria;__	d__Bacteria;p__Fusobacteriota;c__Fusobacteriia	Sample_Name	Sample_Plate	Sample_Well	I7_Index_ID	index	I5_Index_ID	index2	Sample_Project	Sequencing_Application	Total counts

## Sheet: Geneus
		Genotype	d__Bacteria;p__Verrucomicrobiota;c__Verrucomicrobiae;o__Verrucomicrobiales;f__Akkermansiaceae;g__Akkermansia	d__Bacteria;p__Bacteroidota;c__Bacteroidia;o__Bacteroidales;f__Bacteroidaceae;g__Bacteroides	d__Bacteria;p__Bacteroidota;c__Bacteroidia;o__Bacteroidales;f__Rikenellaceae;g__Alistipes	d__Bacteria;p__Bacteroidota;c__Bacteroidia;o__Bacteroidales;f__Muribaculaceae;g__Muribaculaceae	d__Bacteria;p__Bacteroidota;c__Bacteroidia;o__Bacteroidales;f__Marinifilaceae;g__Odoribacter	d__Bacteria;p__Bacteroidota;c__Bacteroidia;o__Bacteroidales;f__Rikenellaceae;g__Rikenellaceae_RC9_gut_group	d__Bacteria;p__Proteobacteria;c__Alphaproteobacteria;o__Rhodospirillales;f__uncultured;g__uncultured	d__Bacteria;p__Firmicutes;c__Clostridia;o__Lachnospirales;f__Lachnospiraceae;__	d__Bacteria;p__Bacteroidota;c__Bacteroidia;o__Bacteroidales;f__Tannerellaceae;__	d__Bacteria;p__Firmicutes;c__Bacilli;o__Lactobacillales;f__Lactobacillaceae;g__Lactobacillus	d__Bacteria;p__Firmicutes;c__Clostridia;o__Clostridia_UCG-014;f__Clostridia_UCG-014;g__Clostridia_UCG-014	d__Bacteria;p__Bacteroidota;c__Bacteroidia;o__Bacteroidales;f__Prevotellaceae;g__Prevotellaceae_UCG-001	d__Bacteria;p__Proteobacteria;c__Gammaproteobacteria;o__Burkholderiales;f__Sutterellaceae;g__Parasutterella	d__Bacteria;p__Patescibacteria;c__Saccharimonadia;o__Saccharimonadales;f__Saccharimonadaceae;g__Candidatus_Saccharimonas	d__Bacteria;p__Firmicutes;c__Clostridia;o__Lachnospirales;f__Lachnospiraceae;g__Lachnospiraceae_NK4A136_group	d__Bacteria;p__Firmicutes;c__Clostridia;o__Clostridia_vadinBB60_group;f__Clostridia_vadinBB60_group;g__Clostridia_vadinBB60_group	d__Bacteria;p__Firmicutes;c__Clostridia;o__Oscillospirales;f__Oscillospiraceae;__	d__Bacteria;p__Firmicutes;c__Clostridia;o__Oscillospirales;f__Oscillospiraceae;g__Colidextribacter	d__Bacteria;p__Firmicutes;c__Clostridia;o__Lachnospirales;f__Lachnospiraceae;g__Blautia	d__Bacteria;p__Bacteroidota;c__Bacteroidia;o__Bacteroidales;f__Muribaculaceae;g__Muribaculum	d__Bacteria;p__Firmicutes;c__Bacilli;o__Erysipelotrichales;f__Erysipelotrichaceae;g__Turicibacter	d__Bacteria;p__Bacteroidota;c__Bacteroidia;o__Bacteroidales;f__Rikenellaceae;__	d__Bacteria;p__Firmicutes;c__Clostridia;o__Peptococcales;f__Peptococcaceae;g__uncultured	d__Bacteria;p__Firmicutes;c__Bacilli;o__Acholeplasmatales;f__Acholeplasmataceae;g__Anaeroplasma	d__Bacteria;p__Firmicutes;c__Clostridia;o__Lachnospirales;f__Lachnospiraceae;g__ASF356	d__Bacteria;p__Firmicutes;c__Clostridia;o__Oscillospirales;f__Ruminococcaceae;g__Anaerotruncus	d__Bacteria;p__Desulfobacterota;c__Desulfovibrionia;o__Desulfovibrionales;f__Desulfovibrionaceae;g__Desulfovibrio	d__Bacteria;p__Firmicutes;c__Clostridia;o__Oscillospirales;f__Ruminococcaceae;g__Incertae_Sedis	d__Bacteria;p__Firmicutes;c__Clostridia;o__Peptostreptococcales-Tissierellales;f__Peptostreptococcaceae;__	d__Bacteria;p__Firmicutes;c__Bacilli;o__Erysipelotrichales;f__Erysipelotrichaceae;g__Ileibacterium	d__Bacteria;p__Firmicutes;c__Clostridia;o__Lachnospirales;f__Lachnospiraceae;g__[Eubacterium]_ventriosum_group	d__Bacteria;p__Bacteroidota;c__Bacteroidia;__;__;__	d__Bacteria;p__Firmicutes;c__Clostridia;o__Oscillospirales;f__Butyricicoccaceae;g__UCG-009	d__Bacteria;p__Firmicutes;c__Clostridia;o__Lachnospirales;f__Lachnospiraceae;g__A2	d__Bacteria;p__Firmicutes;c__Clostridia;o__Oscillospirales;f__[Eubacterium]_coprostanoligenes_group;g__[Eubacterium]_coprostanoligenes_group	d__Bacteria;p__Firmicutes;c__Clostridia;o__Lachnospirales;f__Lachnospiraceae;g__Tuzzerella	d__Bacteria;p__Firmicutes;c__Clostridia;o__Oscillospirales;f__Ruminococcaceae;g__[Eubacterium]_siraeum_group	d__Bacteria;p__Cyanobacteria;c__Vampirivibrionia;o__Gastranaerophilales;f__Gastranaerophilales;g__Gastranaerophilales	d__Bacteria;p__Desulfobacterota;c__Desulfovibrionia;o__Desulfovibrionales;f__Desulfovibrionaceae;__	d__Bacteria;p__Firmicutes;c__Clostridia;o__Oscillospirales;f__Ruminococcaceae;g__Ruminococcus	d__Bacteria;p__Firmicutes;c__Clostridia;o__Clostridiales;f__Clostridiaceae;g__Clostridium_sensu_stricto_1	d__Bacteria;p__Firmicutes;c__Clostridia;o__Oscillospirales;f__Ruminococcaceae;__	d__Bacteria;p__Firmicutes;c__Clostridia;o__Oscillospirales;f__Oscillospiraceae;g__uncultured	d__Bacteria;p__Firmicutes;c__Clostridia;o__Peptostreptococcales-Tissierellales;f__Anaerovoracaceae;__	d__Bacteria;p__Firmicutes;c__Bacilli;o__RF39;f__RF39;g__RF39	d__Bacteria;p__Firmicutes;c__Clostridia;o__Peptostreptococcales-Tissierellales;f__Anaerovoracaceae;g__[Eubacterium]_nodatum_group	d__Bacteria;p__Firmicutes;c__Bacilli;o__Erysipelotrichales;f__Erysipelotrichaceae;g__Faecalibaculum
Counts	Donors	FLOX	14101	3717	10571	94641	5804	1902-10-28	186	19574	269	1172	29034	1499	1562	9393	5154	541	3483	331	4278	4311	18	1648	40	36	16	250	166	1545	4	52	19	109	38	140	455	45	0	229	160	136	24	117	45	99	657	155	43
		FLOX	23593	6812	10427	125027	9848	1906-12-17	460	13873	701	3166	19562	3675	3025	2655	990	1761	4489	372	732	3025	1394	267	71	304	571	345	1036	1536	102	90	138	290	74	468	422	195	2075	423	21	702	108	329	97	368	787	268	37
		FLOX	5646	9710	29987	106454	26022	1913-07-22	803	46258	1476	2760	33792	3025	1876	7105	4773	3184	11485	1484	10452	3055	86	2815	144	277	666	1224	2573	2553	38	119	123	317	562	1449	1160	162	2537	667	209	803	163	642	337	348	949	672	32
		FLOX	43942	45681	12277	76676	4910	1938-12-11	245	49920	8820	2102	1393	8262	2986	1128	1220	4177	7866	3237	997	1320	719	577	2212	180	4471	1060	347	1007	332	130	297	251	533	433	191	81	0	6	392	5	57	464	24	43	178	57	23
		FLOX	72707	88371	6019	147848	4148	1921-01-29	361	22836	3031	1849	323	6824	6522	143	7067	2207	1768	67	250	645	37	7	15	27	1372	309	145	609	48	762	155	477	21	0	46	22	0	166	119	1307	6	5	26	0	15	0	200
		FLOX	79744	82526	4004	108680	3192	1922-07-20	98	16820	3966	1117	310	3269	3800	170	769	2678	1716	449	528	1237	98	106	127	41	127	96	138	18	23	411	163	456	70	53	20	136	8	13	137	18	36	172	147	10	18	21	63
		PKO	16296	12698	39888	162149	17841	1931-03-25	488	20517	1628	12556	11575	994	2330	6869	4484	8369	7365	446	3062	2826	3911	3297	419	894	211	50	5989	450	493	191	43	518	101	299	667	216	0	113	38	1534	438	292	113	411	155	503	26
		PKO	644	4204	13753	43209	11017	1906-12-03	161	24281	43	2515	2874	1741	1376	1970	2523	2352	6133	794	2605	336	712	0	246	381	406	215	158	170	94	72	0	60	580	213	269	219	38	0	8	521	239	332	100	144	51	125	8
		PKO	1347	2430	11368	56700	13808	1903-04-12	6	45879	205	5711	6634	359	832	6883	7156	3035	10883	1925	2983	487	403	1685	310	851	438	241	2128	450	651	128	0	84	193	584	313	366	184	157	38	120	118	411	537	213	457	281	36
		PKO	876	3358	20076	28388	12156	1906-12-26	19	27925	228	1769	3996	437	390	2288	2499	2479	4237	332	2540	249	1498	1878	234	465	336	157	1144	242	1091	62	0	97	57	528	389	148	12	52	35	54	165	172	58	115	450	180	21
		PKO	3825	5994	20841	72765	19308	1907-05-08	254	42228	732	2312	7659	1084	877	5899	6942	2480	5865	922	5945	517	105	1147	385	365	317	788	2130	500	76	62	12	281	287	580	1798	134	28	189	98	1196	206	279	107	371	311	367	15
		PKO	26626	71962	1231	58379	234	1954-05-08	801	15313	873	14513	94	3670	3535	32	698	1937	778	227	515	1328	115	11	978	8	838	158	56	205	14	116	144	154	4	5	174	80	15	4	128	5	36	86	157	0	6	0	64
	Recipients	FLOX/PKO	32792	46214	2904	56274	959	1909-03-09	171	6556	5491	3254	416	5040	1925	109	23	485	1861	800	327	384	440	44	399	69	111	61	149	107	975	185	102	172	56	148	28	49	0	28	37	3	17	99	97	16	21	40	52
		FLOX/PKO	125869	44487	4550	141266	2769	1914-05-21	39	49397	5219	9128	14	8228	2887	306	16692	4800	7929	1218	8625	2406	29	20	1168	25	2205	201	106	209	4	173	451	456	4	57	0	0	0	5	461	0	8	38	43	0	2	443	41
		FLOX/PKO	129131	55203	743	127561	178	1902-09-12	171	10989	460	5635	88	2664	7256	25	123	865	975	110	118	692	1025	5	51	0	142	40	9	102	787	138	600	503	21	0	0	45	0	8	41	0	13	95	28	22	0	0	93
		FLOX/PKO	99962	142442	4106	185724	423	1944-09-05	297	6985	1625	9185	215	1357	13497	41	1672	3063	1300	581	125	328	381	18	20	42	17	185	13	408	3087	2786	464	334	32	9	46	50	0	3310	9	0	18	47	55	0	3	29	535
		FLOX/PKO	44047	74316	561	78588	254	1900-12-28	126	702	18312	906	158	146	9912	108	99	133	193	54	121	185	2489	32	17	17	12	0	54	6	140	201	0	13	0	8	16	0	0	8	3	17	0	16	0	6	3	0	61
		FLOX/PKO	53989	32503	1091	46301	239	1901-07-22	93	6358	522	13608	89	94	1453	62	54	474	500	236	849	304	322	18	104	9	43	198	30	17	9	343	76	22	0	0	7	21	0	12	137	6	11	25	0	0	7	0	117
		FLOX/PKO	5565	9112	58773	55104	72733	1911-07-16	2947	27913	688	7885	1759	2957	838	5652	6494	13002	15920	2745	1315	1697	1301	2085	1431	8155	1293	616	2459	238	494	162	10	192	625	47	459	110	136	230	21	0	864	611	385	757	899	94	93
		FLOX/PKO	63202	37197	3436	76667	874	1953-04-25	279	30542	5238	1498	311	9722	3488	411	1086	11600	11939	7888	3153	1167	207	73	95	47	2702	1933	85	28	122	204	495	305	13	392	38	22	5	4	640	7	18	1171	17	58	284	13	83
		FLOX/PKO	86737	55346	901	126164	31	1904-05-19	0	18947	605	1823	57	1471	11374	28	559	2108	3820	278	36	407	21	2	0	0	18	10606	20	0	141	521	420	60	866	0	2	0	0	0	0	0	14	0	242	0	0	0	175
		FLOX/PKO	45171	37118	10889	84255	271	1922-03-08	830	38718	5612	715	82	4633	3832	64	1285	2966	3129	2484	5781	1110	54	3	36	10	2636	1400	82	478	8	225	438	142	672	0	0	683	12	3	124	0	27	751	392	0	2	0	75
		FLOX/PKO	79222	72970	3300	120845	1565	1903-02-17	1240	22940	48	1831	360	1802	8405	264	895	1265	3497	2188	9757	2183	28	86	1458	32	23	42	146	32	43	642	380	130	16	54	29	25	4	7	1581	41	27	4	9	84	12	21	44
		PKO/FLOX	60774	52930	993	154189	36	1961-08-17	55976	17500	2052	2934	37	10	5260	9	17416	3033	1825	477	4723	365	3	0	6213	0	0	0	40	535	14	95	299	83	0	0	0	733	0	0	46	0	10	66	0	0	2	0	11
		PKO/FLOX	33481	36240	1259	100467	525	1942-11-19	38240	13909	1284	2177	690	92	3786	148	9323	1908	1250	281	3114	226	12	42	3989	0	20	33	78	377	16	176	166	63	3	43	25	518	72	28	24	32	13	61	0	0	21	17	20
		PKO/FLOX	33431	10473	68497	86847	23413	1905-02-28	94	38049	6220	8723	15879	530	977	5963	101	4876	13888	918	558	681	28	1267	431	1627	1028	950	7580	1983	3	239	358	191	618	2981	1803	745	6	319	165	208	9	291	1535	848	571	11	163
		PKO/FLOX	23807	16236	40651	95678	16089	1937-06-26	4253	12842	1287	2365	18110	1778	2330	3614	402	1182	3043	860	474	1252	79	165	385	643	0	105	62	206	7	73	507	114	280	47	1277	335	52	2584	43	32	7	285	191	154	1131	16	32
		PKO/FLOX	81825	83887	3668	127411	3389	1901-08-03	22	16853	87	2146	717	379	9093	464	551	2727	1790	344	759	2063	1509	56	667	142	78	22	96	45	990	830	432	161	99	59	32	51	14	292	7	71	144	79	10	22	17	9	107
		PKO/FLOX	21565	33192	105029	156249	19213	1912-09-05	2221	14843	4327	1660	5988	1726	2856	2764	933	1646	14153	1028	671	4383	60	337	299	333	90	112	162	820	0	90	401	130	601	402	1935	786	14	735	141	5	0	262	740	0	158	478	15
		PKO/FLOX	94793	86497	1883	131877	220	1909-09-17	126	41132	1196	2457	41	98	5290	61	1405	3528	3739	395	3398	1141	80	7	1328	0	11	29	32	600	866	319	566	377	957	0	0	0	0	18	5	0	48	32	0	0	0	0	155
		PKO/FLOX	5247	4693	18373	83347	22808	1905-03-03	262	21536	579	3921	1395	1474	1251	4671	1923	3658	5964	2075	4129	4026	406	721	439	2368	1369	232	1113	146	73	139	0	159	360	21	274	47	178	442	69	0	1161	288	910	239	465	83	70
% of total	Donors	FLOX	6.43667	1.69669	4.82533	43.2007	2.64935	0.471076	0.0849032	8.93492	0.12279	0.534981	13.2531	0.684247	0.713004	4.28761	2.35264	0.24695	1.58988	0.151091	1.95277	1.96784	0.00821644	0.752261	0.0182588	0.0164329	0.0073035	0.114117	0.0757738	0.705244	0.00182588	0.0237364	0.00867291	0.0497551	0.0173458	0.0639056	0.207693	0.0205411	0	0.104531	0.073035	0.0620798	0.0109553	0.0534069	0.0205411	0.0451904	0.2999	0.0707527	0.0196282
		FLOX	9.36576	2.70417	4.13923	49.6322	3.90938	1.0095	0.182607	5.50719	0.278277	1.25681	7.76556	1.45887	1.20084	1.05396	0.393002	0.699068	1.78201	0.147674	0.290583	1.20084	0.553379	0.105991	0.028185	0.120679	0.226671	0.136955	0.411263	0.609749	0.0404911	0.0357275	0.0547821	0.115122	0.0293759	0.185783	0.167522	0.0774095	0.823717	0.167919	0.00833641	0.278674	0.042873	0.130604	0.0385063	0.146086	0.312417	0.106388	0.014688
		FLOX	1.65243	2.84185	8.77637	31.1561	7.61592	1.44931	0.235016	13.5384	0.431984	0.807776	9.88998	0.885334	0.549053	2.07944	1.39693	0.931869	3.36134	0.434326	3.05901	0.894114	0.0251698	0.823873	0.0421448	0.0810702	0.19492	0.358231	0.753046	0.747193	0.0111215	0.034828	0.0359987	0.0927771	0.164482	0.424082	0.3395	0.0474129	0.74251	0.195212	0.0611685	0.235016	0.0477056	0.187896	0.0986306	0.10185	0.277746	0.196676	0.00936552
		FLOX	14.291	14.8565	3.99277	24.9368	1.59685	4.6263	0.0796797	16.2351	2.86847	0.683619	0.453036	2.687	0.971117	0.366852	0.396772	1.35846	2.55821	1.05275	0.324248	0.429295	0.233836	0.187654	0.719394	0.0585402	1.45407	0.344737	0.112853	0.3275	0.107974	0.042279	0.0965913	0.0816311	0.173344	0.140822	0.0621177	0.0263431	0	0.00195134	0.127488	0.00162612	0.0185377	0.150904	0.00780536	0.0139846	0.0578898	0.0185377	0.00748014
		FLOX	18.7212	22.7545	1.54982	38.0691	1.06806	1.98266	0.0929533	5.88001	0.780447	0.476096	0.0831688	1.7571	1.67934	0.0368208	1.81967	0.568277	0.45524	0.0172517	0.0643721	0.16608	0.00952707	0.00180242	0.00386233	0.00695219	0.353274	0.0795639	0.0373358	0.15681	0.0123594	0.196206	0.0399107	0.122822	0.00540726	0	0.0118445	0.00566474	0	0.0427431	0.0306411	0.336537	0.00154493	0.00128744	0.0066947	0	0.00386233	0	0.0514977
		FLOX	24.3908	25.2417	1.22468	33.2413	0.976317	2.5194	0.0299746	5.14463	1.21306	0.34165	0.0948178	0.999868	1.16228	0.0519968	0.235209	0.819103	0.524862	0.137333	0.161496	0.378353	0.0299746	0.0324216	0.0388447	0.0125404	0.0388447	0.0293629	0.0422092	0.00550555	0.00703487	0.12571	0.0498558	0.139474	0.0214105	0.0162108	0.00611727	0.0415975	0.00244691	0.00397623	0.0419033	0.00550555	0.0110111	0.0526086	0.044962	0.00305864	0.00550555	0.00642314	0.0192694
		PKO	4.39181	3.42214	10.7499	43.6996	4.8082	3.07422	0.131517	5.52938	0.43875	3.38387	3.11949	0.267886	0.627941	1.85121	1.20845	2.25547	1.98489	0.120198	0.825217	0.761614	1.05402	0.88855	0.112922	0.240935	0.056865	0.0134751	1.61405	0.121276	0.132865	0.051475	0.0115886	0.139602	0.0272198	0.0805813	0.179758	0.0582126	0	0.0304538	0.0102411	0.413417	0.118042	0.0786947	0.0304538	0.110766	0.0417729	0.13556	0.00700707
		PKO	0.485576	3.16982	10.3698	32.5796	8.30682	1.90687	0.121394	18.3079	0.032422	1.89631	2.167	1.31271	1.0375	1.48538	1.90234	1.77341	4.62428	0.598676	1.96417	0.253344	0.536848	0	0.185484	0.287274	0.306124	0.16211	0.119132	0.12818	0.070876	0.054288	0	0.04524	0.43732	0.160602	0.202826	0.165126	0.028652	0	0.006032	0.392834	0.180206	0.250328	0.0754	0.108576	0.038454	0.09425	0.006032
		PKO	0.689687	1.2442	5.82061	29.0314	7.06993	0.613396	0.0030721	23.4908	0.104963	2.92413	3.39672	0.183814	0.425998	3.52421	3.66399	1.55397	5.57228	0.985633	1.52735	0.249352	0.206343	0.862749	0.158725	0.435727	0.224263	0.123396	1.08957	0.230408	0.333323	0.0655382	0	0.0430094	0.0988193	0.299018	0.160261	0.187398	0.0942111	0.0803867	0.0194566	0.061442	0.060418	0.210439	0.274953	0.10906	0.233992	0.143877	0.0184326
		PKO	0.680854	2.60994	15.6037	22.064	9.44801	1.98349	0.0147674	21.7042	0.177208	1.37492	3.10581	0.33965	0.30312	1.7783	1.9423	1.92675	3.29312	0.25804	1.97416	0.19353	1.16429	1.45964	0.181872	0.361412	0.261149	0.122025	0.889151	0.18809	0.847958	0.0481883	0	0.0753913	0.0443021	0.410378	0.302343	0.11503	0.00932676	0.040416	0.0272031	0.0419704	0.128243	0.133684	0.0450794	0.0893815	0.349754	0.139901	0.0163218
		PKO	1.70202	2.66717	9.27367	32.3784	8.59153	1.19475	0.113023	18.7903	0.32572	1.02878	3.40804	0.48235	0.390241	2.62489	3.089	1.10353	2.60976	0.410265	2.64536	0.230051	0.0467221	0.510383	0.171314	0.162415	0.141056	0.350638	0.947791	0.222486	0.0338179	0.0275883	0.00533967	0.125037	0.127707	0.258084	0.800061	0.0596263	0.0124592	0.0840998	0.0436073	0.532187	0.0916643	0.124147	0.0476121	0.165085	0.138386	0.163305	0.00667459
		PKO	11.7371	31.7217	0.54264	25.7342	0.10315	8.751	0.353091	6.75016	0.384829	6.39751	0.0414363	1.61778	1.55827	0.014106	0.307687	0.853853	0.342952	0.100064	0.227018	0.585399	0.0506934	0.00484893	0.431114	0.0035265	0.369401	0.0696483	0.0246855	0.0903665	0.00617137	0.0511342	0.0634769	0.0678851	0.00176325	0.00220406	0.0767013	0.035265	0.00661218	0.00176325	0.056424	0.00220406	0.0158692	0.0379098	0.0692075	0	0.00264487	0	0.028212
	Recipients	FLOX/PKO	18.9172	26.6601	1.67527	32.4636	0.553232	1.93602	0.0986472	3.78205	3.16767	1.87718	0.239984	2.9075	1.1105	0.0628804	0.0132683	0.279789	1.07358	0.461507	0.188641	0.221524	0.253829	0.0253829	0.230177	0.039805	0.0640342	0.0351899	0.0859558	0.0617266	0.562462	0.106724	0.0588422	0.0992241	0.0323055	0.0853789	0.0161528	0.0282673	0	0.0161528	0.0213447	0.00173065	0.00980703	0.0571115	0.0559578	0.00923015	0.0121146	0.0230754	0.029998
		FLOX/PKO	27.9982	9.89565	1.0121	31.4231	0.615934	1.16892	0.00867513	10.9878	1.16091	2.03043	0.00311415	1.83023	0.642182	0.0680664	3.71296	1.06771	1.76372	0.270931	1.91854	0.535189	0.00645074	0.00444878	0.259809	0.00556098	0.490478	0.0447103	0.0235786	0.0464898	0.000889757	0.038482	0.10032	0.101432	0.000889757	0.012679	0	0	0	0.0011122	0.102544	0	0.00177951	0.00845269	0.00956489	0	0.000444878	0.0985406	0.00912001
		FLOX/PKO	37.0922	15.8568	0.213423	36.6412	0.0511296	0.283223	0.0491189	3.15653	0.132133	1.61862	0.0252776	0.76522	2.08425	0.00718112	0.0353311	0.248467	0.280064	0.0315969	0.0338949	0.198773	0.294426	0.00143622	0.0146495	0	0.0407888	0.0114898	0.0025852	0.029299	0.226062	0.0396398	0.172347	0.144484	0.00603214	0	0	0.012926	0	0.00229796	0.011777	0	0.00373418	0.0272883	0.00804286	0.00631939	0	0	0.0267138
		FLOX/PKO	19.8458	28.2795	0.815177	36.8724	0.0839796	3.24006	0.0589644	1.38675	0.322617	1.82353	0.0426846	0.26941	2.6796	0.00813986	0.331948	0.608107	0.258093	0.115348	0.0248167	0.0651189	0.0756412	0.0035736	0.00397066	0.0083384	0.00337507	0.0367286	0.00258093	0.0810016	0.612872	0.553114	0.0921194	0.0663101	0.00635306	0.0017868	0.00913253	0.00992666	0	0.657145	0.0017868	0	0.0035736	0.00933106	0.0109193	0	0.0005956	0.00575746	0.106215
		FLOX/PKO	18.9286	31.9363	0.241082	33.7721	0.109153	0.155994	0.0541467	0.301675	7.86933	0.389341	0.0678983	0.0627415	4.25954	0.0464115	0.0425439	0.0571549	0.0829391	0.0232057	0.0519981	0.0795012	1.06961	0.0137516	0.00730551	0.00730551	0.00515683	0	0.0232057	0.00257842	0.060163	0.0863769	0	0.00558657	0	0.00343789	0.00687578	0	0	0.00343789	0.00128921	0.00730551	0	0.00687578	0	0.00257842	0.00128921	0	0.0262139
		FLOX/PKO	33.4614	20.1448	0.676182	28.6965	0.148128	0.352656	0.0576397	3.94058	0.323526	8.434	0.0551606	0.0582595	0.900544	0.0384265	0.0334682	0.293777	0.309891	0.146269	0.526195	0.188414	0.19957	0.0111561	0.0644573	0.00557804	0.0266506	0.122717	0.0185935	0.0105363	0.00557804	0.212585	0.0471034	0.0136352	0	0	0.00433848	0.0130154	0	0.00743739	0.0849102	0.00371869	0.0068176	0.0154946	0	0	0.00433848	0	0.0725145
		FLOX/PKO	1.70774	2.79622	18.0358	16.9099	22.3197	1.29346	0.904351	8.56571	0.211128	2.41968	0.539787	0.90742	0.257159	1.73444	1.99283	3.98995	4.8854	0.842363	0.403536	0.520761	0.39924	0.639828	0.439134	2.50254	0.396785	0.189033	0.754598	0.0730355	0.151595	0.0497132	0.00306872	0.0589194	0.191795	0.014423	0.140854	0.0337559	0.0417346	0.0705805	0.00644431	0	0.265137	0.187499	0.118146	0.232302	0.275878	0.0288459	0.0285391
		FLOX/PKO	21.0176	12.3697	1.14263	25.4953	0.290645	6.47601	0.0927804	10.1566	1.74188	0.498154	0.103422	3.23302	1.15992	0.136677	0.361145	3.85754	3.97027	2.62313	1.04852	0.388082	0.0688371	0.0242759	0.0315919	0.0156297	0.89854	0.642812	0.0282664	0.0093113	0.0405706	0.0678394	0.16461	0.101427	0.0043231	0.130358	0.0126368	0.00731602	0.00166273	0.00133019	0.21283	0.00232782	0.00598583	0.389412	0.00565329	0.0192877	0.0944432	0.0043231	0.0276013
		FLOX/PKO	26.6107	16.98	0.276424	38.7068	0.00951072	0.491183	0	5.81289	0.185612	0.559292	0.0174875	0.451299	3.48951	0.00859033	0.1715	0.646729	1.17197	0.0852897	0.0110447	0.124867	0.00644275	0.000613595	0	0	0.00552235	3.25389	0.00613595	0	0.0432584	0.159841	0.128855	0.0184078	0.265687	0	0.000613595	0	0	0	0	0	0.00429516	0	0.074245	0	0	0	0.0536895
		FLOX/PKO	16.9552	13.9325	4.08725	31.6256	0.101721	3.04151	0.311545	14.533	2.1065	0.268379	0.0307792	1.73902	1.43836	0.0240228	0.482332	1.1133	1.17449	0.932383	2.16993	0.416645	0.0202692	0.00112607	0.0135128	0.00375356	0.989437	0.525498	0.0307792	0.17942	0.00300285	0.084455	0.164406	0.0533005	0.252239	0	0	0.256368	0.00450427	0.00112607	0.0465441	0	0.0101346	0.281892	0.147139	0	0.000750711	0	0.0281517
		FLOX/PKO	23.1569	21.3295	0.964605	35.3235	0.457457	0.334396	0.362458	6.70547	0.0140306	0.53521	0.10523	0.526733	2.45682	0.0771684	0.261613	0.369765	1.02219	0.639562	2.85202	0.638101	0.00818453	0.0251382	0.42618	0.00935374	0.006723	0.0122768	0.0426765	0.00935374	0.0125691	0.187659	0.111076	0.0379996	0.00467687	0.0157844	0.00847683	0.00730761	0.00116922	0.00204613	0.462133	0.0119845	0.00789222	0.00116922	0.00263074	0.0245536	0.00350765	0.00613839	0.0128614
		PKO/FLOX	14.7635	12.858	0.241224	37.4563	0.00874529	5.46824	13.598	4.25118	0.498482	0.712741	0.00898822	0.00242925	1.27778	0.00218632	4.23078	0.736791	0.443338	0.115875	1.14733	0.0886676	0.000728774	0	1.50929	0	0	0	0.00971699	0.129965	0.00340095	0.0230779	0.0726345	0.0201628	0	0	0	0.178064	0	0	0.0111745	0	0.00242925	0.016033	0	0	0.00048585	0	0.00267217
		PKO/FLOX	12.3877	13.4085	0.465818	37.1719	0.194245	5.79554	14.1484	5.1462	0.475068	0.80547	0.255294	0.0340392	1.40079	0.0547586	3.44942	0.705942	0.462488	0.103967	1.15215	0.0836179	0.00443989	0.0155396	1.47589	0	0.00739982	0.0122097	0.0288593	0.139487	0.00591985	0.0651184	0.0614185	0.0233094	0.00110997	0.0159096	0.00924977	0.191655	0.0266393	0.0103597	0.00887978	0.0118397	0.00480988	0.0225694	0	0	0.00776981	0.00628984	0.00739982
		PKO/FLOX	9.46488	2.96508	19.3927	24.5879	6.62862	0.533958	0.026613	10.7723	1.76099	2.46963	4.49561	0.150052	0.276605	1.68823	0.0285948	1.38048	3.93193	0.259901	0.157979	0.192803	0.00792727	0.358709	0.122023	0.460631	0.291044	0.268961	2.14603	0.561421	0.000849351	0.0676649	0.101356	0.0540753	0.174966	0.843971	0.51046	0.210922	0.0016987	0.0903143	0.0467143	0.0588883	0.00254805	0.082387	0.434584	0.240083	0.16166	0.00311429	0.0461481
		PKO/FLOX	8.77645	5.9854	14.986	35.2717	5.93121	5.04756	1.56787	4.7342	0.474453	0.871857	6.67625	0.65546	0.858955	1.3323	0.148197	0.435744	1.1218	0.317039	0.17474	0.46155	0.0291234	0.0608273	0.14193	0.237042	0	0.0387083	0.0228563	0.0759419	0.00258055	0.0269115	0.186906	0.0420261	0.103222	0.0173266	0.470766	0.123498	0.0191698	0.952592	0.015852	0.0117968	0.00258055	0.105065	0.0704122	0.0567721	0.416943	0.0058984	0.0117968
		PKO/FLOX	23.6459	24.2418	1.05998	36.8194	0.979358	0.167898	0.00635759	4.8702	0.0251414	0.620154	0.2072	0.109524	2.62771	0.134087	0.159229	0.788052	0.517277	0.0994096	0.219337	0.596169	0.436073	0.016183	0.192751	0.0410354	0.0225406	0.00635759	0.0277422	0.0130042	0.286092	0.239855	0.12484	0.046526	0.0286092	0.0170499	0.00924741	0.0147381	0.00404574	0.0843826	0.00202287	0.0205177	0.0416133	0.0228295	0.00288981	0.00635759	0.00491268	0.00260083	0.030921
		PKO/FLOX	5.24992	8.08047	25.5689	38.0383	4.67734	1.12764	0.540695	3.61348	1.05339	0.404121	1.45776	0.420189	0.695283	0.672886	0.227136	0.400713	3.4455	0.250263	0.163353	1.06703	0.0146068	0.0820414	0.0727905	0.0810677	0.0219102	0.027266	0.0394383	0.199626	0	0.0219102	0.097622	0.031648	0.146311	0.0978655	0.471069	0.191349	0.00340825	0.178933	0.0343259	0.00121723	0	0.063783	0.18015	0	0.0384645	0.116367	0.0036517
		PKO/FLOX	24.3614	22.2293	0.483922	33.8918	0.056539	0.91182	0.0323814	10.5707	0.307367	0.631438	0.0105368	0.0251856	1.35951	0.0156767	0.361079	0.90668	0.960906	0.101513	0.87327	0.293232	0.0205596	0.00179897	0.34129	0	0.00282695	0.00745287	0.00822385	0.154197	0.222558	0.0819815	0.145459	0.0968873	0.245945	0	0	0	0	0.00462592	0.00128498	0	0.0123358	0.00822385	0	0	0	0	0.0398343
		PKO/FLOX	2.52925	2.2622	8.85646	40.1763	10.9943	0.910568	0.126294	10.3811	0.279099	1.89007	0.672441	0.710522	0.603028	2.25159	0.926957	1.76329	2.87487	1.00023	1.99033	1.94068	0.195707	0.347549	0.211614	1.14146	0.659909	0.111833	0.536507	0.0703774	0.0351887	0.0670031	0	0.0766439	0.173533	0.0101228	0.132078	0.0226557	0.0858026	0.21306	0.0332605	0	0.559645	0.138827	0.438654	0.115207	0.224147	0.0400091	0.0337426
	Average	FLOX	12.4763	11.6826	4.0847	36.706	2.96931	2.00971	0.117522	9.20672	0.949171	0.683489	5.25661	1.41207	1.04594	1.31278	1.09904	0.770621	1.71192	0.323404	0.975414	0.83942	0.14335	0.317334	0.141782	0.0493692	0.379181	0.177161	0.238747	0.425334	0.0301345	0.0764145	0.0476353	0.100263	0.0685609	0.138467	0.132466	0.0364948	0.261446	0.0860556	0.0570953	0.15324	0.0221046	0.0961177	0.03619	0.0516949	0.159553	0.066463	0.0203215
		PKO	3.28117	7.4725	8.72671	30.9145	6.38794	2.92062	0.122811	15.7621	0.243982	2.83425	2.53975	0.700699	0.723846	1.87968	2.01896	1.57783	3.07121	0.412146	1.52721	0.378882	0.50982	0.621028	0.206905	0.248548	0.226476	0.140216	0.780731	0.163468	0.237502	0.049702	0.0134009	0.0826942	0.122855	0.201811	0.286992	0.103443	0.0252102	0.0395199	0.0271607	0.240676	0.0990738	0.1392	0.090451	0.0971446	0.134167	0.112815	0.01378
		FLOX/PKO	22.3356	18.1983	2.64908	31.63	2.24915	1.70668	0.181666	6.30265	1.56685	1.85944	0.111893	1.15917	1.86167	0.201091	0.676266	1.1393	1.45387	0.561053	0.839012	0.306998	0.218409	0.0682482	0.135526	0.236169	0.266136	0.443123	0.0926323	0.0457047	0.156275	0.144221	0.0947952	0.0637024	0.0694819	0.0239862	0.0180983	0.0335348	0.00446098	0.0693333	0.0865094	0.00246065	0.0290143	0.0895023	0.0392999	0.0267519	0.0357602	0.0151528	0.038329
		PKO/FLOX	12.6474	11.5038	8.88187	35.4267	3.68379	2.4954	3.75583	6.79243	0.609249	1.05068	1.72301	0.263425	1.13746	0.768965	1.19142	0.889711	1.71976	0.281024	0.734812	0.590468	0.0886457	0.110331	0.508448	0.245155	0.125704	0.0590985	0.352421	0.168002	0.0695736	0.0741903	0.0987795	0.0489098	0.109212	0.125281	0.200359	0.11661	0.0175955	0.191783	0.0191894	0.0130325	0.0782452	0.0574647	0.140836	0.0523025	0.106798	0.021785	0.0220208
	sem	FLOX	3.4037	4.37797	1.11321	3.61683	1.03356	0.599692	0.0309866	1.91042	0.415624	0.132422	2.36777	0.301317	0.16351	0.673716	0.36136	0.152118	0.463499	0.15633	0.506033	0.27332	0.0893125	0.151433	0.115664	0.018632	0.221163	0.0571047	0.117738	0.125683	0.0165113	0.0283462	0.011784	0.0131927	0.0319115	0.0641611	0.0532959	0.01021	0.165299	0.0339827	0.0168659	0.0603162	0.00768013	0.029054	0.0140258	0.0244454	0.0620053	0.0310305	0.00655798
		PKO	1.79371	4.8596	2.08014	3.03912	1.41846	1.21415	0.0513852	3.14439	0.0665823	0.801583	0.533085	0.248202	0.198399	0.479818	0.498531	0.213609	0.76492	0.137848	0.357037	0.0962941	0.203517	0.231722	0.0461072	0.0623929	0.0462035	0.047051	0.247574	0.0237624	0.131092	0.00506069	0.0101893	0.0166151	0.0656936	0.0611974	0.106824	0.0255613	0.0143403	0.0149754	0.00799766	0.0942422	0.0232846	0.0324561	0.037511	0.0220389	0.0552136	0.0243837	0.00361838
		FLOX/PKO	2.82561	2.59519	1.57298	1.86978	2.00807	0.580101	0.0805559	1.32142	0.701167	0.698161	0.047135	0.336688	0.377717	0.153773	0.347748	0.426999	0.473747	0.228355	0.306881	0.0604908	0.0944217	0.0572363	0.052095	0.226661	0.113292	0.288773	0.0665703	0.01602	0.0677399	0.0446405	0.0186264	0.0132694	0.0328987	0.012999	0.0123874	0.0225297	0.0037505	0.0591058	0.042327	0.00117797	0.0236315	0.0407427	0.0158335	0.0207142	0.0254312	0.00886189	0.0086237
		PKO/FLOX	2.81876	2.93758	3.54409	1.68154	1.42871	0.870107	2.21602	1.11962	0.194272	0.257163	0.883563	0.102834	0.255614	0.311631	0.590572	0.164587	0.514009	0.107219	0.238243	0.224484	0.0546358	0.0539537	0.216581	0.140074	0.083967	0.0325665	0.264018	0.0598001	0.0409592	0.0250937	0.0200308	0.00938322	0.0323704	0.103272	0.0845748	0.0318309	0.0103452	0.112282	0.00594867	0.00708478	0.0689397	0.0169585	0.0681414	0.0305578	0.0535416	0.0142905	0.00619065
			1.89757	0.900892	0.535161	1.19009	0.728649	0.49392	0.603026	0.607563	6.24226	0.165201	4.44164	1.214	0.824149	1.40411	0.72485	0.712135	0.605945	1.13408	1.41731	2.83839	0.438845	0.653511	2.50859	0.298624	4.78673	1.21368	0.475568	5.28914	0.125952	5.60125	1.15651	0.79402	0.485763	1.04843	0.498913	0.399431	11.5269	2.26924	2.10886	0.640013	0.329837	0.895177	0.373911	1.1092	1.12301	1.27259	1.81241
	TTEST	Flox vs PKO	0.0455301	0.53443	0.0863284	0.249118	0.0827538	0.521868	0.931883	0.111524	0.151856	0.0432468	0.309408	0.0995124	0.239784	0.510294	0.168938	0.0131213	0.165979	0.679429	0.396155	0.161346	0.144052	0.302326	0.618179	0.0228133	0.526812	0.628741	0.0877012	0.0922147	0.175553	0.393719	0.0532	0.42789	0.480672	0.491352	0.234743	0.047586	0.212971	0.251121	0.151975	0.45574	0.0197571	0.346252	0.221515	0.197704	0.766137	0.268869	0.408593
		Flox/PKO vs PKO/Flox	0.0269934	0.107532	0.139776	0.149549	0.568295	0.464336	0.150926	0.780752	0.213764	0.297443	0.111191	0.0260043	0.131447	0.132122	0.467088	0.594862	0.708701	0.285788	0.791783	0.257368	0.252302	0.599668	0.133536	0.97352	0.333469	0.215071	0.368315	0.0835821	0.289964	0.191401	0.886011	0.375756	0.401627	0.361928	0.0688223	0.052193	0.263629	0.355579	0.145181	0.182297	0.516973	0.480537	0.185858	0.501053	0.257965	0.700105	0.143269
			d__Bacteria;p__Verrucomicrobiota;c__Verrucomicrobiae;o__Verrucomicrobiales;f__Akkermansiaceae;g__Akkermansia	d__Bacteria;p__Bacteroidota;c__Bacteroidia;o__Bacteroidales;f__Bacteroidaceae;g__Bacteroides	d__Bacteria;p__Bacteroidota;c__Bacteroidia;o__Bacteroidales;f__Rikenellaceae;g__Alistipes	d__Bacteria;p__Bacteroidota;c__Bacteroidia;o__Bacteroidales;f__Muribaculaceae;g__Muribaculaceae	d__Bacteria;p__Bacteroidota;c__Bacteroidia;o__Bacteroidales;f__Marinifilaceae;g__Odoribacter	d__Bacteria;p__Bacteroidota;c__Bacteroidia;o__Bacteroidales;f__Rikenellaceae;g__Rikenellaceae_RC9_gut_group	d__Bacteria;p__Proteobacteria;c__Alphaproteobacteria;o__Rhodospirillales;f__uncultured;g__uncultured	d__Bacteria;p__Firmicutes;c__Clostridia;o__Lachnospirales;f__Lachnospiraceae;__	d__Bacteria;p__Bacteroidota;c__Bacteroidia;o__Bacteroidales;f__Tannerellaceae;__	d__Bacteria;p__Firmicutes;c__Bacilli;o__Lactobacillales;f__Lactobacillaceae;g__Lactobacillus	d__Bacteria;p__Firmicutes;c__Clostridia;o__Clostridia_UCG-014;f__Clostridia_UCG-014;g__Clostridia_UCG-014	d__Bacteria;p__Bacteroidota;c__Bacteroidia;o__Bacteroidales;f__Prevotellaceae;g__Prevotellaceae_UCG-001	d__Bacteria;p__Proteobacteria;c__Gammaproteobacteria;o__Burkholderiales;f__Sutterellaceae;g__Parasutterella	d__Bacteria;p__Patescibacteria;c__Saccharimonadia;o__Saccharimonadales;f__Saccharimonadaceae;g__Candidatus_Saccharimonas	d__Bacteria;p__Firmicutes;c__Clostridia;o__Lachnospirales;f__Lachnospiraceae;g__Lachnospiraceae_NK4A136_group	d__Bacteria;p__Firmicutes;c__Clostridia;o__Clostridia_vadinBB60_group;f__Clostridia_vadinBB60_group;g__Clostridia_vadinBB60_group	d__Bacteria;p__Firmicutes;c__Clostridia;o__Oscillospirales;f__Oscillospiraceae;__	d__Bacteria;p__Firmicutes;c__Clostridia;o__Oscillospirales;f__Oscillospiraceae;g__Colidextribacter	d__Bacteria;p__Firmicutes;c__Clostridia;o__Lachnospirales;f__Lachnospiraceae;g__Blautia	d__Bacteria;p__Bacteroidota;c__Bacteroidia;o__Bacteroidales;f__Muribaculaceae;g__Muribaculum	d__Bacteria;p__Firmicutes;c__Bacilli;o__Erysipelotrichales;f__Erysipelotrichaceae;g__Turicibacter	d__Bacteria;p__Bacteroidota;c__Bacteroidia;o__Bacteroidales;f__Rikenellaceae;__	d__Bacteria;p__Firmicutes;c__Clostridia;o__Peptococcales;f__Peptococcaceae;g__uncultured	d__Bacteria;p__Firmicutes;c__Bacilli;o__Acholeplasmatales;f__Acholeplasmataceae;g__Anaeroplasma	d__Bacteria;p__Firmicutes;c__Clostridia;o__Lachnospirales;f__Lachnospiraceae;g__ASF356	d__Bacteria;p__Firmicutes;c__Clostridia;o__Oscillospirales;f__Ruminococcaceae;g__Anaerotruncus	d__Bacteria;p__Desulfobacterota;c__Desulfovibrionia;o__Desulfovibrionales;f__Desulfovibrionaceae;g__Desulfovibrio	d__Bacteria;p__Firmicutes;c__Clostridia;o__Oscillospirales;f__Ruminococcaceae;g__Incertae_Sedis	d__Bacteria;p__Firmicutes;c__Clostridia;o__Peptostreptococcales-Tissierellales;f__Peptostreptococcaceae;__	d__Bacteria;p__Firmicutes;c__Bacilli;o__Erysipelotrichales;f__Erysipelotrichaceae;g__Ileibacterium	d__Bacteria;p__Firmicutes;c__Clostridia;o__Lachnospirales;f__Lachnospiraceae;g__[Eubacterium]_ventriosum_group	d__Bacteria;p__Bacteroidota;c__Bacteroidia;__;__;__	d__Bacteria;p__Firmicutes;c__Clostridia;o__Oscillospirales;f__Butyricicoccaceae;g__UCG-009	d__Bacteria;p__Firmicutes;c__Clostridia;o__Lachnospirales;f__Lachnospiraceae;g__A2	d__Bacteria;p__Firmicutes;c__Clostridia;o__Oscillospirales;f__[Eubacterium]_coprostanoligenes_group;g__[Eubacterium]_coprostanoligenes_group	d__Bacteria;p__Firmicutes;c__Clostridia;o__Lachnospirales;f__Lachnospiraceae;g__Tuzzerella	d__Bacteria;p__Firmicutes;c__Clostridia;o__Oscillospirales;f__Ruminococcaceae;g__[Eubacterium]_siraeum_group	d__Bacteria;p__Cyanobacteria;c__Vampirivibrionia;o__Gastranaerophilales;f__Gastranaerophilales;g__Gastranaerophilales	d__Bacteria;p__Desulfobacterota;c__Desulfovibrionia;o__Desulfovibrionales;f__Desulfovibrionaceae;__	d__Bacteria;p__Firmicutes;c__Clostridia;o__Oscillospirales;f__Ruminococcaceae;g__Ruminococcus	d__Bacteria;p__Firmicutes;c__Clostridia;o__Clostridiales;f__Clostridiaceae;g__Clostridium_sensu_stricto_1	d__Bacteria;p__Firmicutes;c__Clostridia;o__Oscillospirales;f__Ruminococcaceae;__	d__Bacteria;p__Firmicutes;c__Clostridia;o__Oscillospirales;f__Oscillospiraceae;g__uncultured	d__Bacteria;p__Firmicutes;c__Clostridia;o__Peptostreptococcales-Tissierellales;f__Anaerovoracaceae;__	d__Bacteria;p__Firmicutes;c__Bacilli;o__RF39;f__RF39;g__RF39	d__Bacteria;p__Firmicutes;c__Clostridia;o__Peptostreptococcales-Tissierellales;f__Anaerovoracaceae;g__[Eubacterium]_nodatum_group	d__Bacteria;p__Firmicutes;c__Bacilli;o__Erysipelotrichales;f__Erysipelotrichaceae;g__Faecalibaculum
[truncated: 160 more columns]

## Sheet: Species
		Genotype	d__Bacteria;p__Verrucomicrobiota;c__Verrucomicrobiae;o__Verrucomicrobiales;f__Akkermansiaceae;g__Akkermansia;__	d__Bacteria;p__Bacteroidota;c__Bacteroidia;o__Bacteroidales;f__Bacteroidaceae;g__Bacteroides;__	d__Bacteria;p__Bacteroidota;c__Bacteroidia;o__Bacteroidales;f__Rikenellaceae;g__Alistipes;__	d__Bacteria;p__Bacteroidota;c__Bacteroidia;o__Bacteroidales;f__Muribaculaceae;g__Muribaculaceae;s__uncultured_bacterium	d__Bacteria;p__Bacteroidota;c__Bacteroidia;o__Bacteroidales;f__Muribaculaceae;g__Muribaculaceae;__	d__Bacteria;p__Bacteroidota;c__Bacteroidia;o__Bacteroidales;f__Marinifilaceae;g__Odoribacter;s__unidentified	d__Bacteria;p__Bacteroidota;c__Bacteroidia;o__Bacteroidales;f__Bacteroidaceae;g__Bacteroides;s__Bacteroides_caecimuris	d__Bacteria;p__Bacteroidota;c__Bacteroidia;o__Bacteroidales;f__Rikenellaceae;g__Rikenellaceae_RC9_gut_group;s__uncultured_organism	d__Bacteria;p__Bacteroidota;c__Bacteroidia;o__Bacteroidales;f__Muribaculaceae;g__Muribaculaceae;s__uncultured_organism	d__Bacteria;p__Bacteroidota;c__Bacteroidia;o__Bacteroidales;f__Muribaculaceae;g__Muribaculaceae;s__unidentified	d__Bacteria;p__Bacteroidota;c__Bacteroidia;o__Bacteroidales;f__Muribaculaceae;g__Muribaculaceae;s__mouse_gut	d__Bacteria;p__Proteobacteria;c__Alphaproteobacteria;o__Rhodospirillales;f__uncultured;g__uncultured;s__gut_metagenome	d__Bacteria;p__Bacteroidota;c__Bacteroidia;o__Bacteroidales;f__Marinifilaceae;g__Odoribacter;s__uncultured_bacterium	d__Bacteria;p__Firmicutes;c__Clostridia;o__Lachnospirales;f__Lachnospiraceae;__;__	d__Bacteria;p__Bacteroidota;c__Bacteroidia;o__Bacteroidales;f__Tannerellaceae;__;__	d__Bacteria;p__Firmicutes;c__Bacilli;o__Lactobacillales;f__Lactobacillaceae;g__Lactobacillus;__	d__Bacteria;p__Firmicutes;c__Clostridia;o__Clostridia_UCG-014;f__Clostridia_UCG-014;g__Clostridia_UCG-014;__	d__Bacteria;p__Bacteroidota;c__Bacteroidia;o__Bacteroidales;f__Prevotellaceae;g__Prevotellaceae_UCG-001;s__uncultured_bacterium	d__Bacteria;p__Proteobacteria;c__Gammaproteobacteria;o__Burkholderiales;f__Sutterellaceae;g__Parasutterella;s__uncultured_bacterium	d__Bacteria;p__Bacteroidota;c__Bacteroidia;o__Bacteroidales;f__Muribaculaceae;g__Muribaculaceae;s__uncultured_Bacteroidales	d__Bacteria;p__Patescibacteria;c__Saccharimonadia;o__Saccharimonadales;f__Saccharimonadaceae;g__Candidatus_Saccharimonas;__	d__Bacteria;p__Firmicutes;c__Clostridia;o__Lachnospirales;f__Lachnospiraceae;g__Lachnospiraceae_NK4A136_group;__	d__Bacteria;p__Firmicutes;c__Clostridia;o__Lachnospirales;f__Lachnospiraceae;g__Lachnospiraceae_NK4A136_group;s__Trichinella_pseudospiralis	d__Bacteria;p__Proteobacteria;c__Gammaproteobacteria;o__Burkholderiales;f__Sutterellaceae;g__Parasutterella;s__Burkholderiales_bacterium	d__Bacteria;p__Firmicutes;c__Clostridia;o__Clostridia_vadinBB60_group;f__Clostridia_vadinBB60_group;g__Clostridia_vadinBB60_group;__	d__Bacteria;p__Firmicutes;c__Clostridia;o__Oscillospirales;f__Oscillospiraceae;__;__	d__Bacteria;p__Firmicutes;c__Clostridia;o__Oscillospirales;f__Oscillospiraceae;g__Colidextribacter;__	d__Bacteria;p__Bacteroidota;c__Bacteroidia;o__Bacteroidales;f__Muribaculaceae;g__Muribaculaceae;s__uncultured_Muribaculaceae	d__Bacteria;p__Firmicutes;c__Clostridia;o__Lachnospirales;f__Lachnospiraceae;g__Blautia;__	d__Bacteria;p__Firmicutes;c__Clostridia;o__Clostridia_vadinBB60_group;f__Clostridia_vadinBB60_group;g__Clostridia_vadinBB60_group;s__unidentified	d__Bacteria;p__Bacteroidota;c__Bacteroidia;o__Bacteroidales;f__Muribaculaceae;g__Muribaculum;__	d__Bacteria;p__Firmicutes;c__Bacilli;o__Erysipelotrichales;f__Erysipelotrichaceae;g__Turicibacter;s__uncultured_bacterium	d__Bacteria;p__Bacteroidota;c__Bacteroidia;o__Bacteroidales;f__Rikenellaceae;__;__	d__Bacteria;p__Firmicutes;c__Clostridia;o__Peptococcales;f__Peptococcaceae;g__uncultured;s__unidentified	d__Bacteria;p__Firmicutes;c__Bacilli;o__Acholeplasmatales;f__Acholeplasmataceae;g__Anaeroplasma;s__uncultured_bacterium	d__Bacteria;p__Firmicutes;c__Clostridia;o__Lachnospirales;f__Lachnospiraceae;g__ASF356;s__uncultured_bacterium	d__Bacteria;p__Firmicutes;c__Clostridia;o__Oscillospirales;f__Ruminococcaceae;g__Anaerotruncus;__	d__Bacteria;p__Desulfobacterota;c__Desulfovibrionia;o__Desulfovibrionales;f__Desulfovibrionaceae;g__Desulfovibrio;__	d__Bacteria;p__Firmicutes;c__Clostridia;o__Oscillospirales;f__Ruminococcaceae;g__Incertae_Sedis;__	d__Bacteria;p__Firmicutes;c__Clostridia;o__Peptostreptococcales-Tissierellales;f__Peptostreptococcaceae;__;__	d__Bacteria;p__Desulfobacterota;c__Desulfovibrionia;o__Desulfovibrionales;f__Desulfovibrionaceae;g__Desulfovibrio;s__uncultured_bacterium	d__Bacteria;p__Firmicutes;c__Bacilli;o__Erysipelotrichales;f__Erysipelotrichaceae;g__Ileibacterium;s__Ileibacterium_valens	d__Bacteria;p__Firmicutes;c__Clostridia;o__Lachnospirales;f__Lachnospiraceae;g__ASF356;__	d__Bacteria;p__Proteobacteria;c__Gammaproteobacteria;o__Burkholderiales;f__Sutterellaceae;g__Parasutterella;__	d__Bacteria;p__Firmicutes;c__Clostridia;o__Lachnospirales;f__Lachnospiraceae;g__[Eubacterium]_ventriosum_group;__	d__Bacteria;p__Bacteroidota;c__Bacteroidia;__;__;__;__	d__Bacteria;p__Firmicutes;c__Clostridia;o__Oscillospirales;f__Butyricicoccaceae;g__UCG-009;__
Counts	Donors	FLOX	14101	3351	10563	37948	33424	1912-02-13	366	1032	5090	5743	7729	186	1377	19574	269	1172	29034	1499	361	2471	9393	3289	1865	1019	376	3483	331	1783	4209	71	3615	18	1648	14	36	16	184	69	1507	4	97	52	0	182	19	109	19
		FLOX	23593	5277	10423	58544	35296	1913-01-24	1535	2543	14198	333	9914	433	5075	13873	701	3166	19562	3671	89	4712	2655	867	123	2512	1087	4489	372	1782	710	588	2871	1394	267	52	304	339	9	522	1463	102	514	90	232	424	138	290	58
		FLOX	5646	8651	29936	45985	22526	1952-07-16	1059	4952	17048	5880	8160	793	6831	46258	1476	2760	33792	3025	449	4602	7105	2934	1839	1227	2000	11485	1484	1730	10239	862	2391	86	2815	93	277	405	378	910	2325	38	1663	119	261	200	123	317	419
		FLOX	43932	42495	12214	31342	31184	1912-12-28	3168	14217	1734	5060	3855	235	164	49920	8820	2102	1393	8247	1332	2294	1128	537	683	1420	3409	7866	3237	1034	941	684	1320	719	577	2192	180	2738	666	199	1002	332	148	130	1733	234	297	251	533
		FLOX	72704	86875	6009	75313	48102	1900-11-07	1493	7700	2023	9815	10645	358	3836	22836	3031	1849	323	6824	6466	1629	143	7012	55	56	1856	1768	67	308	214	345	645	37	7	15	27	804	225	92	482	48	53	762	568	0	155	477	21
		FLOX	79741	67760	4002	46438	42298	1901-07-31	14760	8237	3364	4349	8119	98	2614	16820	3966	1117	310	3269	2626	3050	170	666	103	993	2517	1716	449	998	448	152	1232	98	106	119	41	84	59	73	18	23	65	411	43	181	163	456	7
		PKO	16296	8856	39845	62239	42042	1943-11-08	3842	11407	28781	7724	8561	471	1823	20517	1628	12556	11575	994	544	8421	6867	420	4064	1611	4959	7365	446	3558	2947	3216	1961	3911	3297	172	894	131	0	2766	318	493	3223	191	80	175	43	518	89
		PKO	644	3219	13738	14086	16779	1922-08-07	985	2529	4772	1140	3531	159	2762	24281	43	2515	2874	1741	836	1908	1970	2	2521	446	1512	6133	794	929	2264	840	181	712	0	201	381	264	131	90	135	94	68	72	142	94	0	60	580
		PKO	1347	1760	11357	16516	17735	1928-09-12	670	1198	12101	2112	4854	6	3325	45879	205	5711	6634	359	652	1745	6883	3575	3581	132	2196	10883	1925	1588	2841	636	426	403	1685	247	851	283	71	1120	379	651	1008	128	155	48	0	84	159
		PKO	876	2352	20049	8117	9839	1932-08-08	1006	2552	3782	1854	2414	19	247	27925	228	1769	3996	437	225	1214	2288	573	1926	165	1454	4237	332	1150	2474	930	249	1498	1878	187	465	192	98	627	201	1091	517	62	144	0	0	97	57
		PKO	3825	5456	20790	21213	26847	1943-04-02	538	2683	12912	3522	4361	233	3510	42228	732	2312	7659	1084	424	1903	5897	2230	4712	395	1692	5865	922	1496	5527	661	414	105	1147	272	365	160	427	1130	403	76	1000	62	157	58	12	281	259
		PKO	26626	70620	1231	37090	14018	1900-04-15	1342	19852	540	1269	4007	801	128	15313	873	14513	94	3670	549	1234	32	230	468	2555	404	778	227	211	515	1505	1328	115	11	518	8	554	158	53	177	14	3	116	284	431	144	154	4
	Recipients	FLOX/PKO	32792	38692	2900	23759	21351	1900-07-09	7522	3356	879	2701	3790	171	768	6556	5491	3254	416	5036	14	3424	109	0	23	1634	319	1861	800	344	306	151	384	440	44	353	69	73	40	149	90	975	0	185	38	277	102	172	52
		FLOX/PKO	125590	34916	4543	51598	65127	1900-07-10	9571	5255	6876	4349	8282	39	2577	49397	5219	9128	14	8228	90	3790	306	16667	25	2402	3497	7929	1218	1137	1994	973	2401	29	20	902	25	1290	0	84	73	4	22	173	915	395	451	456	4
		FLOX/PKO	128846	45649	741	44795	64082	1900-03-20	9554	986	1538	13438	2272	171	98	10989	460	5635	88	2664	5405	1075	25	123	0	1626	688	975	110	293	118	170	692	1025	5	3	0	72	40	9	52	787	0	138	70	225	600	503	21
		FLOX/PKO	99676	125941	4097	56059	100829	1900-07-18	16489	16320	796	13395	11395	295	223	6985	1625	9185	215	1357	11454	3184	41	0	1672	1728	165	1300	581	60	74	2879	299	381	18	20	42	17	150	13	408	3087	0	2786	0	315	464	334	32
		FLOX/PKO	44045	65145	561	29696	33730	1900-07-22	9169	363	435	1787	2760	126	50	702	18312	906	158	146	5357	10137	108	28	71	3906	89	193	54	43	102	44	173	2489	32	17	17	0	0	0	6	140	54	201	12	649	0	13	0
		FLOX/PKO	53825	31709	1091	7221	33892	1900-06-30	794	569	810	884	2581	93	57	6358	522	13608	89	94	559	830	62	0	54	769	394	500	236	79	821	49	304	322	18	90	9	20	198	6	17	9	24	343	23	125	76	22	0
		FLOX/PKO	5565	7557	58726	23971	22396	2029-04-26	1555	4215	649	415	1824	2942	25494	27913	688	7885	1759	2957	442	3415	5652	94	6400	341	9210	15920	2745	2289	1283	3607	1449	1301	2085	1345	8155	831	297	1528	222	494	931	162	462	55	10	192	570
		FLOX/PKO	63188	34114	3426	28197	34975	1902-02-28	3072	19470	1750	4238	4195	279	84	30542	5238	1498	311	9710	1507	3199	411	954	132	1692	7926	11939	7888	80	3126	3674	1167	207	73	15	47	1693	1921	85	23	122	0	204	1009	289	495	305	8
		FLOX/PKO	86491	54314	901	45652	70943	1900-01-14	1032	1601	578	3875	2308	0	17	18947	605	1823	57	1471	7862	2675	28	27	532	3017	1490	3820	278	133	36	610	407	21	2	0	0	0	7415	20	0	141	0	521	18	495	420	60	866
		FLOX/PKO	45171	33824	10864	38044	34170	1900-07-31	3294	8103	2173	2700	4246	830	58	38718	5612	715	82	4633	2213	2520	64	1285	0	1313	2434	3129	2484	342	5616	513	1110	54	3	33	10	1668	1400	59	307	8	23	225	968	306	438	142	672
		FLOX/PKO	79212	59365	3300	48581	53488	1902-05-26	13605	1144	2427	3375	9750	1235	688	22940	48	1831	360	1802	3940	2794	264	112	783	3788	987	3497	2188	360	9720	251	2183	28	86	1458	32	0	20	94	26	43	52	642	23	677	380	130	10
		PKO/FLOX	60774	44631	993	87621	52052	1900-01-27	8299	22510	1505	513	7493	55938	9	17500	2052	2934	37	10	2410	4971	9	3	17413	2463	697	1825	477	20	4704	2332	365	3	0	6213	0	0	0	40	469	14	0	95	0	387	299	83	0
		PKO/FLOX	33479	30312	1254	57696	32909	1901-01-22	5926	15662	1256	411	4675	38193	137	13909	1284	2177	690	92	1727	3440	148	87	9236	1747	416	1250	281	56	3079	1472	226	12	42	3989	0	20	16	26	296	16	52	176	0	312	166	63	3
		PKO/FLOX	33431	7201	68409	47339	24125	1921-09-22	3272	1886	3910	974	5868	67	15477	38049	6220	8723	15879	530	28	2779	5961	23	78	823	2194	13888	918	1497	500	2507	681	28	1267	192	1627	604	740	5157	1622	3	2423	239	424	126	358	191	523
		PKO/FLOX	23807	12502	40572	35566	37260	1929-12-16	3734	13692	4429	2765	7739	4215	5146	12842	1287	2365	18110	1778	975	6399	3612	0	402	1186	813	3043	860	1388	442	333	1055	79	165	355	643	0	87	0	196	7	62	73	0	169	507	114	266
		PKO/FLOX	81602	82276	3650	60532	47469	1905-07-29	1573	581	8121	876	7762	17	1352	16853	87	2146	717	379	4409	2153	464	110	441	3953	2165	1790	344	297	655	394	2056	1509	56	653	142	51	10	62	24	990	34	830	27	731	432	161	96
		PKO/FLOX	21565	29564	104828	74341	58170	1922-03-07	3628	4632	6479	2979	8722	2208	11111	14843	4327	1660	5988	1726	1211	3029	2764	0	933	1534	914	14153	1028	2439	602	687	3671	60	337	178	333	54	85	106	820	0	56	90	36	111	401	130	601
		PKO/FLOX	94564	81323	1883	43585	56855	1900-06-24	5166	3548	1585	9237	14018	126	44	41132	1196	2457	41	98	31	6065	61	152	1253	4373	2564	3739	395	510	3383	951	1141	80	7	1328	0	11	0	15	600	866	17	319	0	886	566	377	957
		PKO/FLOX	5247	3810	18360	35912	36313	1941-02-01	883	1889	2107	269	2014	249	7800	21536	579	3921	1395	1471	621	3580	4667	37	1886	559	2485	5964	2075	2822	4095	1131	3336	406	721	406	2368	855	169	717	134	73	396	139	514	71	0	159	334
% of total	Donors	FLOX	6.43667	1.52963	4.82168	17.3221	15.257	2.02079	0.167068	0.471076	2.32343	2.6215	3.52805	0.0849032	0.628558	8.93492	0.12279	0.534981	13.2531	0.684247	0.164785	1.12793	4.28761	1.50133	0.851314	0.465142	0.171632	1.58988	0.151091	0.813884	1.92128	0.0324093	1.65013	0.00821644	0.752261	0.00639056	0.0164329	0.0073035	0.0839903	0.0314964	0.687899	0.00182588	0.0442775	0.0237364	0	0.0830773	0.00867291	0.0497551	0.00867291
		FLOX	9.36576	2.09482	4.13764	23.2403	14.0115	1.89475	0.609352	1.0095	5.63621	0.132192	3.93558	0.171889	2.01463	5.50719	0.278277	1.25681	7.76556	1.45728	0.0353305	1.87053	1.05396	0.344175	0.0488275	0.997193	0.431508	1.78201	0.147674	0.707404	0.28185	0.233419	1.13971	0.553379	0.105991	0.0206425	0.120679	0.134573	0.00357275	0.207219	0.58077	0.0404911	0.204044	0.0357275	0.0920975	0.168316	0.0547821	0.115122	0.0230244
		FLOX	1.65243	2.53191	8.76144	13.4585	6.59274	5.61668	0.30994	1.44931	4.98948	1.72091	2.38821	0.232089	1.99924	13.5384	0.431984	0.807776	9.88998	0.885334	0.13141	1.34688	2.07944	0.858701	0.538224	0.359109	0.585345	3.36134	0.434326	0.506323	2.99667	0.252284	0.69978	0.0251698	0.823873	0.0272185	0.0810702	0.118532	0.11063	0.266332	0.680463	0.0111215	0.486714	0.034828	0.0763875	0.0585345	0.0359987	0.0927771	0.12263
		FLOX	14.2877	13.8204	3.97228	10.1932	10.1418	1.54351	1.03031	4.6237	0.563937	1.64563	1.25374	0.0764275	0.0533366	16.2351	2.86847	0.683619	0.453036	2.68212	0.433197	0.746062	0.366852	0.174645	0.222128	0.461817	1.10869	2.55821	1.05275	0.336281	0.306035	0.222453	0.429295	0.233836	0.187654	0.71289	0.0585402	0.890462	0.216599	0.0647194	0.325874	0.107974	0.0481331	0.042279	0.563612	0.0761023	0.0965913	0.0816311	0.173344
		FLOX	18.7204	22.3693	1.54725	19.3922	12.3857	0.0803364	0.38443	1.98266	0.520899	2.52725	2.74096	0.0921808	0.987726	5.88001	0.780447	0.476096	0.0831688	1.7571	1.66492	0.419449	0.0368208	1.80551	0.0141619	0.0144194	0.477898	0.45524	0.0172517	0.0793064	0.0551025	0.0888335	0.16608	0.00952707	0.00180242	0.00386233	0.00695219	0.207021	0.0579349	0.0236889	0.124109	0.0123594	0.0136469	0.196206	0.146253	0	0.0399107	0.122822	0.00540726
		FLOX	24.3899	20.7253	1.22407	14.2037	12.9374	0.176789	4.51455	2.5194	1.02893	1.3302	2.48331	0.0299746	0.799528	5.14463	1.21306	0.34165	0.0948178	0.999868	0.803198	0.932884	0.0519968	0.203705	0.031504	0.303723	0.769859	0.524862	0.137333	0.305252	0.137027	0.0464913	0.376824	0.0299746	0.0324216	0.0363978	0.0125404	0.0256926	0.018046	0.0223281	0.00550555	0.00703487	0.0198811	0.12571	0.0131521	0.0553613	0.0498558	0.139474	0.00214105
		PKO	4.39181	2.38671	10.7383	16.7736	11.3304	4.31689	1.03543	3.07422	7.75655	2.08164	2.30721	0.126936	0.491303	5.52938	0.43875	3.38387	3.11949	0.267886	0.146609	2.26948	1.85067	0.113191	1.09526	0.434169	1.33646	1.98489	0.120198	0.95889	0.794224	0.86672	0.528495	1.05402	0.88855	0.0463544	0.240935	0.0353048	0	0.745444	0.0857018	0.132865	0.868607	0.051475	0.0215602	0.0471629	0.0115886	0.139602	0.0239857
		PKO	0.485576	2.42713	10.3585	10.6208	12.6514	6.22427	0.74269	1.90687	3.59809	0.85956	2.66237	0.119886	2.08255	18.3079	0.032422	1.89631	2.167	1.31271	0.630344	1.43863	1.48538	0.001508	1.90083	0.336284	1.14005	4.62428	0.598676	0.700466	1.70706	0.63336	0.136474	0.536848	0	0.151554	0.287274	0.199056	0.098774	0.06786	0.10179	0.070876	0.051272	0.054288	0.107068	0.070876	0	0.04524	0.43732
		PKO	0.689687	0.90115	5.81498	8.45647	9.08062	5.36747	0.343051	0.613396	6.19592	1.08138	2.48533	0.0030721	1.70246	23.4908	0.104963	2.92413	3.39672	0.183814	0.333835	0.89347	3.52421	1.83046	1.83353	0.0675862	1.12439	5.57228	0.985633	0.813083	1.45464	0.325643	0.218119	0.206343	0.862749	0.126468	0.435727	0.144901	0.0363532	0.573459	0.194054	0.333323	0.516113	0.0655382	0.0793626	0.0245768	0	0.0430094	0.0814107
		PKO	0.680854	1.82805	15.5827	6.30878	7.64717	9.25604	0.781894	1.98349	2.93948	1.44098	1.87623	0.0147674	0.191976	21.7042	0.177208	1.37492	3.10581	0.33965	0.174877	0.943558	1.7783	0.445353	1.49695	0.128243	1.13009	3.29312	0.25804	0.893815	1.92287	0.722824	0.19353	1.16429	1.45964	0.145342	0.361412	0.149228	0.0761686	0.487323	0.156223	0.847958	0.401828	0.0481883	0.111921	0	0	0.0753913	0.0443021
		PKO	1.70202	2.42777	9.25098	9.4392	11.9462	7.02968	0.239395	1.19386	5.74548	1.56719	1.94052	0.103679	1.56185	18.7903	0.32572	1.02878	3.40804	0.48235	0.188668	0.846783	2.624	0.992289	2.09671	0.175764	0.752893	2.60976	0.410265	0.665679	2.45936	0.294127	0.184219	0.0467221	0.510383	0.121033	0.162415	0.0711956	0.190003	0.502819	0.179324	0.0338179	0.444972	0.0275883	0.0698607	0.0258084	0.00533967	0.125037	0.115248
		PKO	11.7371	31.1302	0.54264	16.3497	6.1793	0.0467261	0.59157	8.751	0.238039	0.559391	1.76633	0.353091	0.056424	6.75016	0.384829	6.39751	0.0414363	1.61778	0.242006	0.543962	0.014106	0.101387	0.2063	1.12628	0.178088	0.342952	0.100064	0.0930114	0.227018	0.663422	0.585399	0.0506934	0.00484893	0.228341	0.0035265	0.24421	0.0696483	0.023363	0.0780238	0.00617137	0.00132244	0.0511342	0.125191	0.18999	0.0634769	0.0678851	0.00176325
	Recipients	FLOX/PKO	18.9172	22.3208	1.67296	13.7062	12.3171	0.110185	4.33932	1.93602	0.507081	1.55816	2.18639	0.0986472	0.443047	3.78205	3.16767	1.87718	0.239984	2.90519	0.00807638	1.97525	0.0628804	0	0.0132683	0.942629	0.184026	1.07358	0.461507	0.198448	0.176527	0.0871095	0.221524	0.253829	0.0253829	0.20364	0.039805	0.0421126	0.0230754	0.0859558	0.0519196	0.562462	0	0.106724	0.0219216	0.159797	0.0588422	0.0992241	0.029998
		FLOX/PKO	27.9361	7.76669	1.01054	11.4774	14.4868	0.0427083	2.12897	1.16892	1.52949	0.967388	1.84224	0.00867513	0.573226	10.9878	1.16091	2.03043	0.00311415	1.83023	0.0200195	0.843045	0.0680664	3.70739	0.00556098	0.534299	0.77787	1.76372	0.270931	0.252913	0.443544	0.216433	0.534077	0.00645074	0.00444878	0.20064	0.00556098	0.286947	0	0.0186849	0.0162381	0.000889757	0.00489366	0.038482	0.203532	0.0878635	0.10032	0.101432	0.000889757
		FLOX/PKO	37.0104	13.1124	0.212848	12.8671	18.4072	0.0229796	2.74434	0.283223	0.441783	3.86	0.65262	0.0491189	0.02815	3.15653	0.132133	1.61862	0.0252776	0.76522	1.55256	0.308788	0.00718112	0.0353311	0	0.46706	0.197624	0.280064	0.0315969	0.0841628	0.0338949	0.0488316	0.198773	0.294426	0.00143622	0.000861735	0	0.0206816	0.0114898	0.0025852	0.0149367	0.226062	0	0.0396398	0.0201071	0.0646301	0.172347	0.144484	0.00603214
		FLOX/PKO	19.789	25.0035	0.813391	11.1296	20.0179	0.0397066	3.27361	3.24006	0.158032	2.65935	2.26229	0.0585673	0.0442729	1.38675	0.322617	1.82353	0.0426846	0.26941	2.274	0.63213	0.00813986	0	0.331948	0.343065	0.032758	0.258093	0.115348	0.011912	0.0146915	0.571577	0.0593614	0.0756412	0.0035736	0.00397066	0.0083384	0.00337507	0.02978	0.00258093	0.0810016	0.612872	0	0.553114	0	0.062538	0.0921194	0.0663101	0.00635306
		FLOX/PKO	18.9277	27.9952	0.241082	12.7614	14.495	0.0876661	3.94025	0.155994	0.186935	0.767938	1.18607	0.0541467	0.0214868	0.301675	7.86933	0.389341	0.0678983	0.0627415	2.3021	4.35623	0.0464115	0.0120326	0.0305113	1.67855	0.0382465	0.0829391	0.0232057	0.0184786	0.0438331	0.0189084	0.0743443	1.06961	0.0137516	0.00730551	0.00730551	0	0	0	0.00257842	0.060163	0.0232057	0.0863769	0.00515683	0.278899	0	0.00558657	0
		FLOX/PKO	33.3598	19.6527	0.676182	4.47545	21.0057	0.1128	0.492107	0.352656	0.502024	0.547887	1.59966	0.0576397	0.0353276	3.94058	0.323526	8.434	0.0551606	0.0582595	0.346458	0.514419	0.0384265	0	0.0334682	0.476613	0.244194	0.309891	0.146269	0.0489628	0.508841	0.0303693	0.188414	0.19957	0.0111561	0.0557804	0.00557804	0.0123956	0.122717	0.00371869	0.0105363	0.00557804	0.0148748	0.212585	0.014255	0.0774728	0.0471034	0.0136352	0
		FLOX/PKO	1.70774	2.31903	18.0214	7.35602	6.8727	14.4948	0.477186	1.29346	0.19916	0.127352	0.559734	0.902817	7.82339	8.56571	0.211128	2.41968	0.539787	0.90742	0.135637	1.04797	1.73444	0.0288459	1.96398	0.104643	2.82629	4.8854	0.842363	0.70243	0.393716	1.10689	0.444657	0.39924	0.639828	0.412743	2.50254	0.25501	0.0911409	0.4689	0.0681255	0.151595	0.285698	0.0497132	0.141775	0.0168779	0.00306872	0.0589194	0.174917
		FLOX/PKO	21.0129	11.3445	1.1393	9.37681	11.6308	0.262712	1.02158	6.47468	0.581956	1.40933	1.39503	0.0927804	0.0279339	10.1566	1.74188	0.498154	0.103422	3.22902	0.501147	1.06382	0.136677	0.317249	0.0438961	0.562668	2.63576	3.97027	2.62313	0.0266037	1.03954	1.22178	0.388082	0.0688371	0.0242759	0.00498819	0.0156297	0.563001	0.638821	0.0282664	0.00764857	0.0405706	0	0.0678394	0.335539	0.0961059	0.16461	0.101427	0.00266037
		FLOX/PKO	26.5352	16.6634	0.276424	14.0059	21.7651	0.00429516	0.316615	0.491183	0.177329	1.18884	0.708088	0	0.00521556	5.81289	0.185612	0.559292	0.0174875	0.451299	2.41204	0.820683	0.00859033	0.00828353	0.163216	0.925608	0.457128	1.17197	0.0852897	0.0408041	0.0110447	0.187146	0.124867	0.00644275	0.000613595	0	0	0	2.2749	0.00613595	0	0.0432584	0	0.159841	0.00552235	0.151865	0.128855	0.0184078	0.265687
		FLOX/PKO	16.9552	12.696	4.07786	14.28	12.8259	0.0799508	1.23642	3.04151	0.815648	1.01346	1.59376	0.311545	0.0217706	14.533	2.1065	0.268379	0.0307792	1.73902	0.830662	0.945896	0.0240228	0.482332	0	0.492842	0.913616	1.17449	0.932383	0.128372	2.108	0.192557	0.416645	0.0202692	0.00112607	0.0123867	0.00375356	0.626093	0.525498	0.022146	0.115234	0.00300285	0.00863318	0.084455	0.363344	0.114859	0.164406	0.0533005	0.252239
		FLOX/PKO	23.154	17.3527	0.964605	14.2004	15.6348	0.256351	3.9768	0.334396	0.709423	0.986528	2.84997	0.360996	0.201105	6.70547	0.0140306	0.53521	0.10523	0.526733	1.15168	0.816699	0.0771684	0.0327381	0.228874	1.10725	0.288505	1.02219	0.639562	0.10523	2.8412	0.0733684	0.638101	0.00818453	0.0251382	0.42618	0.00935374	0	0.00584609	0.0274766	0.00759992	0.0125691	0.0151998	0.187659	0.006723	0.19789	0.111076	0.0379996	0.00292304
		PKO/FLOX	14.7635	10.842	0.241224	21.2853	12.6447	0.00655897	2.01603	5.46824	0.365602	0.12462	1.82024	13.5887	0.00218632	4.25118	0.498482	0.712741	0.00898822	0.00242925	0.585449	1.20758	0.00218632	0.000728774	4.23005	0.598324	0.169319	0.443338	0.115875	0.0048585	1.14272	0.566501	0.0886676	0.000728774	0	1.50929	0	0	0	0.00971699	0.113932	0.00340095	0	0.0230779	0	0.0940119	0.0726345	0.0201628	0
		PKO/FLOX	12.3869	11.2152	0.463968	21.347	12.176	0.143556	2.19257	5.7948	0.464708	0.152066	1.72971	14.1311	0.0506887	5.1462	0.475068	0.80547	0.255294	0.0340392	0.638974	1.27277	0.0547586	0.0321892	3.41723	0.646374	0.153916	0.462488	0.103967	0.0207195	1.1392	0.544626	0.0836179	0.00443989	0.0155396	1.47589	0	0.00739982	0.00591985	0.00961976	0.109517	0.00591985	0.0192395	0.0651184	0	0.115437	0.0614185	0.0233094	0.00110997
		PKO/FLOX	9.46488	2.03872	19.3677	13.4025	6.83019	2.24682	0.926358	0.533958	1.10699	0.275756	1.66133	0.0189688	4.3818	10.7723	1.76099	2.46963	4.49561	0.150052	0.00792727	0.786782	1.68766	0.00651169	0.0220831	0.233005	0.621158	3.93193	0.259901	0.423826	0.141558	0.709774	0.192803	0.00792727	0.358709	0.0543584	0.460631	0.171003	0.209506	1.46003	0.459216	0.000849351	0.685992	0.0676649	0.120042	0.0356727	0.101356	0.0540753	0.14807
		PKO/FLOX	8.77645	4.60886	14.9569	13.1114	13.7359	4.03414	1.37654	5.04756	1.63275	1.01932	2.85298	1.55386	1.89707	4.7342	0.474453	0.871857	6.67625	0.65546	0.359434	2.35899	1.33156	0	0.148197	0.437219	0.299712	1.1218	0.317039	0.511686	0.162943	0.12276	0.388926	0.0291234	0.0608273	0.130871	0.237042	0	0.0320726	0	0.0722554	0.00258055	0.0228563	0.0269115	0	0.0623019	0.186906	0.0420261	0.0980609
		PKO/FLOX	23.5815	23.7762	1.05478	17.4926	13.7177	0.588655	0.454568	0.167898	2.34682	0.253148	2.24307	0.00491268	0.390703	4.8702	0.0251414	0.620154	0.2072	0.109524	1.27412	0.622177	0.134087	0.031788	0.127441	1.14234	0.625645	0.517277	0.0994096	0.0858275	0.189283	0.113859	0.594146	0.436073	0.016183	0.188705	0.0410354	0.0147381	0.00288981	0.0179168	0.00693555	0.286092	0.00982537	0.239855	0.0078025	0.211245	0.12484	0.046526	0.0277422
		PKO/FLOX	5.24992	7.19725	25.52	18.0981	14.1613	1.9724	0.883224	1.12764	1.57729	0.725227	2.12334	0.53753	2.70493	3.61348	1.05339	0.404121	1.45776	0.420189	0.294814	0.737399	0.672886	0	0.227136	0.373447	0.22251	3.4455	0.250263	0.593766	0.146555	0.167248	0.893692	0.0146068	0.0820414	0.0433335	0.0810677	0.0131461	0.0206929	0.0258053	0.199626	0	0.013633	0.0219102	0.00876407	0.0270226	0.097622	0.031648	0.146311
		PKO/FLOX	24.3025	20.8996	0.483922	11.2011	14.6115	0.0452312	1.32764	0.91182	0.407338	2.37387	3.60256	0.0323814	0.0113078	10.5707	0.307367	0.631438	0.0105368	0.0251856	0.00796686	1.55868	0.0156767	0.0390633	0.322015	1.12384	0.658936	0.960906	0.101513	0.131068	0.869415	0.244403	0.293232	0.0205596	0.00179897	0.34129	0	0.00282695	0	0.00385493	0.154197	0.222558	0.00436892	0.0819815	0	0.227698	0.145459	0.0968873	0.245945
		PKO/FLOX	2.52925	1.83656	8.8502	17.3109	17.5042	7.23441	0.425639	0.910568	1.01565	0.129668	0.970822	0.120027	3.75989	10.3811	0.279099	1.89007	0.672441	0.709076	0.299345	1.72569	2.24967	0.0178354	0.909122	0.269459	1.19786	2.87487	1.00023	1.36031	1.97394	0.545184	1.60808	0.195707	0.347549	0.195707	1.14146	0.412142	0.0814642	0.34562	0.0645929	0.0351887	0.190887	0.0670031	0.247767	0.0342246	0	0.0766439	0.161
	Average	FLOX	12.4755	10.5119	4.07739	16.3017	11.8877	1.88881	1.16927	2.00927	2.51048	1.66295	2.72164	0.114577	1.0805	9.20672	0.949171	0.683489	5.25661	1.41099	0.538807	1.07396	1.31278	0.814677	0.28436	0.433567	0.590822	1.71192	0.323404	0.458075	0.949661	0.145982	0.743637	0.14335	0.317334	0.134567	0.0493692	0.230597	0.0817955	0.102631	0.40077	0.0301345	0.136116	0.0764145	0.148584	0.0735652	0.0476353	0.100263	0.0558699
		PKO	3.28117	6.85016	8.71468	11.3248	9.80584	5.37351	0.622338	2.92047	4.41226	1.26502	2.173	0.120238	1.01443	15.7621	0.243982	2.83425	2.53975	0.700699	0.286057	1.15598	1.87945	0.580698	1.43826	0.378054	0.943662	3.07121	0.412146	0.687491	1.42753	0.584349	0.307706	0.50982	0.621028	0.136515	0.248548	0.140649	0.0784912	0.400045	0.13252	0.237502	0.380686	0.049702	0.0858272	0.0597357	0.0134009	0.0826942	0.117338
		FLOX/PKO	22.3005	16.0206	2.64605	11.4215	15.4054	1.41038	2.17702	1.70655	0.528078	1.37148	1.53053	0.181358	0.83863	6.30265	1.56685	1.85944	0.111893	1.1586	1.04858	1.21136	0.201091	0.420382	0.255884	0.694111	0.781456	1.45387	0.561053	0.14712	0.692257	0.34136	0.298986	0.218409	0.0682482	0.120772	0.236169	0.164511	0.338479	0.0605864	0.0341654	0.156275	0.0320459	0.144221	0.101625	0.118982	0.0947952	0.0637024	0.0674272
		PKO/FLOX	12.6319	10.3018	8.86734	16.6561	13.1727	2.03397	1.20032	2.49531	1.11464	0.631709	2.12551	3.74843	1.64982	6.79243	0.609249	1.05068	1.72301	0.263244	0.433504	1.28376	0.768561	0.0160145	1.17541	0.603001	0.493632	1.71976	0.281024	0.391507	0.720702	0.376794	0.517895	0.0886457	0.110331	0.492431	0.245155	0.0776569	0.0440682	0.234071	0.147534	0.0695736	0.11835	0.0741903	0.0480469	0.100952	0.0987795	0.0489098	0.10353
	sem	FLOX	3.40349	3.9626	1.11134	1.90207	1.26883	0.821285	0.680258	0.599314	0.929033	0.37074	0.385012	0.0300493	0.31956	1.91042	0.415624	0.132422	2.36777	0.300621	0.252226	0.205567	0.673716	0.286326	0.139305	0.131347	0.13091	0.463499	0.15633	0.111467	0.498502	0.0411729	0.227117	0.0893125	0.151433	0.115774	0.018632	0.135352	0.0314962	0.0435563	0.119924	0.0165113	0.0757667	0.0283462	0.085844	0.0223933	0.011784	0.0131927	0.0299982
		PKO	1.79371	4.86201	2.07722	1.75478	1.0542	1.26533	0.120579	1.21419	1.1015	0.222499	0.148609	0.051443	0.355049	3.14439	0.0665823	0.801583	0.533085	0.248202	0.0739477	0.251925	0.479773	0.290597	0.285341	0.159629	0.17154	0.76492	0.137848	0.127286	0.328188	0.0928657	0.0798941	0.203517	0.231722	0.0239483	0.0623929	0.0317013	0.0263732	0.118292	0.0205305	0.131092	0.13082	0.00506069	0.0153932	0.0278112	0.0101893	0.0166151	0.0661035
		FLOX/PKO	2.8164	2.28909	1.5717	0.956903	1.37201	1.3087	0.466707	0.580001	0.121146	0.315523	0.220311	0.0804065	0.70091	1.32142	0.701167	0.698161	0.047135	0.336356	0.28621	0.339419	0.153773	0.332176	0.174	0.131704	0.302787	0.473747	0.228355	0.0601934	0.28557	0.131371	0.0587552	0.0944217	0.0572363	0.0501476	0.226661	0.0714141	0.20503	0.0414878	0.0116999	0.0677399	0.0254801	0.0446405	0.041965	0.0222269	0.0186264	0.0132694	0.0324447
		PKO/FLOX	2.8099	2.9185	3.53805	1.33329	1.0684	0.894651	0.232574	0.870057	0.249798	0.273971	0.284208	2.21462	0.63573	1.11962	0.194272	0.257163	0.883563	0.102722	0.144967	0.207714	0.311413	0.00579697	0.59068	0.126236	0.125971	0.514009	0.107219	0.160536	0.239214	0.084356	0.183281	0.0546358	0.0539537	0.22074	0.140074	0.0519805	0.0255278	0.179981	0.0490611	0.0409592	0.0841091	0.0250937	0.0320346	0.0280817	0.0200308	0.00938322	0.0311623
	TTEST	Flox vs PKO	0.0455357	0.572805	0.0862186	0.0835617	0.236516	0.0475869	0.462413	0.52171	0.217133	0.383725	0.228755	0.926619	0.892756	0.111524	0.151856	0.0432468	0.309408	0.099528	0.374272	0.806148	0.510455	0.578953	0.00785392	0.793938	0.135186	0.165979	0.679429	0.205452	0.444759	0.00362874	0.118433	0.144052	0.302326	0.98744	0.0228133	0.543432	0.937527	0.0541425	0.0756345	0.175553	0.144302	0.393719	0.502146	0.707	0.0532	0.42789	0.425218
		Flox/PKO vs PKO/Flox	0.0268389	0.144746	0.139862	0.00678986	0.216472	0.699111	0.0816159	0.464281	0.0600119	0.0946258	0.119759	0.1514	0.403305	0.780752	0.213764	0.297443	0.111191	0.0259373	0.075233	0.85795	0.132161	0.251476	0.1727	0.624004	0.395828	0.708701	0.285788	0.187846	0.940026	0.823319	0.286603	0.252302	0.599668	0.14058	0.97352	0.339488	0.18374	0.375944	0.0555842	0.289964	0.353859	0.191401	0.324518	0.622206	0.886011	0.375756	0.433531
			d__Bacteria;p__Verrucomicrobiota;c__Verrucomicrobiae;o__Verrucomicrobiales;f__Akkermansiaceae;g__Akkermansia;__	d__Bacteria;p__Bacteroidota;c__Bacteroidia;o__Bacteroidales;f__Bacteroidaceae;g__Bacteroides;__	d__Bacteria;p__Bacteroidota;c__Bacteroidia;o__Bacteroidales;f__Rikenellaceae;g__Alistipes;__	d__Bacteria;p__Bacteroidota;c__Bacteroidia;o__Bacteroidales;f__Muribaculaceae;g__Muribaculaceae;s__uncultured_bacterium	d__Bacteria;p__Bacteroidota;c__Bacteroidia;o__Bacteroidales;f__Muribaculaceae;g__Muribaculaceae;__	d__Bacteria;p__Bacteroidota;c__Bacteroidia;o__Bacteroidales;f__Marinifilaceae;g__Odoribacter;s__unidentified	d__Bacteria;p__Bacteroidota;c__Bacteroidia;o__Bacteroidales;f__Bacteroidaceae;g__Bacteroides;s__Bacteroides_caecimuris	d__Bacteria;p__Bacteroidota;c__Bacteroidia;o__Bacteroidales;f__Rikenellaceae;g__Rikenellaceae_RC9_gut_group;s__uncultured_organism	d__Bacteria;p__Bacteroidota;c__Bacteroidia;o__Bacteroidales;f__Muribaculaceae;g__Muribaculaceae;s__uncultured_organism	d__Bacteria;p__Bacteroidota;c__Bacteroidia;o__Bacteroidales;f__Muribaculaceae;g__Muribaculaceae;s__unidentified	d__Bacteria;p__Bacteroidota;c__Bacteroidia;o__Bacteroidales;f__Muribaculaceae;g__Muribaculaceae;s__mouse_gut	d__Bacteria;p__Proteobacteria;c__Alphaproteobacteria;o__Rhodospirillales;f__uncultured;g__uncultured;s__gut_metagenome	d__Bacteria;p__Bacteroidota;c__Bacteroidia;o__Bacteroidales;f__Marinifilaceae;g__Odoribacter;s__uncultured_bacterium	d__Bacteria;p__Firmicutes;c__Clostridia;o__Lachnospirales;f__Lachnospiraceae;__;__	d__Bacteria;p__Bacteroidota;c__Bacteroidia;o__Bacteroidales;f__Tannerellaceae;__;__	d__Bacteria;p__Firmicutes;c__Bacilli;o__Lactobacillales;f__Lactobacillaceae;g__Lactobacillus;__	d__Bacteria;p__Firmicutes;c__Clostridia;o__Clostridia_UCG-014;f__Clostridia_UCG-014;g__Clostridia_UCG-014;__	d__Bacteria;p__Bacteroidota;c__Bacteroidia;o__Bacteroidales;f__Prevotellaceae;g__Prevotellaceae_UCG-001;s__uncultured_bacterium	d__Bacteria;p__Proteobacteria;c__Gammaproteobacteria;o__Burkholderiales;f__Sutterellaceae;g__Parasutterella;s__uncultured_bacterium	d__Bacteria;p__Bacteroidota;c__Bacteroidia;o__Bacteroidales;f__Muribaculaceae;g__Muribaculaceae;s__uncultured_Bacteroidales	d__Bacteria;p__Patescibacteria;c__Saccharimonadia;o__Saccharimonadales;f__Saccharimonadaceae;g__Candidatus_Saccharimonas;__	d__Bacteria;p__Firmicutes;c__Clostridia;o__Lachnospirales;f__Lachnospiraceae;g__Lachnospiraceae_NK4A136_group;__	d__Bacteria;p__Firmicutes;c__Clostridia;o__Lachnospirales;f__Lachnospiraceae;g__Lachnospiraceae_NK4A136_group;s__Trichinella_pseudospiralis	d__Bacteria;p__Proteobacteria;c__Gammaproteobacteria;o__Burkholderiales;f__Sutterellaceae;g__Parasutterella;s__Burkholderiales_bacterium	d__Bacteria;p__Firmicutes;c__Clostridia;o__Clostridia_vadinBB60_group;f__Clostridia_vadinBB60_group;g__Clostridia_vadinBB60_group;__	d__Bacteria;p__Firmicutes;c__Clostridia;o__Oscillospirales;f__Oscillospiraceae;__;__	d__Bacteria;p__Firmicutes;c__Clostridia;o__Oscillospirales;f__Oscillospiraceae;g__Colidextribacter;__	d__Bacteria;p__Bacteroidota;c__Bacteroidia;o__Bacteroidales;f__Muribaculaceae;g__Muribaculaceae;s__uncultured_Muribaculaceae	d__Bacteria;p__Firmicutes;c__Clostridia;o__Lachnospirales;f__Lachnospiraceae;g__Blautia;__	d__Bacteria;p__Firmicutes;c__Clostridia;o__Clostridia_vadinBB60_group;f__Clostridia_vadinBB60_group;g__Clostridia_vadinBB60_group;s__unidentified	d__Bacteria;p__Bacteroidota;c__Bacteroidia;o__Bacteroidales;f__Muribaculaceae;g__Muribaculum;__	d__Bacteria;p__Firmicutes;c__Bacilli;o__Erysipelotrichales;f__Erysipelotrichaceae;g__Turicibacter;s__uncultured_bacterium	d__Bacteria;p__Bacteroidota;c__Bacteroidia;o__Bacteroidales;f__Rikenellaceae;__;__	d__Bacteria;p__Firmicutes;c__Clostridia;o__Peptococcales;f__Peptococcaceae;g__uncultured;s__unidentified	d__Bacteria;p__Firmicutes;c__Bacilli;o__Acholeplasmatales;f__Acholeplasmataceae;g__Anaeroplasma;s__uncultured_bacterium	d__Bacteria;p__Firmicutes;c__Clostridia;o__Lachnospirales;f__Lachnospiraceae;g__ASF356;s__uncultured_bacterium	d__Bacteria;p__Firmicutes;c__Clostridia;o__Oscillospirales;f__Ruminococcaceae;g__Anaerotruncus;__	d__Bacteria;p__Desulfobacterota;c__Desulfovibrionia;o__Desulfovibrionales;f__Desulfovibrionaceae;g__Desulfovibrio;__	d__Bacteria;p__Firmicutes;c__Clostridia;o__Oscillospirales;f__Ruminococcaceae;g__Incertae_Sedis;__	d__Bacteria;p__Firmicutes;c__Clostridia;o__Peptostreptococcales-Tissierellales;f__Peptostreptococcaceae;__;__	d__Bacteria;p__Desulfobacterota;c__Desulfovibrionia;o__Desulfovibrionales;f__Desulfovibrionaceae;g__Desulfovibrio;s__uncultured_bacterium	d__Bacteria;p__Firmicutes;c__Bacilli;o__Erysipelotrichales;f__Erysipelotrichaceae;g__Ileibacterium;s__Ileibacterium_valens	d__Bacteria;p__Firmicutes;c__Clostridia;o__Lachnospirales;f__Lachnospiraceae;g__ASF356;__	d__Bacteria;p__Proteobacteria;c__Gammaproteobacteria;o__Burkholderiales;f__Sutterellaceae;g__Parasutterella;__	d__Bacteria;p__Firmicutes;c__Clostridia;o__Lachnospirales;f__Lachnospiraceae;g__[Eubacterium]_ventriosum_group;__	d__Bacteria;p__Bacteroidota;c__Bacteroidia;__;__;__;__	d__Bacteria;p__Firmicutes;c__Clostridia;o__Oscillospirales;f__Butyricicoccaceae;g__UCG-009;__
[truncated: 171 more columns]
