# Supplementary material for: Paneth cell SIRT1 deficiency increases intestinal stress resistance by modulating the gut microbiota
Source: EMBO Rep. 2026 Mar 13;27(7):1830–57. doi: 10.1038/s44319-026-00726-3 (PMC13076647; doi:10.1038/s44319-026-00726-3)
Supplement: Supplementary file 8 — Dataset EV6 [file 44319_2026_726_MOESM8_ESM.xlsx]

## Sheet: Dataset EV6
	Dataset EV6 DEG gene lists in the colon and small intestine of 9-month old Flox and PKO females treated with 2 cycles of DSS
	Total RNA from the colon and small intestine of 9-month old Flox and PKO females treated wth 2 cycles of DSS were analyzed by RNA-seq.
	The DEGs between PKO vs Flox mice were computed as described in Methods.

## Sheet: Colon, p<0.1
								Colon
ID	Treatment	cpko	cpko	cpko	cflox	cflox	cflox	Average		Sem		TTEST	FC (PKO/Flox)
Short IDs	IDs	438cpko	439pko	490cpko	454cflox	462cflox	491cflox	PKO	Flox	PKO	Flox
Clca4b	ENSMUSG00000074195.3	447.061	966.836	678.78	408.375	347.526	84.6276	697.559	280.176	150.34	99.3396	0.0916047	2.48971
Clca3b	ENSMUSG00000037033.9	242.257	408.687	368.535	186.408	194.984	72.708	339.827	151.367	50.1428	39.4071	0.0446852	2.24506
Ly6c1	ENSMUSG00000079018.10	72.1825	81.3928	124.118	38.5446	52.28	40.9144	92.5644	43.913	15.9992	4.23907	0.084633	2.1079
Atp12a	ENSMUSG00000022229.2	129.329	186.798	185.785	93.7923	93.6055	80.8727	167.304	89.4235	18.9898	4.27573	0.0486205	1.87092
Adgrf1	ENSMUSG00000041293.5	14.1069	21.139	17.9385	13.4279	10.6306	4.64168	17.7281	9.56671	2.03273	2.59153	0.0719224	1.8531
Gfpt1	ENSMUSG00000029992.14	122.014	114.212	104.407	49.036	83.8951	64.8667	113.544	65.9326	5.09371	10.077	0.0250401	1.72213
Nfkbiz	ENSMUSG00000035356.16	35.1834	43.4741	48.3883	29.3397	24.9387	21.2169	42.3486	25.1651	3.85324	2.34759	0.0268148	1.68283
Muc4	ENSMUSG00000079620.13	9.5302	8.71651	11.7775	6.82728	5.60638	5.96238	10.0081	6.13201	0.915379	0.362505	0.0374264	1.6321
Trpv6	ENSMUSG00000029868.12	18.868	12.2738	17.1753	11.2938	10.192	8.19886	16.1057	9.89488	1.97728	0.905707	0.0701848	1.62768
Il22ra1	ENSMUSG00000037157.8	20.8019	14.0707	21.588	15.4477	9.40277	10.0745	18.8202	11.6417	2.38556	1.91286	0.0817994	1.61663
Slpi	ENSMUSG00000017002.14	244.531	204.383	265.296	184.654	133.306	128.616	238.07	148.859	17.8783	17.949	0.0244189	1.5993
Hr	ENSMUSG00000022096.14	13.5218	8.40309	11.9424	8.74511	7.40573	5.64832	11.2891	7.26639	1.51333	0.896678	0.09946	1.55361
Rp2	ENSMUSG00000060090.16	10.899	11.5338	12.8574	7.70979	8.03056	8.39683	11.7634	8.04573	0.576897	0.198476	0.0152602	1.46207
Fat1	ENSMUSG00000070047.13	20.4551	15.2823	22.1333	13.6971	13.1722	12.9072	19.2903	13.2588	2.06169	0.232105	0.0978682	1.4549
Abcg5	ENSMUSG00000040505.13	9.65958	12.7673	11.2707	9.24356	7.20521	7.02941	11.2325	7.82606	0.89732	0.710564	0.0436224	1.43527
Cd177	ENSMUSG00000052212.6	246.627	178.814	222.493	184.118	146.438	126.481	215.978	152.346	19.845	16.8985	0.0727201	1.41768
Capn5	ENSMUSG00000035547.14	47.4398	42.1837	52.0181	38.1173	29.6465	34.279	47.2139	34.0143	2.84119	2.44888	0.02535	1.38806
Prkacb	ENSMUSG00000005034.15	27.8511	22.6069	28.5659	17.8765	19.5763	19.7342	26.3413	19.0623	1.87857	0.594651	0.0498032	1.38185
Lrrc19	ENSMUSG00000049799.13	45.4316	33.2252	38.7117	22.0083	29.8909	33.758	39.1228	28.5524	3.52968	3.45725	0.0991805	1.37021
Zcchc6	ENSMUSG00000035248.8	18.551	18.8629	21.4333	15.3663	12.3593	15.7803	19.6157	14.502	0.913238	1.07798	0.0234069	1.35263
Cep83	ENSMUSG00000020024.6	11.8107	11.0428	14.8525	9.68611	8.60486	9.76053	12.5687	9.3505	1.16324	0.373439	0.0981864	1.34417
Apobec1	ENSMUSG00000040613.14	42.1934	34.6586	39.9811	30.3175	34.1119	22.8285	38.9444	29.086	2.23604	3.31493	0.0781444	1.33894
Nlrc4	ENSMUSG00000039193.7	13.3093	11.1392	14.9914	11.7187	9.49663	8.29255	13.1467	9.83596	1.11503	1.00349	0.0926807	1.33659
Fndc3a	ENSMUSG00000033487.14	18.7651	20.2697	19.4984	15.7138	14.0008	14.0892	19.5111	14.6013	0.434381	0.556843	0.00277563	1.33626
Pabpc1	ENSMUSG00000022283.14	163.396	133.351	169.964	119.786	117.858	115.678	155.571	117.774	11.2703	1.18668	0.0770051	1.32092
Tmem253	ENSMUSG00000072571.2	16.0567	18.055	18.3889	14.1751	12.5378	13.2459	17.5002	13.3196	0.728169	0.47407	0.012429	1.31387
Ubxn2a	ENSMUSG00000020634.12	20.7471	20.93	22.1457	17.6517	15.2119	16.6885	21.2743	16.5174	0.438909	0.709498	0.00797195	1.28799
Actn4	ENSMUSG00000054808.14	144.151	164.463	166.46	132.38	115.387	121.553	158.358	123.107	7.12704	4.96659	0.0192568	1.28635
Actg1	ENSMUSG00000062825.15	91.4648	95.0826	112.047	76.4585	86.199	71.0779	99.5314	77.9118	6.34423	4.42514	0.0557745	1.27749
Pklr	ENSMUSG00000041237.12	27.9413	21.7515	25.5903	19.4805	18.1246	21.3379	25.0944	19.6477	1.80395	0.931375	0.0749886	1.27722
Dock5	ENSMUSG00000044447.4	10.4219	9.28765	11.6343	9.37212	7.06334	8.12867	10.448	8.18805	0.677556	0.667148	0.0762795	1.276
Kdm3b	ENSMUSG00000038773.10	13.1362	10.7986	13.1195	10.4045	8.62949	10.2473	12.3515	9.76043	0.776421	0.567289	0.0597868	1.26546
Tmem131	ENSMUSG00000026116.11	25.6933	20.5514	22.9608	18.8886	16.2993	19.53	23.0685	18.2393	1.48531	0.987533	0.0623994	1.26477
Clic6	ENSMUSG00000022949.9	27.0058	23.6027	23.2436	21.4176	16.7688	20.432	24.6174	19.5395	1.1987	1.41425	0.0534882	1.25988
Myo1d	ENSMUSG00000035441.14	75.5072	69.8677	73.5651	58.3329	58.1965	57.4484	72.98	57.9926	1.65407	0.274922	0.0103651	1.25844
Rpe	ENSMUSG00000026005.15	13.3727	12.9044	15.7902	10.4189	9.95494	13.0938	14.0224	11.1559	0.894182	0.978168	0.0971143	1.25696
Smpd3	ENSMUSG00000031906.8	48.1832	43.9238	54.7776	38.763	33.5095	44.7986	48.9616	39.0237	3.15731	3.26148	0.0938411	1.25466
Sec16a	ENSMUSG00000026924.17	12.4322	11.1298	14.1135	10.9	9.0566	10.1182	12.5585	10.0249	0.863634	0.534176	0.0796358	1.25273
Tmco3	ENSMUSG00000038497.7	12.966	13.7324	11.7456	10.1397	9.81155	10.7949	12.8147	10.2487	0.578505	0.289047	0.0296883	1.25037
Ero1l	ENSMUSG00000021831.8	15.3733	14.9694	18.1469	12.5158	12	14.274	16.1632	12.93	0.998687	0.68832	0.0635385	1.25006
Coro2a	ENSMUSG00000028337.14	53.2354	55.6969	66.0875	50.4983	46.0577	43.4697	58.3399	46.6752	3.93841	2.05236	0.0782424	1.24991
C77080	ENSMUSG00000050390.12	82.9783	70.7267	89.2639	69.3471	56.7027	68.3805	80.9896	64.8101	5.44283	4.0633	0.081045	1.24964
Parp3	ENSMUSG00000023249.14	20.0294	16.9791	18.7341	16.19	13.3566	15.208	18.5809	14.9182	0.883859	0.83067	0.0393705	1.24552
Yme1l1	ENSMUSG00000026775.9	16.114	14.1987	16.22	12.7363	12.2527	12.7325	15.5109	12.5738	0.656818	0.160593	0.0399877	1.23358
Magi3	ENSMUSG00000052539.15	13.0184	11.6575	12.0285	11.3629	8.99861	9.49813	12.2348	9.95321	0.406171	0.719443	0.0661451	1.22923
Tmed7	ENSMUSG00000033184.14	15.0275	15.6147	17.6052	12.0762	12.6987	14.476	16.0825	13.0836	0.780007	0.719012	0.0478588	1.22921
Cyp2j6	ENSMUSG00000052914.4	16.7639	17.5019	20.6608	13.9394	16.3268	14.4348	18.3088	14.9003	1.19512	0.727449	0.0849676	1.22875
Dsg2	ENSMUSG00000044393.15	75.8058	80.5826	72.0242	62.4492	67.0552	56.4474	76.1375	61.9839	2.47615	3.07105	0.0247765	1.22834
Smad1	ENSMUSG00000031681.15	16.3538	18.4479	19.5006	14.4049	13.5288	16.2785	18.1008	14.7374	0.924827	0.810999	0.053182	1.22822
Mtmr11	ENSMUSG00000045934.15	13.2235	11.1489	11.7948	11.3801	8.91447	9.30451	12.0558	9.86634	0.612923	0.765186	0.0925009	1.22191
Golm1	ENSMUSG00000021556.11	336.905	320.553	319.673	263.109	249.621	287.168	325.71	266.633	5.60312	10.981	0.0176131	1.22157
Itpr3	ENSMUSG00000042644.8	28.2696	25.0525	29.3261	23.3325	19.4125	24.9129	27.5494	22.5526	1.28515	1.63499	0.0777211	1.22156
Mgam	ENSMUSG00000068587.9	34.5023	32.736	38.1952	28.0413	25.47	32.8646	35.1445	28.792	1.60832	2.16738	0.0836717	1.22064
Gcc2	ENSMUSG00000038039.13	10.319	10.412	10.8184	9.35954	7.66185	9.00057	10.5165	8.67399	0.153334	0.516569	0.060292	1.21241
Ermp1	ENSMUSG00000046324.12	14.1995	17.5441	16.5329	13.5033	12.2529	14.1713	16.0922	13.3092	0.990323	0.562227	0.0876596	1.2091
Anxa4	ENSMUSG00000029994.17	82.1792	76.2367	75.9393	60.8037	64.3534	68.7688	78.1184	64.642	2.0322	2.30384	0.0122252	1.20848
Gnaq	ENSMUSG00000024639.5	16.0263	14.9467	18.2374	14.5912	12.9028	13.3451	16.4034	13.6131	0.968477	0.50547	0.083237	1.20498
Zbtb7b	ENSMUSG00000028042.15	43.2275	39.6637	40.2433	36.6527	30.9708	34.6809	41.0448	34.1015	1.10409	1.6656	0.0319336	1.20361
Lima1	ENSMUSG00000023022.13	77.2366	67.2403	80.1899	61.0435	56.5931	69.1471	74.8889	62.2612	3.9182	3.6748	0.0787203	1.20282
Atp11b	ENSMUSG00000037400.16	26.3497	25.4129	29.0564	22.2775	20.7746	24.3058	26.9397	22.4526	1.09238	1.02313	0.0402402	1.19985
Slc4a7	ENSMUSG00000021733.9	15.4922	14.698	14.4271	11.6699	11.5431	14.1026	14.8724	12.4386	0.319597	0.832847	0.0851856	1.19567
Parp4	ENSMUSG00000054509.7	11.4889	10.2574	12.1318	10.5326	8.5756	9.42047	11.2927	9.50956	0.549936	0.566694	0.0869222	1.18751
Gpc4	ENSMUSG00000031119.4	44.014	36.3352	42.0518	36.3096	32.6311	34.2616	40.8003	34.4007	2.30332	1.06417	0.0914719	1.18603
Atp8b1	ENSMUSG00000039529.8	43.6575	42.2929	42.7221	36.5527	34.1393	37.9308	42.8909	36.2076	0.40286	1.10805	0.0171411	1.18458
Dnm1l	ENSMUSG00000022789.14	28.7177	26.3381	30.7286	24.8051	23.3355	24.5306	28.5948	24.2237	1.26891	0.451137	0.0616142	1.18045
Impad1	ENSMUSG00000066324.2	19.6076	20.1484	22.1872	17.4595	16.6076	18.6916	20.6477	17.5862	0.785386	0.604909	0.0398675	1.17409
Scfd1	ENSMUSG00000020952.9	22.586	21.1971	24.7779	19.8459	21.06	17.6624	22.8536	19.5228	1.04232	0.994033	0.0819467	1.17062
Epsti1	ENSMUSG00000022014.14	27.617	26.553	30.5554	22.6538	23.5195	26.294	28.2418	24.1557	1.19689	1.09796	0.0661132	1.16915
Cttnbp2nl	ENSMUSG00000062127.11	12.317	13.0714	13.2125	11.1277	10.0754	11.822	12.867	11.0083	0.277992	0.507726	0.0467197	1.16884
Sptbn1	ENSMUSG00000020315.18	28.2207	27.2718	28.0508	23.9461	21.4239	26.1436	27.8477	23.8379	0.292129	1.36355	0.0927891	1.16822
Aldh1l1	ENSMUSG00000030088.15	57.7035	58.7496	61.8396	52.169	50.6657	50.1629	59.4309	50.9992	1.24162	0.602643	0.00978512	1.16533
Rab7	ENSMUSG00000079477.9	84.3637	90.0078	96.3123	81.1997	76.6249	74.6754	90.2279	77.5	3.45102	1.93356	0.0455873	1.16423
Cdh17	ENSMUSG00000028217.11	166.645	190.361	182.585	138.367	157.791	168.317	179.864	154.825	6.98011	8.77216	0.092658	1.16172
Adam9	ENSMUSG00000031555.15	25.4889	28.5074	29.2289	24.9633	21.3202	25.4173	27.7417	23.9003	1.14551	1.29666	0.0916117	1.16073
Rhoa	ENSMUSG00000007815.13	33.8509	32.2911	37.6006	30.309	29.2272	29.9638	34.5808	29.8333	1.57556	0.319031	0.0893044	1.15914
Sel1l	ENSMUSG00000020964.14	15.6118	15.2543	17.6554	15.1229	12.662	14.086	16.1738	13.957	0.747935	0.713324	0.0987	1.15883
Arhgap1	ENSMUSG00000027247.16	41.4148	37.9734	43.8125	34.4466	33.2384	38.6453	41.0669	35.4434	1.69456	1.63847	0.0755912	1.15866
Arhgef5	ENSMUSG00000033542.13	19.1992	19.327	20.0894	18.0418	15.8434	16.7905	19.5385	16.8919	0.277883	0.636655	0.0373136	1.15668
Wasl	ENSMUSG00000029684.14	21.7745	21.3786	24.4882	19.1101	18.6552	20.781	22.5471	19.5155	0.977247	0.646258	0.0701516	1.15534
Ctnnb1	ENSMUSG00000006932.16	140.378	146.226	160.757	129.991	130.264	127.139	149.12	129.131	6.0585	0.999233	0.0771619	1.1548
Lamp2	ENSMUSG00000016534.15	17.7509	18.8611	20.1511	15.3311	16.9324	16.8965	18.921	16.3867	0.693519	0.52789	0.0475715	1.15466
Lypla1	ENSMUSG00000025903.14	11.0319	10.8206	11.8124	8.77478	10.0865	10.3062	11.2216	9.72248	0.301638	0.478076	0.0678991	1.15419
Tmed10	ENSMUSG00000021248.8	44.6389	45.2396	51.4541	40.4114	39.1243	43.1614	47.1109	40.899	2.17854	1.19063	0.084909	1.15188
Copa	ENSMUSG00000026553.17	38.8589	35.7313	41.2869	33.6535	30.7268	36.4434	38.6257	33.6079	1.60798	1.65039	0.0950376	1.1493
Atrnl1	ENSMUSG00000054843.8	16.2912	16.678	16.5827	14.5272	13.5897	15.0068	16.5173	14.3746	0.11634	0.416148	0.0283808	1.14906
Tssc1	ENSMUSG00000036613.7	13.9708	12.8562	14.9688	11.5246	12.7989	12.0595	13.9319	12.1277	0.610148	0.369459	0.0780302	1.14877
Frrs1	ENSMUSG00000033386.10	18.5178	16.3082	16.8159	15.4585	13.6736	15.8375	17.214	14.9899	0.668174	0.667153	0.0780456	1.14837
Tbrg1	ENSMUSG00000011114.17	53.8523	48.0993	55.4974	45.8421	47.6181	43.7021	52.483	45.7208	2.24269	1.13206	0.0754699	1.1479
Ap1b1	ENSMUSG00000009090.17	27.3322	26.1842	26.5782	23.7375	21.3065	24.8284	26.6982	23.2908	0.336777	1.04092	0.0702696	1.1463
Snap23	ENSMUSG00000027287.14	13.0364	15.1227	14.0548	12.957	11.9461	12.0876	14.0713	12.3302	0.602324	0.316026	0.0825948	1.1412
Pxn	ENSMUSG00000029528.17	24.9572	22.3834	25.538	21.7857	19.6405	22.5214	24.2928	21.3159	0.969342	0.864178	0.0845023	1.13966
Gak	ENSMUSG00000062234.14	37.4675	34.4027	38.4054	33.5072	30.0623	33.4104	36.7585	32.3266	1.20862	1.13251	0.0557179	1.1371
M6pr	ENSMUSG00000007458.14	45.3139	48.1017	50.8637	42.5789	41.4466	43.1013	48.0931	42.3756	1.60209	0.488364	0.0597974	1.13492
Krt8	ENSMUSG00000049382.9	2277.19	2321.03	2292.99	1890.85	2094.31	2090.86	2297.07	2025.34	12.8185	67.2526	0.0516452	1.13417
Apeh	ENSMUSG00000032590.14	15.1626	13.9337	16.099	12.9876	12.8761	13.9915	15.0651	13.2851	0.626959	0.354689	0.0856479	1.13399
Nkiras2	ENSMUSG00000017837.12	22.1506	20.2817	20.3775	17.5043	19.5259	18.3998	20.9366	18.4767	0.607633	0.584842	0.0434601	1.13314
Plxnb2	ENSMUSG00000036606.16	72.1034	75.2324	82.1796	70.2115	62.6098	70.2396	76.5051	67.687	2.97753	2.53859	0.0889651	1.13028
Zdhhc9	ENSMUSG00000036985.12	11.3492	12.7993	12.9833	11.5166	10.7322	10.7137	12.3773	10.9875	0.516769	0.264586	0.0969537	1.12649
Dolpp1	ENSMUSG00000026856.14	18.9497	18.5588	20.4007	17.6548	15.8446	18.0446	19.303	17.1813	0.560313	0.67779	0.0756062	1.12349
Gpa33	ENSMUSG00000000544.14	354.803	351.106	342.379	289.931	307.017	336.43	349.429	311.126	3.68301	13.5796	0.0971921	1.12311
Calm3	ENSMUSG00000019370.10	218.757	216.885	238.059	189.869	196.401	215.305	224.567	200.525	6.76752	7.62684	0.0787645	1.11989
Snx13	ENSMUSG00000020590.15	11.3564	11.2755	11.379	10.6937	9.77805	10.0648	11.337	10.1789	0.0314157	0.270411	0.0487166	1.11378
Abi1	ENSMUSG00000058835.14	41.1339	39.8962	45.0282	39.123	37.6153	36.727	42.0194	37.8218	1.54623	0.699319	0.0963188	1.11099
Cx3cl1	ENSMUSG00000031778.12	48.9573	47.2471	44.2369	42.1936	39.4938	45.0818	46.8138	42.2564	1.37976	1.61342	0.0999946	1.10785
Golph3	ENSMUSG00000022200.7	56.5604	55.0902	57.2868	50.5042	49.8429	52.472	56.3125	50.9397	0.646121	0.789592	0.00692545	1.10547
Myo6	ENSMUSG00000033577.18	26.0166	24.4366	24.9258	23.234	21.4633	23.5206	25.1263	22.7393	0.467001	0.643354	0.0447983	1.10497
Tmem258	ENSMUSG00000036372.14	33.5845	36.8263	36.3207	31.4056	33.3124	31.9204	35.5772	32.2128	1.00698	0.569531	0.0582711	1.10444
Ncstn	ENSMUSG00000003458.12	57.5708	54.607	60.1577	51.8493	49.9401	54.4377	57.4452	52.0757	1.60359	1.30329	0.0626597	1.10311
Shroom3	ENSMUSG00000029381.15	20.6597	19.0961	19.7205	18.6252	16.9275	18.5112	19.8254	18.0213	0.454411	0.547905	0.0664565	1.10011
Dnajc22	ENSMUSG00000038009.7	25.2409	24.2703	24.0216	21.6544	21.9005	23.8843	24.511	22.4797	0.371979	0.705862	0.0833897	1.09036
Asna1	ENSMUSG00000052456.9	26.7679	26.2054	28.1012	23.798	25.9749	24.7103	27.0248	24.8277	0.562141	0.631141	0.0608752	1.08849
Cd9	ENSMUSG00000030342.8	222.065	230.349	231.717	203.59	223.316	203.377	228.044	210.094	3.01541	6.61121	0.0961939	1.08543
Pdzd11	ENSMUSG00000015668.13	20.0638	20.5218	20.8678	18.2738	20.0081	18.4876	20.4845	18.9232	0.232847	0.545963	0.087245	1.08251
Ctsb	ENSMUSG00000021939.7	145.202	139.606	151.756	134.476	136.798	132.883	145.521	134.719	3.51096	1.13649	0.0796192	1.08018
Ebag9	ENSMUSG00000022339.8	16.9204	17.3034	16.0977	15.6617	15.2471	15.9073	16.7738	15.6054	0.355696	0.192671	0.0611131	1.07487
Sft2d2	ENSMUSG00000040848.11	43.5134	43.4374	46.1384	42.3004	40.8044	41.4348	44.3631	41.5132	0.887932	0.433618	0.0658756	1.06865
Prkaa2	ENSMUSG00000028518.8	13.6496	12.9785	13.4405	12.663	12.2214	12.8228	13.3562	12.569	0.198268	0.179861	0.0428569	1.06263
Atxn7l3b	ENSMUSG00000074748.3	32.0144	31.4632	33.1563	34.0616	33.5972	33.3336	32.2113	33.6642	0.498577	0.2128	0.0838509	0.956843
Psmg2	ENSMUSG00000024537.4	11.7647	11.7766	12.4528	12.7844	12.7669	12.4028	11.998	12.6514	0.227402	0.124358	0.0834673	0.948358
Ubl3	ENSMUSG00000001687.15	10.0413	10.3746	9.65715	10.7571	10.675	10.3642	10.0244	10.5987	0.207282	0.119663	0.0905012	0.945806
Ciao1	ENSMUSG00000003662.10	13.9202	14.1147	13.9175	14.5076	15.3984	14.5336	13.9841	14.8132	0.0652718	0.292678	0.0988984	0.944032
Hsd17b10	ENSMUSG00000025260.10	40.7488	40.1863	38.7605	43.634	41.9721	42.4181	39.8985	42.6747	0.591722	0.496609	0.0240592	0.934945
Unc50	ENSMUSG00000026111.15	23.5132	24.4664	24.9066	25.3502	26.2963	26.7148	24.2954	26.1204	0.411236	0.403603	0.0339624	0.930131
Mrpl2	ENSMUSG00000002767.13	38.3207	40.2258	42.1826	43.2012	42.24	44.7804	40.2431	43.4072	1.11488	0.740535	0.0871	0.927106
Ppp2r5c	ENSMUSG00000017843.13	28.056	27.7831	26.285	29.5966	29.5845	29.42	27.3747	29.5337	0.550523	0.0569655	0.0578591	0.926898
Tdrd7	ENSMUSG00000035517.17	15.9864	17.0304	16.8875	17.9859	17.7335	18.1476	16.6348	17.9557	0.326785	0.120509	0.0429325	0.926436
Ube2l3	ENSMUSG00000038965.15	10.046	10.5817	9.68588	10.5326	11.3181	11.0283	10.1045	10.9597	0.260256	0.229313	0.0702938	0.921975
Pip4k2c	ENSMUSG00000025417.7	29.7673	30.5492	28.0613	32.1495	32.0177	31.7225	29.4593	31.9632	0.734529	0.126236	0.0723507	0.921662
Spint1	ENSMUSG00000027315.13	105.92	109.661	110.257	118.102	113.826	121.86	108.613	117.929	1.35728	2.32084	0.0361722	0.921001
BC005624	ENSMUSG00000026851.9	13.1375	12.9902	13.5212	13.8916	14.675	14.6042	13.2163	14.3902	0.158284	0.250178	0.0229367	0.918422
Maf1	ENSMUSG00000022553.15	26.6739	23.9188	25.0828	27.6251	28.5174	26.2631	25.2252	27.4685	0.79851	0.655435	0.0982388	0.918331
Tbrg4	ENSMUSG00000000384.15	16.5983	16.1602	16.9849	17.7541	17.6658	18.7872	16.5811	18.069	0.238226	0.359969	0.0327104	0.917653
Eif3g	ENSMUSG00000070319.5	87.2003	86.1	95.1314	95.0557	98.4956	99.6095	89.4772	97.7203	2.84487	1.37053	0.083053	0.915646
Eif2ak1	ENSMUSG00000029613.15	17.1684	16.1601	15.4079	17.4978	17.7663	18.099	16.2455	17.7877	0.510027	0.173871	0.0815158	0.913297
Rtcb	ENSMUSG00000001783.3	74.1464	76.5703	80.0181	83.3239	83.3739	85.9992	76.9116	84.2323	1.7036	0.883536	0.0316254	0.913089
Tmem222	ENSMUSG00000028857.16	18.1212	17.3745	17.1992	18.7936	18.6398	20.3338	17.565	19.2558	0.282672	0.540849	0.0691005	0.912194
Rpl22l1	ENSMUSG00000039221.10	15.2087	14.9581	15.2949	15.8633	16.6664	17.3091	15.1539	16.6129	0.100993	0.418237	0.0659973	0.912176
Aamp	ENSMUSG00000006299.13	34.5639	35.4256	33.1367	37.8576	36.2705	39.0064	34.3754	37.7115	0.667435	0.793172	0.0336916	0.911535
Mtfr1l	ENSMUSG00000046671.18	10.7899	10.4897	10.3075	11.1339	11.2691	12.2958	10.529	11.5663	0.140648	0.366859	0.0911315	0.910324
Tmem259	ENSMUSG00000013858.14	25.9633	24.2771	23.5586	27.987	25.9808	27.4436	24.5996	27.1371	0.712667	0.599077	0.0543806	0.906494
Med28	ENSMUSG00000015804.14	11.8116	12.524	13.328	13.447	14.069	14.0633	12.5545	13.8598	0.438012	0.206394	0.0783916	0.905823
Chmp1a	ENSMUSG00000000743.8	58.7222	57.4279	54.7548	60.03	62.4359	66.4367	56.9683	62.9676	1.1681	1.86846	0.0639988	0.904724
Scamp2	ENSMUSG00000040188.9	112.869	112.45	106.469	125.767	126.71	114.284	110.596	122.254	2.06717	3.99414	0.0809337	0.904643
Mcur1	ENSMUSG00000021371.4	19.9838	19.634	17.8034	21.4146	20.7397	21.3664	19.1404	21.1736	0.676082	0.217382	0.0834284	0.903976
Stx4a	ENSMUSG00000030805.14	24.0534	24.0247	24.3313	27.2672	25.0667	27.7941	24.1364	26.7093	0.0977568	0.835292	0.089256	0.903671
Rnf220	ENSMUSG00000028677.18	10.5866	10.0717	10.913	11.7724	11.9377	11.2592	10.5238	11.6564	0.244879	0.204279	0.0250428	0.90283
Arl6ip5	ENSMUSG00000035199.6	53.5794	60.2738	60.4089	64.8155	65.3751	62.9424	58.0874	64.3777	2.25435	0.735597	0.0963201	0.902291
Sdccag3	ENSMUSG00000026927.17	12.5642	13.447	12.2633	14.2597	13.918	14.2641	12.7582	14.1473	0.355207	0.114646	0.0485201	0.901812
Nit2	ENSMUSG00000022751.8	12.0825	10.8578	11.4459	12.5547	13.1974	12.3819	11.4621	12.7113	0.353613	0.248125	0.0507452	0.901722
Eif3k	ENSMUSG00000053565.10	55.2105	56.0398	58.534	60.1861	65.4356	62.8924	56.5947	62.838	0.998723	1.51565	0.0330372	0.900645
Htatip2	ENSMUSG00000039745.8	14.9046	13.5748	15.3428	15.4437	16.7436	16.6347	14.6074	16.274	0.531558	0.41632	0.0726866	0.897594
Snf8	ENSMUSG00000006058.10	25.4234	27.2038	24.9752	27.8004	29.6342	29.0827	25.8675	28.8391	0.680555	0.5432	0.0290606	0.896958
Naglu	ENSMUSG00000001751.9	11.5808	11.7481	10.5617	13.0196	11.9707	12.831	11.2969	12.6071	0.370732	0.32282	0.0571892	0.896074
Cnot8	ENSMUSG00000020515.13	20.3803	18.0672	18.5105	21.2195	21.2568	21.0956	18.986	21.1907	0.708794	0.0487236	0.0889884	0.895962
Rcan1	ENSMUSG00000022951.15	16.8902	17.3605	18.8364	19.6223	19.1189	20.5138	17.6957	19.7517	0.586274	0.407822	0.0516568	0.895909
Rpl35	ENSMUSG00000062997.6	94.1156	96.7486	101.039	101.238	114.106	110.565	97.3011	108.636	2.01763	3.83778	0.0786546	0.895658
Txndc15	ENSMUSG00000021497.9	24.9887	24.5457	25.1913	26.843	29.5553	27.0855	24.9085	27.8279	0.190632	0.866499	0.0717024	0.895091
Pycard	ENSMUSG00000030793.4	34.2072	37.5862	33.0971	38.4473	41.4494	37.324	34.9635	39.0736	1.34996	1.23138	0.0882689	0.894812
Abhd11	ENSMUSG00000040532.14	20.1223	21.1815	19.0298	22.4367	21.9023	23.1476	20.1112	22.4956	0.621154	0.360694	0.0407811	0.894008
Cebpg	ENSMUSG00000056216.9	21.6506	24.5399	21.491	26.3695	23.8634	25.6146	22.5605	25.2825	0.990756	0.742271	0.0981348	0.892336
BC004004	ENSMUSG00000052712.16	9.99137	10.081	10.1779	10.6993	11.7463	11.5053	10.0834	11.317	0.0538641	0.316549	0.0562674	0.891002
Ift20	ENSMUSG00000001105.15	23.1694	26.4995	24.5803	26.5691	28.3817	28.54	24.7497	27.8303	0.965053	0.632226	0.065224	0.889309
Nt5c	ENSMUSG00000020736.12	94.6435	86.6044	90.4837	99.9504	99.082	106.529	90.5772	101.854	2.32115	2.35089	0.0269526	0.889288
Coasy	ENSMUSG00000001755.12	12.7587	13.145	12.287	13.8648	14.0389	15.0851	12.7302	14.3296	0.248082	0.381064	0.0313667	0.888386
Rpl14	ENSMUSG00000025794.8	406.998	407.077	429.484	437.19	498.981	463.937	414.52	466.703	7.48231	17.891	0.0840274	0.888188
Rbfa	ENSMUSG00000024570.6	22.1611	19.8018	21.8434	24.9061	24.6645	22.3505	21.2688	23.9737	0.739186	0.814579	0.0703497	0.887171
Msrb1	ENSMUSG00000075705.12	54.6023	54.1683	52.6873	57.3932	59.4746	65.1366	53.8193	60.6682	0.579702	2.31362	0.0898259	0.88711
Tmem134	ENSMUSG00000024845.17	15.0809	16.699	15.2067	17.1654	17.2388	18.6523	15.6622	17.6855	0.519657	0.483854	0.0466913	0.885594
Oard1	ENSMUSG00000040771.13	30.2021	27.4406	28.2604	32.0269	33.1829	31.8882	28.6344	32.366	0.818804	0.410387	0.0276389	0.884706
Lemd2	ENSMUSG00000044857.7	17.4696	15.9868	16.45	18.3326	19.7002	18.397	16.6355	18.8099	0.437973	0.445516	0.025351	0.884398
Ino80b	ENSMUSG00000030034.11	10.7862	10.2777	10.8005	11.6081	11.8134	12.6286	10.6215	12.0167	0.171921	0.311646	0.0275818	0.883892
Polr2f	ENSMUSG00000033020.6	73.2999	86.3497	81.1763	86.3182	95.5093	90.6566	80.2753	90.828	3.79399	2.65461	0.0926942	0.883816
Ubxn1	ENSMUSG00000071655.11	137.405	148.008	128.756	149.306	154.654	165.052	138.056	156.337	5.5671	4.62269	0.0670006	0.883067
Rpp21	ENSMUSG00000024446.13	15.1252	16.7802	16.2111	18.1146	18.9821	17.4158	16.0388	18.1709	0.485468	0.453031	0.032785	0.882668
Mtch1	ENSMUSG00000024012.17	61.7776	63.7915	62.2798	66.88	71.2679	74.862	62.6163	71.0033	0.605228	2.308	0.0598531	0.881879
Fam134a	ENSMUSG00000049339.16	27.7122	26.4958	25.4019	30.8329	30.2109	29.2786	26.5366	30.1074	0.667228	0.451661	0.0152042	0.881398
Smim12	ENSMUSG00000042380.8	17.0832	17.128	18.5069	18.2968	20.8712	20.6452	17.5727	19.9377	0.467304	0.82306	0.0833285	0.881379
Vapb	ENSMUSG00000054455.4	15.4307	14.1193	14.0573	16.4756	17.4993	15.5055	14.5358	16.4935	0.447825	0.575614	0.0585122	0.881307
Ppp3ca	ENSMUSG00000028161.17	11.9084	13.1199	12.1483	14.9192	14.1401	13.1434	12.3922	14.0676	0.370376	0.513908	0.0632334	0.880903
Fis1	ENSMUSG00000019054.13	55.1465	55.7965	57.3465	60.6659	64.9943	65.7446	56.0965	63.8016	0.652563	1.58274	0.0263277	0.879233
Atp5g2	ENSMUSG00000062683.11	13.7853	13.7236	12.4784	14.3228	14.9953	16.2232	13.3291	15.1805	0.425741	0.556369	0.0614744	0.878043
Zcrb1	ENSMUSG00000022635.9	14.3475	14.4552	13.4107	16.5066	16.4909	15.0941	14.0711	16.0305	0.331687	0.468237	0.031677	0.877771
Zranb1	ENSMUSG00000030967.14	12.247	12.0513	11.8349	12.9033	14.4164	13.8622	12.0444	13.7273	0.119016	0.441977	0.0541287	0.877407
D10Jhu81e	ENSMUSG00000053329.6	30.5789	29.3316	30.749	33.3456	34.2837	36.0215	30.2198	34.5502	0.44683	0.783886	0.0150969	0.874663
Fkbp8	ENSMUSG00000019428.16	56.0304	57.1369	50.1625	61.4127	60.2925	65.1473	54.4433	62.2842	2.16408	1.46764	0.047114	0.874111
Edf1	ENSMUSG00000015092.9	129.047	152.681	139.857	155.749	156.986	169.813	140.528	160.849	6.83073	4.49607	0.0776726	0.873664
Rpsa	ENSMUSG00000032518.5	316.231	322.815	354.03	350.083	402.045	384.595	331.025	378.908	11.6584	15.2673	0.0716274	0.87363
3110040N11Rik	ENSMUSG00000025102.14	11.7807	11.5896	10.7568	12.8024	12.6173	13.6753	11.3757	13.0316	0.314317	0.326232	0.0217213	0.872931
Sat1	ENSMUSG00000025283.15	73.7111	75.8913	70.0916	81.6211	82.0078	88.379	73.2313	84.0026	1.69134	2.19101	0.0198664	0.871774
Atg4d	ENSMUSG00000002820.5	25.0452	28.2939	25.5797	31.0879	30.7953	28.6938	26.3062	30.1923	1.00572	0.754039	0.0404176	0.871289
Yipf4	ENSMUSG00000024072.8	28.177	28.9488	24.6034	29.6612	32.3515	31.7964	27.243	31.2697	1.33851	0.820047	0.0749517	0.871227
Eri3	ENSMUSG00000033423.16	14.8053	13.3593	12.6822	16.6517	15.4268	14.834	13.6156	15.6375	0.626155	0.535192	0.071622	0.870699
Orai3	ENSMUSG00000043964.14	11.3978	10.8339	9.91426	13.0513	11.3792	12.5262	10.7153	12.3189	0.432352	0.493705	0.0720453	0.869831
Rabac1	ENSMUSG00000003380.11	24.8141	24.0398	28.7522	29.5422	31.6241	28.1956	25.8687	29.7873	1.45899	0.997274	0.0997843	0.868448
Tprgl	ENSMUSG00000029030.14	43.4707	44.7583	39.764	48.5641	53.1187	45.8586	42.6643	49.1805	1.49703	2.11835	0.0728422	0.867505
Zfand6	ENSMUSG00000030629.15	17.9052	17.3671	15.0315	18.2513	20.0653	19.7574	16.7679	19.358	0.882002	0.560439	0.0796784	0.8662
C330006A16Rik	ENSMUSG00000087679.2	30.8419	32.6347	30.5643	36.0104	34.827	37.7509	31.347	36.1961	0.648819	0.849166	0.0122676	0.866031
Mlycd	ENSMUSG00000074064.6	11.0932	11.6499	9.70814	12.1164	12.061	13.298	10.8171	12.4918	0.577281	0.403406	0.0838105	0.865932
Arl2bp	ENSMUSG00000031776.16	47.2717	48.9821	49.8993	56.3837	56.2881	56.2949	48.7177	56.3222	0.769983	0.0307883	0.0100069	0.864982
Utp11l	ENSMUSG00000028907.7	10.8536	11.2118	10.7485	12.8543	11.8187	13.2751	10.938	12.6493	0.14025	0.432719	0.0472989	0.864707
Mrps21	ENSMUSG00000054312.6	53.3645	60.4977	52.9484	58.1429	68.6367	66.35	55.6035	64.3766	2.45001	3.18595	0.0989316	0.863723
Ptov1	ENSMUSG00000038502.16	15.4683	13.2182	14.386	15.808	15.842	18.2227	14.3575	16.6242	0.649705	0.799275	0.0954172	0.86365
Rpl36	ENSMUSG00000057863.5	312.417	309.65	354.728	370.122	401.66	359.665	325.598	377.149	14.5867	12.6219	0.056868	0.863314
Ergic3	ENSMUSG00000005881.13	96.3969	95.4169	87.7956	98.596	111.44	114.278	93.2031	108.105	2.71853	4.82452	0.0704489	0.862154
Insig1	ENSMUSG00000045294.11	26.7196	22.9748	26.6975	28.5441	29.4219	30.9064	25.464	29.6241	1.24458	0.689388	0.0583825	0.859569
Tmem205	ENSMUSG00000040883.15	27.4422	29.7727	27.9149	31.5448	34.0461	33.4547	28.3766	33.0152	0.711272	0.754783	0.0111413	0.859501
Rp9	ENSMUSG00000032239.9	41.9513	40.3699	39.0882	46.5628	49.0138	45.6803	40.4698	47.0856	0.828017	0.997195	0.00760715	0.859494
Eif3f	ENSMUSG00000031029.6	98.125	93.308	95.8928	110.506	120.205	103.814	95.7753	111.508	1.39179	4.75838	0.0705156	0.858907
Atraid	ENSMUSG00000013622.15	27.056	25.1461	23.0629	28.3562	30.1671	29.1222	25.0883	29.2152	1.15308	0.524807	0.052233	0.858743
Plekhj1	ENSMUSG00000035278.8	20.2007	22.6509	22.714	25.3725	24.4853	26.537	21.8552	25.4649	0.82746	0.594065	0.0281022	0.858246
2510002D24Rik	ENSMUSG00000071632.10	12.375	11.5749	10.7953	13.2431	14.4637	12.7963	11.5817	13.501	0.456044	0.498329	0.0472319	0.857838
Ndufb11	ENSMUSG00000031059.9	117.27	125.963	116.826	129.841	140.005	149.885	120.02	139.91	2.97435	5.78651	0.0554069	0.857833
Rpl23	ENSMUSG00000071415.6	372.555	407.788	357.382	405.496	485.168	435.958	379.241	442.208	14.9302	23.2108	0.0960744	0.85761
Prdx2	ENSMUSG00000005161.15	52.0521	58.5228	55.2553	60.9559	63.4562	69.0512	55.2767	64.4878	1.86796	2.39315	0.0416152	0.857166
Ndufa12	ENSMUSG00000020022.16	37.7563	39.9309	37.1187	41.7097	47.3041	44.9914	38.2686	44.6684	0.851279	1.62302	0.0392384	0.856727
Dctn6	ENSMUSG00000031516.11	17.9335	19.3956	16.1148	20.0864	21.3354	20.986	17.8146	20.8026	0.948953	0.372046	0.072559	0.856365
Rit1	ENSMUSG00000028057.14	13.489	15.8464	13.9754	16.215	18.3655	16.1307	14.4369	16.9037	0.718566	0.731275	0.0738877	0.854068
Tmed3	ENSMUSG00000032353.8	29.5431	34.7111	30.0217	36.6766	39.5879	34.4047	31.4253	36.8897	1.64871	1.50006	0.0708907	0.851872
Csnk2a1	ENSMUSG00000074698.10	13.6381	12.3985	11.7834	13.7718	14.2893	16.4543	12.6067	14.8385	0.545428	0.821595	0.0964452	0.849593
Pparg	ENSMUSG00000000440.12	14.6035	14.8955	13.3974	17.3821	16.9211	16.1995	14.2988	16.8342	0.458527	0.344133	0.0135857	0.849388
Tmem261	ENSMUSG00000028398.8	27.3052	29.8319	28.5969	35.5938	33.577	31.7882	28.578	33.653	0.729451	1.09925	0.0237925	0.849196
Qdpr	ENSMUSG00000015806.12	22.372	22.7899	22.3186	25.9492	25.9278	27.6039	22.4935	26.4936	0.148998	0.555169	0.0138877	0.849016
Brk1	ENSMUSG00000033940.8	87.0488	95.785	92.7174	103.148	115.136	106.539	91.8504	108.275	2.55891	3.56776	0.0239383	0.84831
Pih1d1	ENSMUSG00000003423.15	16.398	14.7127	14.9797	18.3687	18.7832	17.2115	15.3635	18.1211	0.522967	0.470305	0.0176067	0.847821
Tmem41a	ENSMUSG00000022856.8	16.3795	16.3721	14.4361	18.1339	18.1229	19.5319	15.7292	18.5962	0.646584	0.467849	0.0268107	0.84583
Nudt14	ENSMUSG00000002804.3	25.8708	28.4619	27.9063	31.6741	33.8001	31.8836	27.413	32.4526	0.787599	0.676478	0.00880044	0.844709
Nedd4l	ENSMUSG00000024589.15	14.3471	16.6452	13.3509	18.1753	17.7452	16.5828	14.781	17.5011	0.975416	0.475661	0.0901028	0.844578
Fam104a	ENSMUSG00000041629.7	9.14631	10.754	10.2293	11.324	11.7084	12.6704	10.0432	11.901	0.473338	0.400422	0.0414919	0.843899
Jtb	ENSMUSG00000027937.15	27.755	32.458	29.1684	33.8253	35.169	37.1023	29.7938	35.3655	1.39316	0.951067	0.035912	0.842453
Faap20	ENSMUSG00000073684.13	9.82602	9.8038	10.6442	12.8552	11.0411	12.0403	10.0913	11.9789	0.276497	0.524564	0.0492509	0.842428
Tmem50a	ENSMUSG00000028822.11	62.0391	60.2704	60.8522	67.4598	78.2474	71.7976	61.0539	72.5016	0.520451	3.13394	0.063794	0.842104
Fcf1	ENSMUSG00000021243.14	17.3702	20.1488	20.0705	23.2176	23.7311	21.4783	19.1965	22.809	0.913404	0.681672	0.0377552	0.841619
Ttc5	ENSMUSG00000006288.7	11.8024	10.6315	9.76356	13.3773	11.8113	13.0843	10.7325	12.7576	0.590722	0.48067	0.0588739	0.841262
Slc7a6os	ENSMUSG00000033106.5	13.2676	12.6979	12.7107	14.393	15.7622	15.9544	12.8921	15.3699	0.187821	0.4916	0.025383	0.838789
Sdhb	ENSMUSG00000009863.14	90.1221	97.6408	78.8924	95.092	113.376	109.583	88.8851	106.017	5.44743	5.57124	0.0928194	0.838402
Rps11	ENSMUSG00000003429.11	254.612	265.172	289.521	295.549	359.152	310.993	269.768	321.898	10.3362	19.153	0.0942128	0.838055
Rps18	ENSMUSG00000008668.14	123.225	140.461	141.852	147.775	178.647	157.491	135.179	161.304	5.99064	9.11365	0.084871	0.838038
Rps16	ENSMUSG00000037563.15	178.124	177.609	209.318	206.089	242.88	225.376	188.35	224.782	10.4847	10.6248	0.0711704	0.837925
Rps13	ENSMUSG00000090862.3	87.6949	91.5219	96.2126	101.75	114.858	112.436	91.8098	109.681	2.46306	4.02671	0.0271427	0.837059
Filip1l	ENSMUSG00000043336.14	15.2044	14.074	14.022	17.8986	15.7294	18.1211	14.4335	17.2497	0.385755	0.762856	0.0468251	0.836737
Acp5	ENSMUSG00000001348.14	160.038	165.65	133.549	179.269	174.781	196.124	153.079	183.392	9.89851	6.49663	0.0723368	0.834712
Rps20	ENSMUSG00000028234.6	88.584	86.5111	100.757	99.6049	120.317	111.067	91.9507	110.33	4.44358	5.99053	0.0746948	0.833418
Prr5	ENSMUSG00000036106.15	12.6603	11.4644	10.7241	13.1622	13.3956	15.2624	11.6162	13.94	0.564084	0.664606	0.0576014	0.833301
Rpl21	ENSMUSG00000041453.12	157.499	168.15	161.204	185.701	211.277	187.82	162.285	194.933	3.12183	8.19485	0.043759	0.832516
Nudt16l1	ENSMUSG00000022516.9	17.07	14.3247	16.8123	18.725	20.504	18.7401	16.069	19.323	0.875303	0.59048	0.0439161	0.831598
Nudt3	ENSMUSG00000024213.13	28.0147	26.8241	29.4064	32.8158	33.9949	34.7903	28.0817	33.867	0.746183	0.573572	0.00437168	0.829177
Yipf3	ENSMUSG00000071074.9	39.7869	40.084	33.1651	42.8871	47.9745	45.5396	37.6787	45.4671	2.25842	1.46906	0.0534767	0.828702
Rps9	ENSMUSG00000006333.14	279.074	291.712	302.586	329.566	386.017	338.7	291.124	351.428	6.79365	17.4946	0.0598949	0.828404
Ddrgk1	ENSMUSG00000068290.11	50.6644	53.3207	42.7875	57.6062	59.829	59.9483	48.9242	59.1278	3.16272	0.761601	0.0767893	0.82743
Rps8	ENSMUSG00000047675.15	319.772	329.554	349.516	369.025	436.568	402.499	332.947	402.697	8.75226	19.4983	0.0525394	0.826793
Ndufb7	ENSMUSG00000033938.5	23.485	28.4726	24.397	28.1012	33.8795	30.3894	25.4515	30.79	1.53332	1.68003	0.0793103	0.826616
Rpl26	ENSMUSG00000060938.14	113.314	124.089	120.863	131.849	162.274	139.774	119.422	144.632	3.19257	9.11265	0.0967341	0.825694
Cox7a2l	ENSMUSG00000024248.13	102.582	109.275	87.7895	112.909	131.118	119.626	99.8822	121.218	6.34762	5.31635	0.0633999	0.82399
Txn2	ENSMUSG00000005354.15	42.0071	51.0081	43.879	51.4467	59.8755	54.9134	45.6314	55.4118	2.74213	2.44592	0.0570494	0.823496
Rpl22	ENSMUSG00000028936.15	82.8535	85.9543	88.0291	93.494	114.766	104.244	85.6123	104.168	1.50381	6.14069	0.086715	0.82187
Smim10l1	ENSMUSG00000072704.6	30.2348	31.5898	25.284	34.515	38.2824	33.3225	29.0362	35.3733	1.91645	1.49471	0.063143	0.820851
Ascc1	ENSMUSG00000044475.13	20.2226	20.5201	16.8058	22.9342	25.7692	21.4079	19.1828	23.3704	1.19162	1.27777	0.0749283	0.820815
Snx15	ENSMUSG00000024787.13	10.6866	10.1509	10.7199	11.8297	12.2862	14.4322	10.5191	12.8494	0.184375	0.802293	0.0941425	0.818651
Plpp1	ENSMUSG00000021759.13	22.5351	19.1576	20.9488	25.321	24.898	26.3136	20.8805	25.5109	0.975604	0.41953	0.0272981	0.818496
Sod1	ENSMUSG00000022982.9	345.016	375.912	300.73	405.046	418.487	425.276	340.553	416.27	21.8176	5.94407	0.0650477	0.818105
Trappc4	ENSMUSG00000032112.9	33.1238	42.2473	40.7316	43.0692	49.0579	49.8943	38.7009	47.3405	2.82264	2.14924	0.0760774	0.817501
Cebpa	ENSMUSG00000034957.10	15.8934	19.7761	20.5322	24.9864	20.5385	23.2775	18.7339	22.9341	1.43693	1.29541	0.0964239	0.816856
Arrdc1	ENSMUSG00000026972.15	43.3958	39.0788	32.9633	49.0394	48.2191	44.0839	38.4793	47.1142	3.02649	1.53351	0.0853366	0.816725
Cfl2	ENSMUSG00000062929.7	24.1549	18.8816	20.7195	24.808	26.8373	26.4481	21.252	26.0312	1.54537	0.621809	0.0748982	0.816407
1700021F05Rik	ENSMUSG00000019797.10	23.8818	25.6792	20.7363	27.3936	28.9106	29.8501	23.4324	28.7181	1.44445	0.715619	0.0481625	0.815947
Slc50a1	ENSMUSG00000027953.13	44.0564	49.9927	39.1615	53.5613	51.0766	58.6499	44.4035	54.4293	3.13153	2.2289	0.0659807	0.815802
Mcts1	ENSMUSG00000000355.13	13.4502	11.9996	12.971	16.4041	14.5192	16.2689	12.8069	15.7307	0.426706	0.607018	0.0208639	0.814134
Smdt1	ENSMUSG00000022452.14	97.4034	123.463	107.233	124.448	139.118	139.446	109.366	134.338	7.59789	4.94556	0.0605347	0.814115
Rps17	ENSMUSG00000061787.15	129.087	145.252	135.119	156.48	179.388	167.327	136.486	167.732	4.71619	6.61585	0.0221491	0.813715
0610012G03Rik	ENSMUSG00000107002.1	22.4518	25.16	23.9159	27.4863	31.6318	28.8679	23.8425	29.3287	0.782642	1.21869	0.0257514	0.812943
Cox7a2	ENSMUSG00000032330.6	256.425	321.366	254.516	307.002	364.607	352.769	277.436	341.459	21.9721	17.5642	0.0883882	0.8125
Rbm45	ENSMUSG00000042369.8	20.174	20.6668	19.4071	24.8755	25.4071	23.8931	20.0826	24.7252	0.366498	0.443459	0.00148234	0.81223
Dnajc30	ENSMUSG00000061118.8	10.7512	10.9151	9.04884	12.1231	13.2872	12.4305	10.2384	12.6136	0.596644	0.348287	0.0369988	0.811693
Slc25a3	ENSMUSG00000061904.12	122.164	137.743	104.263	139.093	156.251	153.558	121.39	149.634	9.67255	5.32772	0.0804105	0.811246
Rabggtb	ENSMUSG00000038975.14	17.4558	19.003	16.804	21.802	21.2077	22.6687	17.7542	21.8928	0.6521	0.424204	0.00911193	0.810962
Tm2d3	ENSMUSG00000078681.10	18.4637	21.5421	16.2209	21.0914	22.69	25.6387	18.7422	23.14	1.54237	1.33183	0.0985509	0.809949
Tmem159	ENSMUSG00000030917.13	12.9287	12.8436	11.2515	14.4085	15.1918	16.1393	12.3413	15.2465	0.545445	0.500378	0.0174206	0.80945
Tomm7	ENSMUSG00000028998.6	73.3429	85.636	69.5143	86.5776	100.679	95.3404	76.1644	94.1991	4.86307	4.11058	0.0487607	0.808547
Tmem208	ENSMUSG00000014856.12	18.5797	22.3848	18.1966	22.8703	27.0196	23.4263	19.7203	24.4387	1.3368	1.30036	0.0647071	0.80693
Fdx1	ENSMUSG00000032051.8	21.9754	25.4321	27.9683	28.6604	31.6976	33.3622	25.1253	31.2401	1.73679	1.37646	0.0538455	0.804264
Rps29	ENSMUSG00000034892.8	676.649	769.974	699.897	837.538	978.123	857.606	715.506	891.089	28.0485	43.9007	0.0359439	0.802957
Rpp25l	ENSMUSG00000036114.3	19.8332	23.6705	22.7923	25.718	25.4889	31.4433	22.0987	27.5501	1.16076	1.94773	0.0885996	0.802129
Mrpl34	ENSMUSG00000034880.6	47.9038	61.3615	52.2066	60.7929	71.6907	68.881	53.8239	67.1216	3.96819	3.26661	0.063093	0.801888
Ngrn	ENSMUSG00000047084.8	14.1598	14.0099	11.8888	15.8549	17.2346	16.9192	13.3528	16.6696	0.733296	0.417389	0.0264528	0.80103
Mrps24	ENSMUSG00000020477.10	24.1132	29.2936	27.5412	33.8991	34.2663	33.2592	26.9827	33.8082	1.52133	0.294257	0.0419229	0.79811
Rps27a	ENSMUSG00000020460.15	130.224	147.88	157.025	162.443	199.995	183.186	145.043	181.875	7.86569	10.8601	0.0571092	0.797487
Atp5k	ENSMUSG00000050856.16	172.806	211.331	179.829	208.304	254.061	246.401	187.989	236.255	11.846	14.1498	0.0609235	0.795702
Rpl36a	ENSMUSG00000079435.9	105.101	123.882	111.523	130.088	159.113	139.115	113.502	142.772	5.51109	8.57588	0.0548912	0.794988
Ndufb5	ENSMUSG00000027673.12	19.4586	21.8644	18.0831	22.4682	26.2618	26.1144	19.802	24.9481	1.10499	1.24069	0.0369632	0.793729
Pgls	ENSMUSG00000031807.10	16.6867	19.572	17.0109	22.8725	23.1183	21.2253	17.7565	22.4053	0.912539	0.594275	0.0178559	0.792512
Ndufs7	ENSMUSG00000020153.14	50.1351	52.7928	46.4139	57.2071	68.0804	63.1653	49.7806	62.8176	1.84993	3.14368	0.0330895	0.792463
Hspe1	ENSMUSG00000073676.4	15.4172	20.4127	21.1903	21.5719	25.8713	24.5295	19.0067	23.9909	1.80876	1.27001	0.0948593	0.792246
Tex264	ENSMUSG00000040813.15	20.6867	20.4921	17.713	24.4117	25.4206	24.7283	19.6306	24.8535	0.960434	0.297902	0.0239915	0.789853
1110001J03Rik	ENSMUSG00000019689.4	21.9883	27.9653	22.601	29.036	34.0286	28.9115	24.1849	30.6587	1.89848	1.68532	0.064154	0.788842
Anapc13	ENSMUSG00000035048.13	20.763	21.7286	17.2063	23.7515	26.224	26.0517	19.8993	25.3424	1.37506	0.797011	0.0376275	0.785216
Ndufc1	ENSMUSG00000037152.11	25.8677	31.4167	26.2094	31.3517	37.6188	37.4446	27.8313	35.4717	1.79543	2.0606	0.0500779	0.784606
Glrx5	ENSMUSG00000021102.3	36.3852	49.538	47.1051	49.468	58.8667	61.2702	44.3428	56.535	4.0403	3.60095	0.0882566	0.784342
Trappc6a	ENSMUSG00000002043.17	34.1749	35.3993	26.1596	37.5856	43.753	40.8316	31.9113	40.7234	2.89745	1.78119	0.0730271	0.78361
Ndufs5	ENSMUSG00000028648.13	14.7574	17.3907	13.7798	17.5846	18.8171	22.2423	15.3093	19.548	1.07828	1.39334	0.0779284	0.783166
Pex6	ENSMUSG00000002763.16	14.4937	13.0529	10.7124	15.7462	15.4937	17.6581	12.753	16.2993	1.10182	0.683292	0.0635948	0.782428
Gm28933	ENSMUSG00000099597.1	19.7759	16.9985	13.8794	19.8831	22.1726	22.6892	16.8846	21.5816	1.70314	0.862265	0.0919166	0.78236
Gm13436	ENSMUSG00000083716.4	52.1499	68.2761	54.1951	68.6087	83.8748	70.9769	58.207	74.4868	5.06903	4.74352	0.0792322	0.781441
Ndufa5	ENSMUSG00000023089.12	69.9401	90.6816	71.9101	89.2524	110.569	98.0302	77.5106	99.2839	6.61	6.18542	0.0742224	0.780697
Ndufa2	ENSMUSG00000014294.4	122.294	159.936	134.635	164.94	198.118	171.923	138.955	178.327	11.0789	10.0985	0.0589126	0.779215
Ndufb10	ENSMUSG00000040048.14	129.523	167.821	128.207	161.099	199.373	185.771	141.85	182.081	12.9911	11.2018	0.0803329	0.779051
Snhg8	ENSMUSG00000104960.1	17.3908	15.3347	15.8625	21.5581	20.6016	20.2657	16.196	20.8085	0.616509	0.387149	0.00558718	0.778337
Rpl37	ENSMUSG00000041841.7	292.44	327.238	296.396	366.032	426.125	385.613	305.358	392.59	10.9995	17.6948	0.02	0.777804
Akr7a5	ENSMUSG00000028743.7	20.364	19.4184	14.9518	21.3591	22.803	26.2114	18.2447	23.4578	1.66896	1.43849	0.0785695	0.777768
Rps3a1	ENSMUSG00000028081.6	389.212	447.496	425.111	499.249	590.22	533.338	420.606	540.936	16.9751	26.5345	0.0252355	0.777553
Rpl18	ENSMUSG00000059070.16	81.0949	90.1893	87.9928	100.67	120.032	112.814	86.4257	111.172	2.73975	5.6493	0.0311281	0.777405
Vdac3	ENSMUSG00000008892.12	12.8358	14.8618	11.8223	14.7765	17.8517	18.2631	13.1733	16.9638	0.893514	1.10006	0.0579996	0.776555
Gstz1	ENSMUSG00000021033.10	16.6118	13.912	11.9457	17.2239	18.106	19.4839	14.1565	18.2713	1.35252	0.657627	0.07444	0.774795
Ccdc107	ENSMUSG00000028461.12	25.3848	27.7806	20.9961	31.0263	30.9614	33.8153	24.7205	31.9343	1.98648	0.940676	0.0498002	0.774104
Fau	ENSMUSG00000038274.11	289.147	354.864	293.961	364.358	471.319	379.352	312.657	405.01	21.1489	33.4358	0.0919199	0.771975
Lamtor4	ENSMUSG00000050552.8	30.9398	35.0149	30.1223	39.9627	45.5923	38.9375	32.0257	41.4975	1.51315	2.06867	0.0243953	0.771748
Imp3	ENSMUSG00000032288.9	46.06	53.4161	49.7571	63.4693	70.0069	60.1469	49.7444	64.5411	2.12355	2.89636	0.0174272	0.77074
Cmc1	ENSMUSG00000039163.9	18.4263	21.6222	16.2754	23.5774	27.2548	22.3116	18.7746	24.3812	1.5533	1.4825	0.059481	0.770044
Rpl37a	ENSMUSG00000046330.9	284.989	339.293	291.763	371.089	461.041	357.999	305.348	396.71	17.0848	32.3869	0.0871685	0.769702
B3gat3	ENSMUSG00000071649.5	26.4274	29.8874	24.3049	35.478	36.4493	32.9472	26.8732	34.9582	1.62687	1.04385	0.019313	0.768725
Chchd10	ENSMUSG00000049422.6	193.786	222.389	173.494	236.36	271.805	259.421	196.556	255.862	14.1827	10.3857	0.03195	0.768212
Rps12	ENSMUSG00000061983.6	1497.5	1669.75	1573.03	1784.74	2274.06	2112.33	1580.09	2057.04	49.8489	143.932	0.0673382	0.768138
Hint1	ENSMUSG00000020267.6	346.104	431.727	342.449	453.587	519.424	486.117	373.426	486.376	29.1691	19.0061	0.0392384	0.767773
Pycrl	ENSMUSG00000022571.8	30.0805	28.8493	24.5273	34.0628	33.9576	40.7177	27.819	36.246	1.68379	2.23604	0.0434465	0.767506
Rps26	ENSMUSG00000025362.5	1034.84	1270.78	1029.75	1332.74	1585.71	1442.16	1111.79	1453.54	79.5109	73.2496	0.0344647	0.764886
Acot13	ENSMUSG00000006717.6	39.5365	44.1104	30.1418	47.884	51.7625	49.1618	37.9296	49.6028	4.11165	1.14114	0.0956846	0.764666
Gas5	ENSMUSG00000053332.13	38.5561	35.2277	29.029	41.2756	48.5862	44.6517	34.2709	44.8378	2.79155	2.11243	0.0429992	0.764331
Cox6b1	ENSMUSG00000036751.7	499.973	620.983	460.914	623.542	708.209	737.893	527.29	689.881	48.1844	34.2587	0.0575375	0.76432
Rps10	ENSMUSG00000052146.15	76.3868	84.3543	84.6642	98.4262	116.215	106.668	81.8017	107.103	2.70895	5.13975	0.0218953	0.763767
Atp5j2	ENSMUSG00000038690.15	60.9501	75.4711	56.5339	75.4371	91.8138	85.4162	64.3184	84.2224	5.72026	4.76508	0.0575133	0.763673
Atp6v0e2	ENSMUSG00000039347.7	15.3629	13.64	10.6069	16.6674	16.9232	18.4084	13.2033	17.333	1.39022	0.54277	0.0820604	0.761742
Eef1b2	ENSMUSG00000025967.16	157.871	176.077	155.044	189.022	245.129	208.742	162.997	214.298	6.59062	16.4331	0.0734758	0.760611
Cox4i1	ENSMUSG00000031818.12	381.675	489.392	343.807	487.421	574.578	539.977	404.958	533.992	43.6094	25.3375	0.0778503	0.75836
Rpl9	ENSMUSG00000047215.14	150.719	184.176	159.032	195.329	247.473	212.08	164.643	218.294	10.0574	15.3701	0.0518329	0.754224
Sap30l	ENSMUSG00000020519.5	20.2343	23.4114	19.6659	28.3492	26.3201	29.3077	21.1039	27.9923	1.16536	0.880698	0.0109444	0.753916
Rps24	ENSMUSG00000025290.16	734.557	891.518	770.539	962.944	1217.98	998.52	798.871	1059.82	47.4737	79.7473	0.0610626	0.753784
Uqcc3	ENSMUSG00000071654.5	34.0652	33.8197	27.784	41.961	44.8585	40.4965	31.8896	42.4387	2.05404	1.28163	0.0177181	0.751429
Lsp1	ENSMUSG00000018819.10	17.2539	14.1432	15.7432	24.7747	19.4495	18.763	15.7134	20.9957	0.898096	1.89985	0.0910423	0.748412
Fam162a	ENSMUSG00000003955.7	74.2168	100.295	92.5158	108.249	125.955	122.885	89.0092	119.03	7.72963	5.46264	0.0391722	0.747788
Lsm14b	ENSMUSG00000039108.14	14.3084	14.0291	11.0814	17.5115	17.0735	18.1501	13.1396	17.5784	1.03227	0.312577	0.0405209	0.747489
Zfyve21	ENSMUSG00000021286.7	12.1482	13.6928	9.63929	16.1443	13.4033	18.018	11.8268	15.8552	1.18114	1.33995	0.0881863	0.745923
1810043H04Rik	ENSMUSG00000078572.3	17.1894	20.6238	17.8918	24.9669	28.2365	21.5216	18.5683	24.9083	1.04754	1.93864	0.0617955	0.745466
Ftl1	ENSMUSG00000050708.16	91.5756	113.442	82.0881	112.735	123.405	149.067	95.702	128.402	9.2834	10.7817	0.08455	0.745331
Mkrn1	ENSMUSG00000029922.15	60.628	61.5959	41.4247	65.373	73.5213	80.6804	54.5495	73.1916	6.56838	4.42194	0.0873796	0.745298
Creg1	ENSMUSG00000040713.12	17.4839	17.6656	12.4054	19.3044	19.8086	24.7124	15.8516	21.2751	1.72392	1.72479	0.0902091	0.745078
Rps28	ENSMUSG00000067288.12	79.0875	93.3443	83.5015	106.187	133.676	103.942	85.3111	114.601	4.21387	9.5591	0.0747778	0.744416
Gng11	ENSMUSG00000032766.9	11.2432	10.6053	8.66886	14.1277	15.8224	11.251	10.1725	13.7337	0.774027	1.33427	0.0984232	0.740694
Nenf	ENSMUSG00000037499.9	35.9325	40.9393	35.7405	50.2044	52.1516	50.2526	37.5374	50.8695	1.70181	0.641173	0.00882392	0.737916
Immp1l	ENSMUSG00000042670.5	12.037	16.3657	12.5982	16.6391	20.3219	18.6425	13.667	18.5345	1.35906	1.0645	0.0510277	0.737382
Myeov2	ENSMUSG00000073616.10	24.9786	33.5893	26.8144	33.2291	43.9622	38.8104	28.4608	38.6672	2.61845	3.09921	0.0673889	0.736043
Rplp2	ENSMUSG00000025508.13	277.75	318.721	291.255	363.813	443.938	401.383	295.909	403.044	12.0539	23.1452	0.0259826	0.734184
Rps21	ENSMUSG00000039001.12	270.629	330.733	290.58	349.207	470.594	395.097	297.314	404.966	17.6745	35.3869	0.0740969	0.73417
Gabarapl1	ENSMUSG00000030161.8	25.4252	27.2981	18.7561	31.6647	36.2127	29.4864	23.8264	32.4546	2.5922	1.98146	0.0613958	0.734147
Alkbh7	ENSMUSG00000002661.14	12.9149	14.6436	10.4633	16.363	17.0492	18.4166	12.6739	17.2763	1.21273	0.603589	0.0440027	0.733604
Cox5a	ENSMUSG00000000088.6	211.114	296.277	267.022	324.401	349.418	383.804	258.138	352.541	24.9825	17.2191	0.0421045	0.732221
1110038B12Rik	ENSMUSG00000092203.7	18.3087	19.7211	14.075	22.743	23.924	24.6663	17.3683	23.7778	1.69638	0.560004	0.0518193	0.730442
Cisd1	ENSMUSG00000037710.8	46.6019	65.525	43.1795	64.1952	74.0567	75.1152	51.7688	71.1224	6.94871	3.47702	0.0900758	0.727883
Lgals1	ENSMUSG00000068220.5	116.324	77.886	83.4605	133.549	134.924	118.179	92.5568	128.884	11.9921	5.36708	0.0764095	0.718141
Hint2	ENSMUSG00000028470.10	17.1403	20.8807	15.2732	22.0154	27.308	25.3666	17.7647	24.8967	1.64858	1.54579	0.0345183	0.713539
Atoh1	ENSMUSG00000073043.5	26.0886	23.3233	17.4007	29.8137	28.7894	35.96	22.2709	31.521	2.56258	2.23911	0.0541165	0.70654
Epb41l4aos	ENSMUSG00000087590.2	27.6219	27.8475	22.2242	30.6117	42.8975	36.9703	25.8979	36.8265	1.838	3.54733	0.0715696	0.703241
Rpl38	ENSMUSG00000057322.12	148.127	173.225	148.453	207.697	256.271	208.475	156.602	224.147	8.31217	16.0635	0.033481	0.698655
Bri3	ENSMUSG00000047843.16	12.5596	15.213	12.2882	19.0763	19.9623	18.3026	13.3536	19.1138	0.932986	0.479476	0.0120126	0.698638
Des	ENSMUSG00000026208.9	475.051	325.055	316.985	555.699	543.096	501.189	372.364	533.328	51.3966	16.4761	0.0770031	0.698189
Fam195a	ENSMUSG00000025732.5	14.8203	19.4482	13.6373	22.0753	23.2035	23.9168	15.9686	23.0652	1.77299	0.53609	0.047204	0.692326
Gm561	ENSMUSG00000074754.4	10.8629	11.5375	9.8955	13.9388	17.1791	15.6069	10.7653	15.5749	0.476522	0.935523	0.0199253	0.691195
Cmbl	ENSMUSG00000022235.14	24.336	28.8097	17.5502	29.4974	35.7399	37.6397	23.5653	34.2923	3.27311	2.45939	0.0634269	0.687188
Fbln1	ENSMUSG00000006369.14	19.1142	14.7419	12.5479	21.7601	23.8071	22.0181	15.468	22.5284	1.92998	0.643653	0.0553136	0.6866
Tstd1	ENSMUSG00000103711.1	79.1886	95.9954	52.049	99.8149	110.268	121.27	75.7443	110.451	12.8026	6.19437	0.0957989	0.685773
Higd1a	ENSMUSG00000038412.7	22.6339	31.1957	21.6819	32.6451	41.7152	35.7876	25.1705	36.716	3.0251	2.65913	0.0465173	0.685546
2200002D01Rik	ENSMUSG00000030587.5	130.982	176.33	98.7225	174.83	224.976	192.784	135.345	197.53	22.5094	14.669	0.0923784	0.685187
Phyh	ENSMUSG00000026664.7	67.6143	91.4297	50.0153	91.0083	101.428	114.336	69.6864	102.257	12.0001	6.74692	0.094742	0.68148
Tst	ENSMUSG00000044986.8	127.423	138.405	79.7104	155.311	158.666	193.751	115.179	169.243	18.0157	12.2924	0.0766598	0.680559
Gpx3	ENSMUSG00000018339.11	30.1083	22.0866	37.6247	52.1286	38.4777	41.6502	29.9399	44.0855	4.48625	4.1245	0.0814916	0.679131
H2afj	ENSMUSG00000060032.6	17.9908	27.6652	18.953	32.7339	30.7801	31.6585	21.5363	31.7242	3.07698	0.564975	0.0758513	0.678861
Gmpr	ENSMUSG00000000253.12	11.3024	16.7669	10.6691	21.9787	16.8162	18.5044	12.9128	19.0998	1.93569	1.51974	0.0692665	0.67607
Smco4	ENSMUSG00000058173.11	9.33152	13.9695	10.3307	16.0172	19.733	14.9457	11.2106	16.8986	1.40929	1.45053	0.0482398	0.663402
Ppp1r14a	ENSMUSG00000037166.5	20.0994	17.6248	15.5145	29.7715	29.4762	21.5804	17.7463	26.9427	1.32493	2.68251	0.0563422	0.658667
Chchd2	ENSMUSG00000070493.3	49.8061	69.3481	52.1888	77.6474	96.7264	90.6259	57.1143	88.3332	6.15545	5.62567	0.0203463	0.646578
Ifi27	ENSMUSG00000064215.13	29.1244	29.8965	20.1215	41.7578	45.5867	35.2849	26.3808	40.8765	3.13757	3.00634	0.0290268	0.645379
Fxyd6	ENSMUSG00000066705.6	21.3236	20.3172	13.284	28.6687	32.9625	23.6788	18.3083	28.4367	2.52887	2.68246	0.05171	0.643827
Cda	ENSMUSG00000028755.3	12.5672	16.3398	8.93652	19.6607	23.0959	16.8425	12.6145	19.8664	2.13727	1.80811	0.0623127	0.634968
Cldn15	ENSMUSG00000001739.14	24.2294	28.6412	14.3653	26.7652	38.6381	40.6327	22.412	35.3453	4.22012	4.32855	0.0991985	0.634086
Ociad2	ENSMUSG00000029153.11	21.6466	28.774	12.988	29.4407	32.6766	37.9974	21.1362	33.3716	4.56417	2.49443	0.0973652	0.633359
C3	ENSMUSG00000024164.15	54.0246	27.2539	52.8252	69.5422	77.6427	65.8355	44.7013	71.0068	8.73056	3.48622	0.0792709	0.629535
mt-Rnr1	ENSMUSG00000064337.1	565.931	813.369	435.301	937.758	1207.6	766.154	604.867	970.505	110.862	128.483	0.0989462	0.62325
Cnn1	ENSMUSG00000001349.4	471.696	313.974	264.201	625.72	587.048	485.47	349.957	566.079	62.5424	41.8221	0.0533432	0.618212
Cyp4f14	ENSMUSG00000024292.14	24.707	25.4748	13.2878	34.0411	35.243	33.4467	21.1565	34.2436	3.94061	0.52834	0.0774339	0.617824
Ccdc85b	ENSMUSG00000095098.1	21.9036	24.0845	21.595	35.961	35.171	38.6517	22.5277	36.5946	0.783503	1.05355	0.000648139	0.615602
Cox7a1	ENSMUSG00000074218.3	43.5322	54.652	22.8936	57.1748	78.1361	68.76	40.3593	68.0236	9.30409	6.06221	0.0776308	0.593312
Cryab	ENSMUSG00000032060.9	22.6537	14.9208	12.6074	28.5832	30.8952	25.222	16.7273	28.2335	3.03752	1.647	0.0429678	0.592464
Scand1	ENSMUSG00000046229.9	21.8864	33.4118	35.7969	56.1805	49.6777	48.8503	30.365	51.5695	4.29485	2.31783	0.0214104	0.588817
Actg2	ENSMUSG00000059430.14	858.873	468.578	491.074	1133.67	896.597	1068.65	606.175	1032.97	126.516	70.7233	0.0570032	0.586826
Rgs5	ENSMUSG00000026678.10	18.4973	21.5062	8.67885	24.0982	31.7613	27.8052	16.2275	27.8882	3.87296	2.21255	0.0747667	0.581875
Snord104	ENSMUSG00000065126.1	14.0014	13.053	16.5166	25.8968	24.7242	27.9263	14.5237	26.1824	1.03339	0.93536	0.00116587	0.554711
Gm26917	ENSMUSG00000097971.3	12.0858	20.8501	9.90349	20.3835	28.7358	36.8782	14.2798	28.6658	3.34502	4.76174	0.0760331	0.498148
Guca2a	ENSMUSG00000023247.2	124.309	264.685	96.3469	311.477	349.634	330.893	161.78	330.668	52.0816	11.0158	0.0775227	0.489252
Vip	ENSMUSG00000019772.4	16.2745	37.5084	12.2326	52.5553	54.0251	39.781	22.0052	48.7871	7.83893	4.52301	0.0549953	0.451045
Hspb1	ENSMUSG00000004951.10	30.8228	33.0396	37.3216	90.0993	89.069	59.4048	33.728	79.5244	1.90734	10.0642	0.0409173	0.424122

## Sheet: Colon,p<0.05,|FC|>1.5
								Colon
ID	Treatment	cpko	cpko	cpko	cflox	cflox	cflox	Average		Sem		TTEST	FC (PKO/Flox)
Short IDs	IDs	438cpko	439pko	490cpko	454cflox	462cflox	491cflox	PKO	Flox	PKO	Flox
Clca3b	ENSMUSG00000037033.9	242.257	408.687	368.535	186.408	194.984	72.708	339.827	151.367	50.1428	39.4071	0.0446852	2.24506
Atp12a	ENSMUSG00000022229.2	129.329	186.798	185.785	93.7923	93.6055	80.8727	167.304	89.4235	18.9898	4.27573	0.0486205	1.87092
Gfpt1	ENSMUSG00000029992.14	122.014	114.212	104.407	49.036	83.8951	64.8667	113.544	65.9326	5.09371	10.077	0.0250401	1.72213
Nfkbiz	ENSMUSG00000035356.16	35.1834	43.4741	48.3883	29.3397	24.9387	21.2169	42.3486	25.1651	3.85324	2.34759	0.0268148	1.68283
Muc4	ENSMUSG00000079620.13	9.5302	8.71651	11.7775	6.82728	5.60638	5.96238	10.0081	6.13201	0.915379	0.362505	0.0374264	1.6321
Slpi	ENSMUSG00000017002.14	244.531	204.383	265.296	184.654	133.306	128.616	238.07	148.859	17.8783	17.949	0.0244189	1.5993
Rp2	ENSMUSG00000060090.16	10.899	11.5338	12.8574	7.70979	8.03056	8.39683	11.7634	8.04573	0.576897	0.198476	0.0152602	1.46207
Abcg5	ENSMUSG00000040505.13	9.65958	12.7673	11.2707	9.24356	7.20521	7.02941	11.2325	7.82606	0.89732	0.710564	0.0436224	1.43527
Rpl38	ENSMUSG00000057322.12	148.127	173.225	148.453	207.697	256.271	208.475	156.602	224.147	8.31217	16.0635	0.033481	0.698655
Bri3	ENSMUSG00000047843.16	12.5596	15.213	12.2882	19.0763	19.9623	18.3026	13.3536	19.1138	0.932986	0.479476	0.0120126	0.698638
Fam195a	ENSMUSG00000025732.5	14.8203	19.4482	13.6373	22.0753	23.2035	23.9168	15.9686	23.0652	1.77299	0.53609	0.047204	0.692326
Gm561	ENSMUSG00000074754.4	10.8629	11.5375	9.8955	13.9388	17.1791	15.6069	10.7653	15.5749	0.476522	0.935523	0.0199253	0.691195
Higd1a	ENSMUSG00000038412.7	22.6339	31.1957	21.6819	32.6451	41.7152	35.7876	25.1705	36.716	3.0251	2.65913	0.0465173	0.685546
Smco4	ENSMUSG00000058173.11	9.33152	13.9695	10.3307	16.0172	19.733	14.9457	11.2106	16.8986	1.40929	1.45053	0.0482398	0.663402
Chchd2	ENSMUSG00000070493.3	49.8061	69.3481	52.1888	77.6474	96.7264	90.6259	57.1143	88.3332	6.15545	5.62567	0.0203463	0.646578
Ifi27	ENSMUSG00000064215.13	29.1244	29.8965	20.1215	41.7578	45.5867	35.2849	26.3808	40.8765	3.13757	3.00634	0.0290268	0.645379
Ccdc85b	ENSMUSG00000095098.1	21.9036	24.0845	21.595	35.961	35.171	38.6517	22.5277	36.5946	0.783503	1.05355	0.000648139	0.615602
Cryab	ENSMUSG00000032060.9	22.6537	14.9208	12.6074	28.5832	30.8952	25.222	16.7273	28.2335	3.03752	1.647	0.0429678	0.592464
Scand1	ENSMUSG00000046229.9	21.8864	33.4118	35.7969	56.1805	49.6777	48.8503	30.365	51.5695	4.29485	2.31783	0.0214104	0.588817
Snord104	ENSMUSG00000065126.1	14.0014	13.053	16.5166	25.8968	24.7242	27.9263	14.5237	26.1824	1.03339	0.93536	0.00116587	0.554711
Hspb1	ENSMUSG00000004951.10	30.8228	33.0396	37.3216	90.0993	89.069	59.4048	33.728	79.5244	1.90734	10.0642	0.0409173	0.424122

## Sheet: Small intestine, p<0.1
						Small Intestine
ID	Treatment	ipko	ipko	iflox	iflox	Average		Sem		TTEST	FC (PKO/Flox)
Short IDs	IDs	472ipko	473ipko	440iflox	462iflox	PKO	Flox	PKO	Flox
Arl14	ENSMUSG00000098207.1	23.8732	24.6904	4.98324	1.71702	24.2818	3.35013	0.408634	1.63311	0.0383888	7.24802
Igkv1-117	ENSMUSG00000094335.2	36.0092	25.3906	6.21482	2.55003	30.6999	4.38242	5.30928	1.8324	0.0983124	7.00523
Clca3b	ENSMUSG00000037033.9	44.4825	48.4869	8.96443	11.2988	46.4847	10.1316	2.00222	1.16717	0.00944307	4.58809
Ccnd1	ENSMUSG00000070348.5	13.1066	11.5357	2.55605	3.72927	12.3212	3.14266	0.785477	0.58661	0.0142949	3.92061
Ccnb2	ENSMUSG00000032218.6	13.5156	15.4417	3.64421	4.33004	14.4787	3.98713	0.963032	0.342917	0.0369314	3.63135
Ighv1-64	ENSMUSG00000094088.2	13.2629	15.4718	4.82707	3.28728	14.3673	4.05718	1.10447	0.769894	0.0226405	3.54122
Cdc20	ENSMUSG00000006398.15	11.2483	12.8214	3.23201	4.14053	12.0349	3.68627	0.786528	0.454261	0.022502	3.26478
Ube2c	ENSMUSG00000001403.13	12.8868	13.7342	3.89961	4.61461	13.3105	4.25711	0.423679	0.357504	0.00419778	3.12666
Cdca3	ENSMUSG00000023505.13	11.5346	13.7119	4.30005	5.07667	12.6233	4.68836	1.08866	0.388313	0.0605802	2.69247
Vipr1	ENSMUSG00000032528.4	39.2405	50.0498	20.0171	15.6158	44.6451	17.8165	5.40465	2.20067	0.090415	2.50583
Rcc2	ENSMUSG00000040945.13	13.4537	13.394	6.01974	5.65696	13.4238	5.83835	0.029839	0.181393	0.0127587	2.29925
Clic1	ENSMUSG00000007041.9	127.328	137.956	64.8714	54.3056	132.642	59.5885	5.3139	5.28292	0.0103586	2.22597
Impdh2	ENSMUSG00000062867.13	11.4411	12.651	6.0358	4.89853	12.046	5.46716	0.604962	0.568634	0.0157279	2.20334
Lmnb1	ENSMUSG00000024590.8	15.7033	20.011	6.98839	9.3748	17.8571	8.18159	2.15384	1.1932	0.0868567	2.1826
Slc10a5	ENSMUSG00000058921.3	10.0577	10.7352	5.32533	4.47242	10.3965	4.89887	0.338736	0.426458	0.0114028	2.12222
C1qbp	ENSMUSG00000018446.8	18.192	21.297	9.7934	9.00712	19.7445	9.40026	1.55249	0.393137	0.0792117	2.10042
Sf3b3	ENSMUSG00000033732.9	13.1653	15.8281	7.72181	6.72834	14.4967	7.22508	1.33138	0.496731	0.0841468	2.00645
Fkbp4	ENSMUSG00000030357.10	71.578	84.1013	42.9202	36.8477	77.8397	39.884	6.26164	3.03623	0.0618214	1.95165
Cast	ENSMUSG00000021585.8	123.674	127.613	72.0028	57.1816	125.644	64.5922	1.96942	7.41059	0.0613433	1.94518
Hjurp	ENSMUSG00000044783.16	15.1707	13.2785	6.55671	8.16726	14.2246	7.36199	0.946098	0.805275	0.0330291	1.93217
Arhgap5	ENSMUSG00000035133.8	24.1977	26.6745	13.2951	13.129	25.4361	13.2121	1.23841	0.0830166	0.0632159	1.92522
Mmp7	ENSMUSG00000018623.9	14.8172	13.3857	6.89126	7.79114	14.1014	7.3412	0.715728	0.44994	0.0245811	1.92086
Sema7a	ENSMUSG00000038264.7	10.9844	11.7259	6.34419	5.55402	11.3552	5.9491	0.370734	0.395083	0.0100282	1.90872
Srsf2	ENSMUSG00000034120.18	31.6048	38.5644	14.9417	21.8987	35.0846	18.4202	3.4798	3.47853	0.0772148	1.90468
Samhd1	ENSMUSG00000027639.16	15.1912	16.4559	8.59865	8.05634	15.8236	8.3275	0.632345	0.271155	0.0276594	1.90016
Ccnd2	ENSMUSG00000000184.12	15.8421	14.6463	7.3903	8.65661	15.2442	8.02346	0.597866	0.633154	0.0143736	1.89995
Ifrd2	ENSMUSG00000010048.10	12.4264	9.9273	5.36395	6.77371	11.1769	6.06883	1.24957	0.70488	0.0987272	1.84169
Cdk4	ENSMUSG00000006728.12	17.2215	15.848	9.90466	8.08812	16.5348	8.99639	0.686756	0.908268	0.0263867	1.83793
Srebf1	ENSMUSG00000020538.15	15.848	18.4898	9.11369	9.69137	17.1689	9.40253	1.32094	0.288839	0.0946854	1.82599
Ighv1-53	ENSMUSG00000093894.1	11.8151	10.1382	5.6243	6.50232	10.9766	6.06331	0.838416	0.439008	0.0611746	1.81034
Ddx39	ENSMUSG00000005481.17	9.98829	10.6037	6.07894	5.64491	10.296	5.86192	0.307685	0.217014	0.01039	1.75642
Stk10	ENSMUSG00000020272.8	17.1832	15.6001	9.90278	8.80624	16.3916	9.35451	0.791578	0.548268	0.0247862	1.75227
Raver1	ENSMUSG00000010205.10	29.5876	28.9332	17.5784	15.9231	29.2604	16.7508	0.327201	0.827642	0.0220036	1.74681
Pgam1	ENSMUSG00000011752.6	12.1228	14.8296	7.02381	8.41377	13.4762	7.71879	1.35343	0.694982	0.0977347	1.74589
Cherp	ENSMUSG00000052488.6	12.6275	12.083	7.12801	7.05996	12.3553	7.09398	0.272236	0.0340241	0.0304353	1.74165
Tubb5	ENSMUSG00000001525.10	43.9913	50.0892	29.4148	25.4962	47.0403	27.4555	3.04895	1.9593	0.0454776	1.71333
Dyrk2	ENSMUSG00000028630.8	17.9707	19.0845	10.7895	10.8802	18.5276	10.8348	0.556943	0.0453909	0.0446965	1.71
Smap1	ENSMUSG00000026155.13	10.0572	11.711	7.29124	5.44865	10.8841	6.36994	0.826875	0.921296	0.0688429	1.70866
Gpd1l	ENSMUSG00000050627.13	22.6744	25.4278	14.3719	13.8639	24.0511	14.1179	1.3767	0.253984	0.07909	1.70358
Nhp2	ENSMUSG00000001056.3	18.1856	20.1971	11.6235	10.9535	19.1913	11.2885	1.00571	0.335017	0.0576982	1.70007
Mogs	ENSMUSG00000030036.8	15.874	16.3652	10.3122	8.69744	16.1196	9.5048	0.245626	0.807361	0.0578391	1.69594
Zfp36l2	ENSMUSG00000045817.8	38.3249	35.7649	23.0973	20.6895	37.0449	21.8934	1.28005	1.20389	0.0133364	1.69206
Cnn3	ENSMUSG00000053931.11	15.2158	14.6108	9.05619	8.67881	14.9133	8.8675	0.302472	0.18869	0.00714388	1.68179
Mrps28	ENSMUSG00000040269.5	17.0494	20.1153	11.8963	10.3436	18.5823	11.12	1.53298	0.776362	0.081583	1.67108
1810011O10Rik	ENSMUSG00000056313.5	70.2687	69.7646	43.3551	40.8923	70.0166	42.1237	0.252047	1.23141	0.0225305	1.66217
Hmgb2	ENSMUSG00000054717.7	14.8532	15.4409	9.06937	9.22041	15.1471	9.14489	0.293843	0.0755207	0.0223901	1.65634
Hnrnpa3	ENSMUSG00000059005.13	31.081	36.9706	23.0308	18.2756	34.0258	20.6532	2.94479	2.37763	0.0762425	1.64749
B4galnt1	ENSMUSG00000006731.9	127.96	106.827	83.0178	60.3225	117.394	71.6702	10.5668	11.3477	0.0989198	1.63797
Acat1	ENSMUSG00000032047.5	31.512	31.17	19.355	19.0125	31.341	19.1838	0.170998	0.171241	0.000396008	1.63373
Srp72	ENSMUSG00000036323.14	12.4307	14.1511	8.43492	7.90113	13.2909	8.16803	0.860202	0.266892	0.0830819	1.62719
Ncl	ENSMUSG00000026234.12	19.142	20.9784	13.6335	11.0641	20.0602	12.3488	0.918203	1.28471	0.0479451	1.62446
Ccdc85c	ENSMUSG00000084883.1	16.0758	15.8318	10.0849	9.56906	15.9538	9.82699	0.121999	0.25793	0.00918248	1.62347
Baz2a	ENSMUSG00000040054.15	16.6595	18.6393	10.8537	10.8931	17.6494	10.8734	0.989906	0.0197073	0.0922408	1.62317
Egln3	ENSMUSG00000035105.5	38.3833	44.0266	22.9607	27.9776	41.205	25.4691	2.82169	2.50845	0.0542843	1.61784
Tomm70a	ENSMUSG00000022752.8	22.5916	23.4493	15.6912	12.7911	23.0204	14.2412	0.428883	1.45005	0.0832055	1.61647
Gpx1	ENSMUSG00000063856.7	165.531	160.462	97.7867	104.236	162.996	101.012	2.5342	3.22487	0.00542526	1.61364
Mlec	ENSMUSG00000048578.11	75.7922	72.352	44.3311	47.5772	74.0721	45.9541	1.72011	1.62308	0.00708685	1.61187
Ranbp1	ENSMUSG00000005732.14	28.4643	31.6773	19.8221	17.5618	30.0708	18.6919	1.60647	1.13012	0.036343	1.60876
Ssx2ip	ENSMUSG00000036825.12	14.3314	16.168	9.75656	9.23039	15.2497	9.49348	0.91831	0.263087	0.0810219	1.60634
Bop1	ENSMUSG00000022557.10	15.2444	15.5218	10.4114	8.75686	15.3831	9.58414	0.138717	0.827283	0.0829505	1.60506
Hmbs	ENSMUSG00000032126.15	12.2201	12.9593	7.90678	7.92018	12.5897	7.91348	0.369576	0.00669985	0.0501402	1.59092
Ints3	ENSMUSG00000027933.11	10.081	12.0133	7.87989	6.07509	11.0472	6.97749	0.966177	0.902402	0.0918353	1.58326
Fbxo34	ENSMUSG00000037536.13	11.3174	11.8052	7.6799	6.92933	11.5613	7.30461	0.243928	0.375285	0.017416	1.58274
Kars	ENSMUSG00000031948.13	41.7732	46.4705	29.1287	26.8925	44.1218	28.0106	2.34863	1.11808	0.05279	1.57518
Eif3b	ENSMUSG00000056076.13	39.7439	47.6916	30.972	24.6078	43.7178	27.7899	3.97386	3.1821	0.0941446	1.57315
Edem3	ENSMUSG00000043019.12	17.9293	16.9387	11.0114	11.1549	17.434	11.0832	0.495283	0.0717731	0.0453823	1.57302
Psme3	ENSMUSG00000078652.9	36.0897	38.6034	25.1196	22.374	37.3466	23.7468	1.25685	1.37279	0.018607	1.5727
Sec16a	ENSMUSG00000026924.17	15.8445	14.2225	9.89706	9.24333	15.0335	9.5702	0.811034	0.326869	0.061595	1.57087
Ssrp1	ENSMUSG00000027067.16	18.5837	22.2079	14.4529	11.5615	20.3958	13.0072	1.81209	1.4457	0.0914334	1.56803
Sf3a1	ENSMUSG00000002129.11	10.8758	12.2753	7.59855	7.17052	11.5755	7.38453	0.699722	0.214016	0.0830543	1.56754
Ltv1	ENSMUSG00000019814.4	11.7638	13.0801	8.08545	7.80803	12.4219	7.94674	0.658124	0.138709	0.0817529	1.56315
Atg2a	ENSMUSG00000024773.14	9.68619	10.3997	6.9784	5.87373	10.0429	6.42607	0.356744	0.552333	0.0439056	1.56284
Ran	ENSMUSG00000029430.13	29.4902	31.1307	20.1732	18.7366	30.3104	19.4549	0.820277	0.7183	0.0105214	1.55799
Dock5	ENSMUSG00000044447.4	13.2112	15.62	10.1015	8.42694	14.4156	9.26421	1.2044	0.837273	0.0851676	1.55605
Mrpl45	ENSMUSG00000018882.12	12.1713	12.4442	8.68243	7.31417	12.3078	7.9983	0.136423	0.684129	0.0898273	1.5388
Ahcyl1	ENSMUSG00000027893.14	21.1492	20.1712	14.591	12.5563	20.6602	13.5737	0.489003	1.01735	0.0512493	1.52208
Anp32e	ENSMUSG00000015749.12	15.3177	18.1835	11.9265	10.0892	16.7506	11.0079	1.43288	0.918662	0.0965763	1.52169
Hn1l	ENSMUSG00000024165.8	21.7298	20.0664	14.971	12.5531	20.8981	13.762	0.831687	1.20898	0.0502123	1.51853
Srrm1	ENSMUSG00000028809.16	17.6963	19.2767	11.9688	12.399	18.4865	12.1839	0.790205	0.215101	0.0629711	1.51729
Eif3l	ENSMUSG00000033047.4	49.5596	56.4439	36.1963	33.792	53.0017	34.9941	3.44217	1.20216	0.0916833	1.51459
Rpl14	ENSMUSG00000025794.8	211.673	234.079	150.932	144.475	222.876	147.704	11.203	3.22839	0.0747833	1.50894
Trim28	ENSMUSG00000005566.14	23.2942	22.3965	16.608	13.7415	22.8454	15.1748	0.448849	1.43328	0.0936753	1.50549
Serbp1	ENSMUSG00000036371.6	10.4763	11.8494	8.10307	6.74173	11.1628	7.4224	0.686566	0.680671	0.0607874	1.50394
Anp32b	ENSMUSG00000028333.10	45.8485	52.285	34.8143	30.9414	49.0668	32.8779	3.21821	1.93645	0.0699787	1.49239
Mrpl16	ENSMUSG00000024683.5	17.2018	18.2297	12.1797	11.5833	17.7157	11.8815	0.513963	0.298159	0.0201191	1.49104
Nisch	ENSMUSG00000021910.15	10.5967	11.8166	7.59943	7.44434	11.2067	7.52189	0.609955	0.0775444	0.0999342	1.48987
Ubac1	ENSMUSG00000036352.16	11.2346	11.9272	7.93741	7.61157	11.5809	7.77449	0.346302	0.162924	0.0275762	1.4896
Nfatc3	ENSMUSG00000031902.9	12.2065	12.6342	9.14335	7.6348	12.4204	8.38908	0.213841	0.754276	0.0974374	1.48054
Dynll2	ENSMUSG00000020483.14	78.9536	73.6494	54.5497	48.6778	76.3015	51.6138	2.65207	2.93595	0.0253557	1.47832
Osbp	ENSMUSG00000024687.10	27.2481	25.7458	17.7931	18.1344	26.4969	17.9637	0.751137	0.170636	0.0457706	1.47502
Phb2	ENSMUSG00000004264.17	33.2285	33.8024	23.9295	21.5659	33.5155	22.7477	0.286968	1.1818	0.0568738	1.47335
Ddb1	ENSMUSG00000024740.9	56.7393	58.8375	41.6169	36.9514	57.7884	39.2842	1.04912	2.33277	0.0454183	1.47104
Elf1	ENSMUSG00000036461.15	20.575	23.1862	16.0164	13.7699	21.8806	14.8931	1.30557	1.1232	0.0578118	1.46917
Prep	ENSMUSG00000019849.10	19.6732	19.3157	13.8708	12.7306	19.4945	13.3007	0.178788	0.570094	0.0407372	1.46567
Ide	ENSMUSG00000056999.14	16.8846	19.6858	13.8209	11.146	18.2852	12.4835	1.40064	1.33746	0.0959436	1.46475
Desi1	ENSMUSG00000022472.16	13.0241	12.2795	8.10416	9.22622	12.6518	8.66519	0.372272	0.561034	0.0375926	1.46007
Rpl7l1	ENSMUSG00000063888.6	18.7983	21.4266	14.9447	12.6199	20.1124	13.7823	1.31418	1.1624	0.0704985	1.45929
Pycard	ENSMUSG00000030793.4	31.9398	35.9923	21.3654	25.284	33.9661	23.3247	2.02625	1.95929	0.0636546	1.45623
Hnrnpab	ENSMUSG00000020358.17	59.8309	65.9248	46.4759	40.1305	62.8778	43.3032	3.04697	3.17267	0.0471111	1.45204
Nsd1	ENSMUSG00000021488.7	13.4825	12.0395	9.22933	8.34747	12.761	8.7884	0.721494	0.440933	0.0602242	1.45203
Hacd3	ENSMUSG00000033629.5	18.3524	19.4658	12.6395	13.4177	18.9091	13.0286	0.556694	0.389105	0.0181847	1.45135
Gspt1	ENSMUSG00000062203.14	17.1453	19.2632	13.4793	11.6814	18.2043	12.5804	1.05898	0.898945	0.0584157	1.44704
Smc1a	ENSMUSG00000041133.11	11.6067	13.3773	9.54162	7.73101	12.492	8.63632	0.885286	0.905306	0.0931004	1.44645
Trak1	ENSMUSG00000032536.10	17.4403	18.8547	11.9484	13.3739	18.1475	12.6612	0.707208	0.712717	0.0319022	1.43332
Ttc9c	ENSMUSG00000071660.10	10.4193	11.4291	7.71174	7.54676	10.9242	7.62925	0.504919	0.08249	0.0897117	1.43188
Rad23a	ENSMUSG00000003813.15	12.7056	13.5446	9.72075	8.61661	13.1251	9.16868	0.419516	0.552067	0.0342862	1.43151
Sbno2	ENSMUSG00000035673.9	27.2557	26.006	18.4	18.8116	26.6308	18.6058	0.62488	0.205768	0.0321775	1.43132
Psmd1	ENSMUSG00000026229.17	11.0089	12.1645	8.84578	7.39348	11.5867	8.11963	0.577804	0.726154	0.0698248	1.427
Rps8	ENSMUSG00000047675.15	178.876	197.396	135.552	128.595	188.136	132.074	9.25961	3.4786	0.0737859	1.42448
Hdgf	ENSMUSG00000004897.16	60.6531	67.084	48.1726	41.5295	63.8686	44.8511	3.21542	3.32155	0.0544193	1.42401
Arid1a	ENSMUSG00000007880.16	10.7034	10.3972	7.26336	7.56009	10.5503	7.41172	0.153106	0.148368	0.00460108	1.42347
Sec61a1	ENSMUSG00000030082.14	27.7583	25.6347	18.3634	19.3527	26.6965	18.858	1.06182	0.494606	0.04858	1.41565
Ptma	ENSMUSG00000026238.14	100.217	112.007	79.3396	70.596	106.112	74.9678	5.89483	4.37182	0.0589819	1.41543
Trappc8	ENSMUSG00000033382.13	14.9593	14.0494	10.7719	9.72879	14.5043	10.2503	0.454968	0.52154	0.0266011	1.41501
Fut8	ENSMUSG00000021065.15	16.3833	18.4151	13.2319	11.4028	17.3992	12.3174	1.01589	0.914574	0.0664402	1.41257
Etv3	ENSMUSG00000003382.18	10.1976	10.7462	7.27178	7.5668	10.4719	7.41929	0.274333	0.14751	0.0229285	1.41144
Tm9sf1	ENSMUSG00000002320.15	15.2352	16.5445	10.9663	11.5562	15.8898	11.2612	0.654656	0.294942	0.0530342	1.41102
Rpl13	ENSMUSG00000000740.11	53.1092	59.8612	38.2756	41.8607	56.4852	40.0682	3.37599	1.79259	0.079359	1.40973
Usp22	ENSMUSG00000042506.15	12.1037	13.4452	9.77144	8.40803	12.7745	9.08974	0.67075	0.681706	0.0612675	1.40537
Wdr82	ENSMUSG00000020257.12	10.6955	10.7873	7.97437	7.33704	10.7414	7.6557	0.0458786	0.318666	0.0607651	1.40306
Fam91a1	ENSMUSG00000037119.3	18.3579	18.8519	13.8334	12.7252	18.6049	13.2793	0.24697	0.554116	0.0352586	1.40104
Ubp1	ENSMUSG00000009741.14	19.4505	22.0021	15.4874	14.2068	20.7263	14.8471	1.2758	0.640273	0.0885513	1.39598
Hdac3	ENSMUSG00000024454.15	17.3118	17.7123	12.6014	12.4913	17.512	12.5464	0.200227	0.0550264	0.0171232	1.39578
Xrn2	ENSMUSG00000027433.5	14.2798	16.1014	11.6895	10.0806	15.1906	10.885	0.910794	0.804461	0.0728347	1.39555
Hnrnpm	ENSMUSG00000059208.14	31.3409	35.6763	25.7915	22.2519	33.5086	24.0217	2.16773	1.76984	0.0813803	1.39493
Upf1	ENSMUSG00000058301.6	23.3816	25.2858	18.5352	16.3988	24.3337	17.467	0.952103	1.0682	0.0418409	1.39313
Mtmr12	ENSMUSG00000039458.14	11.7291	12.565	8.80008	8.66169	12.1471	8.73088	0.417929	0.0691953	0.0708269	1.39127
Wapl	ENSMUSG00000041408.16	19.0751	18.5134	14.4695	12.6618	18.7943	13.5657	0.280883	0.903848	0.0858741	1.38543
Mcur1	ENSMUSG00000021371.4	18.2287	17.2822	13.1212	12.5119	17.7554	12.8166	0.47326	0.304647	0.0202738	1.38535
Brd4	ENSMUSG00000024002.16	14.6085	15.5252	11.3465	10.4185	15.0668	10.8825	0.458361	0.463996	0.0234533	1.3845
Cct2	ENSMUSG00000034024.7	80.2402	90.8752	66.1443	57.4844	85.5577	61.8143	5.31751	4.32995	0.0785869	1.38411
Npm3	ENSMUSG00000056209.7	13.6201	14.5333	10.3017	10.0544	14.0767	10.1781	0.456623	0.123634	0.0584352	1.38305
Lima1	ENSMUSG00000023022.13	55.8485	61.2892	45.644	39.0629	58.5689	42.3534	2.72039	3.29055	0.0663585	1.38286
Acad11	ENSMUSG00000090150.8	11.6969	10.4039	8.42817	7.57978	11.0504	8.00398	0.646506	0.424198	0.0742669	1.38061
Safb	ENSMUSG00000071054.12	12.5187	13.7709	9.14276	9.96366	13.1448	9.55321	0.62613	0.410451	0.0540419	1.37596
Idh3a	ENSMUSG00000032279.10	52.9189	49.6025	36.8012	37.9317	51.2607	37.3665	1.65819	0.565242	0.052624	1.37184
Mov10	ENSMUSG00000002227.15	15.835	14.2687	9.95062	11.9966	15.0519	10.9736	0.783161	1.02298	0.0945904	1.37164
Lclat1	ENSMUSG00000054469.13	22.8014	24.8031	16.9018	17.8099	23.8022	17.3558	1.00083	0.45402	0.0598557	1.37142
Acap2	ENSMUSG00000049076.9	13.6337	13.5655	9.98018	9.86163	13.5996	9.9209	0.0340965	0.0592725	0.00136308	1.37081
Vdr	ENSMUSG00000022479.15	82.93	89.2436	62.6111	63.061	86.0868	62.836	3.15678	0.224952	0.0845548	1.37002
Zdhhc6	ENSMUSG00000024982.9	15.0156	16.2576	11.5803	11.2694	15.6366	11.4249	0.620975	0.155447	0.0779754	1.36864
Dopey2	ENSMUSG00000022946.8	15.097	16.5212	11.7545	11.3501	15.8091	11.5523	0.712072	0.202214	0.0858019	1.36848
Usp12	ENSMUSG00000029640.17	25.1387	25.0304	19.0713	17.6089	25.0846	18.3401	0.0541828	0.731178	0.0674152	1.36774
Wasf2	ENSMUSG00000028868.13	32.9723	29.3242	24.1677	21.4339	31.1483	22.8008	1.82401	1.36688	0.0751868	1.3661
Aggf1	ENSMUSG00000021681.8	12.1291	13.191	10.0212	8.5399	12.66	9.28056	0.530967	0.740664	0.0760942	1.36415
Rpl12	ENSMUSG00000038900.17	74.1438	80.0036	58.4951	54.5434	77.0737	56.5192	2.92991	1.97581	0.0379708	1.36367
Nacc1	ENSMUSG00000001910.4	23.5507	26.4532	18.9568	17.7292	25.0019	18.343	1.45127	0.613802	0.0979386	1.36302
Ctcf	ENSMUSG00000005698.15	14.0701	15.5578	11.4643	10.2923	14.8139	10.8783	0.743819	0.585983	0.0583634	1.36179
Sf3a2	ENSMUSG00000020211.15	15.9539	15.7337	11.9771	11.2997	15.8438	11.6384	0.110098	0.338718	0.0338563	1.36134
Rpl10a	ENSMUSG00000037805.14	40.0341	43.2868	27.9376	33.3114	41.6604	30.6245	1.62636	2.6869	0.0950454	1.36036
Sarnp	ENSMUSG00000078427.2	11.3926	12.427	9.31244	8.20826	11.9098	8.76035	0.517185	0.552093	0.053528	1.35951
Pak4	ENSMUSG00000030602.13	28.5466	25.3895	21.6224	18.1046	26.9681	19.8635	1.57856	1.75889	0.0964665	1.35767
Fbxl19	ENSMUSG00000030811.14	11.4784	12.5798	9.31309	8.40974	12.0291	8.86141	0.550707	0.451672	0.0503442	1.35747
1810026J23Rik	ENSMUSG00000048429.10	9.79718	10.2251	7.70885	7.04473	10.0111	7.37679	0.213941	0.332057	0.0320344	1.35711
Gpsm2	ENSMUSG00000027883.15	18.1769	16.4376	13.7091	11.8191	17.3072	12.7641	0.869653	0.944998	0.0721664	1.35593
Tmem131	ENSMUSG00000026116.11	22.6844	25.4275	19.3109	16.1744	24.056	17.7426	1.37151	1.56825	0.0958554	1.35583
Rps6	ENSMUSG00000028495.14	107.273	111.376	81.1607	80.2663	109.325	80.7135	2.05103	0.447209	0.0371598	1.35448
Lsm4	ENSMUSG00000031848.15	42.2483	44.8802	32.5901	31.821	43.5642	32.2055	1.31592	0.384578	0.0556079	1.35269
Col4a3bp	ENSMUSG00000021669.14	11.7242	10.9881	8.27814	8.55103	11.3562	8.41458	0.36805	0.136446	0.052645	1.34958
Arfgef1	ENSMUSG00000067851.11	20.9101	22.907	17.5643	14.9069	21.9085	16.2356	0.998447	1.32868	0.0844402	1.34941
Sf3a3	ENSMUSG00000028902.4	9.96028	11.0053	8.08632	7.47796	10.4828	7.78214	0.52249	0.304183	0.0684739	1.34703
U2af1	ENSMUSG00000061613.12	36.4007	39.3943	29.3004	27.0774	37.8975	28.1889	1.49682	1.11152	0.0412741	1.34441
Cox15	ENSMUSG00000040018.9	12.0685	12.3863	9.42112	8.77867	12.2274	9.0999	0.158907	0.321225	0.0309226	1.34368
Banf1	ENSMUSG00000024844.14	101.919	105.623	82.2515	72.3854	103.771	77.3184	1.85218	4.93307	0.0857823	1.34213
Ccar1	ENSMUSG00000020074.6	16.2641	16.6638	12.5749	11.9631	16.464	12.269	0.199848	0.3059	0.0125298	1.34191
Snw1	ENSMUSG00000021039.8	12.2979	13.5508	10.1544	9.17148	12.9244	9.66296	0.626475	0.491484	0.060056	1.33751
Mta2	ENSMUSG00000071646.9	29.7241	31.7072	24.8277	21.2978	30.7157	23.0627	0.991518	1.76497	0.0907917	1.33183
Mrpl49	ENSMUSG00000007338.9	16.0782	17.8707	13.5344	12.0389	16.9745	12.7867	0.896256	0.74774	0.0729766	1.32752
Kdm6b	ENSMUSG00000018476.7	13.9567	13.2781	10.9392	9.58394	13.6174	10.2616	0.339314	0.677621	0.0802024	1.32703
Chuk	ENSMUSG00000025199.16	20.989	21.874	15.9525	16.3635	21.4315	16.158	0.442529	0.205514	0.0250054	1.32637
Hars	ENSMUSG00000001380.6	21.5071	23.4296	17.9123	16.0408	22.4684	16.9766	0.961238	0.935755	0.0548766	1.32349
Mark2	ENSMUSG00000024969.15	27.5325	30.5676	23.7564	20.2298	29.0501	21.9931	1.51756	1.76327	0.0961956	1.32087
Faf2	ENSMUSG00000025873.15	13.3	14.0597	10.3598	10.3626	13.6799	10.3612	0.379872	0.00141521	0.0725509	1.3203
Mrps30	ENSMUSG00000021731.9	13.5214	14.5669	11.1502	10.1376	14.0441	10.6439	0.522732	0.506288	0.0429649	1.31945
Shc1	ENSMUSG00000042626.13	10.7142	11.7306	8.83789	8.18722	11.2224	8.51255	0.508215	0.325337	0.0616517	1.31834
Lats1	ENSMUSG00000040021.12	9.59988	10.4657	7.71641	7.51435	10.0328	7.61538	0.432922	0.101028	0.0984798	1.31744
Acvr2a	ENSMUSG00000052155.5	10.0303	10.7971	8.27529	7.53446	10.4137	7.90487	0.383385	0.370415	0.0424038	1.31738
Abcb7	ENSMUSG00000031333.7	10.238	10.8106	8.54288	7.46438	10.5243	8.00363	0.286318	0.53925	0.0839946	1.31494
Ak3	ENSMUSG00000024782.7	79.6377	73.0051	61.6762	54.5128	76.3214	58.0945	3.31628	3.5817	0.065413	1.31375
Ankfy1	ENSMUSG00000020790.14	11.4598	11.5629	8.93029	8.61843	11.5114	8.77436	0.0515257	0.155935	0.0219826	1.31193
Pcna	ENSMUSG00000027342.14	16.9614	18.1214	14.231	12.5408	17.5414	13.3859	0.580001	0.845073	0.0681057	1.31043
Emg1	ENSMUSG00000004268.11	10.7921	11.2732	8.39147	8.47217	11.0326	8.43182	0.240559	0.0403541	0.0527186	1.30845
Med19	ENSMUSG00000027080.6	10.9146	12.0679	9.17823	8.4058	11.4912	8.79202	0.57661	0.386215	0.0744503	1.30701
Ccnk	ENSMUSG00000021258.9	16.6033	16.3611	12.6365	12.6518	16.4822	12.6441	0.121071	0.00764094	0.0195997	1.30355
Nhsl1	ENSMUSG00000039835.16	15.4056	16.8311	12.7077	12.0295	16.1183	12.3686	0.712762	0.339109	0.0762371	1.30316
Nr2f6	ENSMUSG00000002393.14	11.2631	11.2187	8.60331	8.72434	11.2409	8.66383	0.0221991	0.0605142	0.006457	1.29746
Pxn	ENSMUSG00000029528.17	24.8013	26.7523	20.4339	19.3326	25.7768	19.8833	0.975529	0.550667	0.0552	1.29641
Psmd11	ENSMUSG00000017428.16	12.1609	13.3848	10.2032	9.58214	12.7728	9.89268	0.611973	0.310534	0.085435	1.29114
Rpl36	ENSMUSG00000057863.5	189.268	200.636	154.991	146.999	194.952	150.995	5.68376	3.99583	0.0312228	1.29111
Stag2	ENSMUSG00000025862.14	12.3187	13.6503	10.4554	9.7016	12.9845	10.0785	0.665767	0.3769	0.0895627	1.28834
Snrpa	ENSMUSG00000061479.15	12.4769	12.7314	10.3203	9.40055	12.6041	9.86044	0.127241	0.459882	0.0868413	1.27825
Ddx3x	ENSMUSG00000000787.12	61.4283	68.056	53.2531	48.1189	64.7422	50.686	3.31386	2.5671	0.0853476	1.27732
Snrpert	ENSMUSG00000082044.1	14.581	13.9191	10.854	11.4752	14.25	11.1646	0.330946	0.310577	0.0211789	1.27636
Shroom3	ENSMUSG00000029381.15	19.8423	20.8153	15.6069	16.2587	20.3288	15.9328	0.4865	0.32587	0.0248285	1.27591
Ngfrap1	ENSMUSG00000046432.12	14.9243	16.2987	12.7053	11.7934	15.6115	12.2493	0.687167	0.455963	0.0695818	1.27448
Phactr4	ENSMUSG00000066043.13	19.7852	18.9311	15.3176	15.0665	19.3582	15.1921	0.427024	0.125537	0.0480987	1.27423
Xiap	ENSMUSG00000025860.14	14.2385	15.1895	12.1843	10.9348	14.714	11.5595	0.475485	0.624787	0.0634884	1.27289
Cnot10	ENSMUSG00000056167.6	10.1999	10.2886	7.84281	8.25722	10.2443	8.05002	0.0443161	0.207207	0.0504962	1.27258
Ppil2	ENSMUSG00000022771.15	10.8463	11.1971	8.74302	8.58092	11.0217	8.66197	0.175375	0.0810495	0.0212278	1.27242
Rpl4	ENSMUSG00000032399.7	470.129	510.852	398.072	374.222	490.491	386.147	20.3619	11.9248	0.069123	1.27022
Idh3g	ENSMUSG00000002010.17	39.1061	42.3198	33.0816	31.2411	40.7129	32.1613	1.60684	0.920238	0.0662005	1.2659
Rpl36al	ENSMUSG00000049751.6	20.1518	20.3661	15.7382	16.3648	20.2589	16.0515	0.107118	0.31332	0.0295433	1.26212
Cacybp	ENSMUSG00000014226.10	16.1399	17.265	14.082	12.401	16.7025	13.2415	0.562521	0.840515	0.0913887	1.26137
Eif3d	ENSMUSG00000016554.8	27.4404	28.5702	23.2605	21.1685	28.0053	22.2145	0.564876	1.04599	0.0649855	1.26068
Mrpl28	ENSMUSG00000024181.8	34.6804	35.9592	28.6141	27.5187	35.3198	28.0664	0.639374	0.547663	0.014169	1.25844
Cpped1	ENSMUSG00000065979.12	16.9139	17.2702	14.2173	12.9536	17.092	13.5854	0.17815	0.63187	0.0935761	1.25811
Ap2a1	ENSMUSG00000060279.14	13.6766	14.5939	11.9099	10.5712	14.1353	11.2405	0.458611	0.669337	0.0839674	1.25753
Kif13a	ENSMUSG00000021375.9	13.1308	12.0804	10.6439	9.41361	12.6056	10.0288	0.525191	0.615153	0.088743	1.25695
Thoc5	ENSMUSG00000034274.11	11.6146	12.6273	10.0554	9.25148	12.1209	9.65346	0.506351	0.40198	0.0673875	1.2556
Taf15	ENSMUSG00000020680.15	46.753	44.0408	37.8008	34.7286	45.3969	36.2647	1.35607	1.53609	0.0481607	1.25182
Mbtps1	ENSMUSG00000031835.15	22.3329	24.5743	19.4295	18.0437	23.4536	18.7366	1.12072	0.692904	0.0907979	1.25176
Ggact	ENSMUSG00000041625.14	22.748	21.9936	17.161	18.6796	22.3708	17.9203	0.377171	0.759335	0.0636441	1.24835
Atp5a1	ENSMUSG00000025428.15	436.749	455.754	367.223	349.592	446.252	358.407	9.50263	8.81552	0.0213938	1.2451
Rab3ip	ENSMUSG00000064181.5	17.0856	16.3058	14.0933	12.7443	16.6957	13.4188	0.389897	0.674481	0.0755198	1.2442
Cul3	ENSMUSG00000004364.14	23.9694	26.1716	21.0778	19.4141	25.0705	20.246	1.10108	0.831847	0.0808409	1.2383
Cyfip1	ENSMUSG00000030447.15	11.1235	10.4717	9.20516	8.24126	10.7976	8.72321	0.325853	0.481947	0.0849316	1.2378
Psma4	ENSMUSG00000032301.13	48.9173	45.9193	40.322	36.3533	47.4183	38.3377	1.49901	1.98436	0.0751419	1.23686
Dhrs3	ENSMUSG00000066026.14	23.9018	22.6606	17.9025	19.8023	23.2812	18.8524	0.620602	0.949875	0.075664	1.23492
Trappc10	ENSMUSG00000000374.7	22.9794	23.1801	19.246	18.1602	23.0797	18.7031	0.100379	0.542897	0.0703261	1.234
Pgrmc2	ENSMUSG00000049940.7	15.4719	15.3907	12.746	12.3833	15.4313	12.5646	0.0406206	0.181374	0.0320541	1.22815
Snrpd1	ENSMUSG00000002477.4	32.2291	33.8827	28.3258	25.5067	33.0559	26.9163	0.826781	1.40955	0.0882711	1.2281
Eif5a	ENSMUSG00000078812.10	127.826	133.805	111.756	101.351	130.815	106.554	2.98926	5.20281	0.0805813	1.2277
Oxa1l	ENSMUSG00000000959.6	12.6615	13.659	11.3189	10.137	13.1602	10.7279	0.498741	0.590977	0.0911181	1.22673
45176	ENSMUSG00000001833.16	45.949	48.9758	40.6737	36.7072	47.4624	38.6904	1.51337	1.98325	0.0795386	1.22672
Ganab	ENSMUSG00000071650.5	57.6998	59.5516	46.8488	48.7835	58.6257	47.8161	0.925918	0.967357	0.0150852	1.22607
Smek2	ENSMUSG00000020463.15	14.1272	13.9909	11.6903	11.2538	14.0591	11.472	0.0681348	0.218253	0.0368547	1.22551
Spag9	ENSMUSG00000020859.16	10.2819	9.99753	8.24857	8.33546	10.1397	8.29202	0.142168	0.0434446	0.0335533	1.22283
Pnpla6	ENSMUSG00000004565.15	9.5706	10.4209	7.86969	8.4918	9.99575	8.18074	0.425148	0.311056	0.0846497	1.22186
Hnrnpul1	ENSMUSG00000040725.13	18.4199	19.1207	15.997	14.7542	18.7703	15.3756	0.350415	0.621417	0.0643105	1.22079
Dab2ip	ENSMUSG00000026883.17	19.0509	18.649	15.597	15.4061	18.8499	15.5015	0.20093	0.0954403	0.0151021	1.21601
Usp15	ENSMUSG00000020124.9	22.2917	21.0861	18.0556	17.6961	21.6889	17.8759	0.602794	0.179763	0.0788445	1.21331
Dtx3l	ENSMUSG00000049502.16	33.6448	33.7574	27.9458	27.7531	33.7011	27.8495	0.0563191	0.0963901	0.00134922	1.21012
Mul1	ENSMUSG00000041241.12	14.2548	15.3635	12.6929	11.8078	14.8091	12.2503	0.554364	0.442542	0.0740433	1.20888
Tinf2	ENSMUSG00000007589.8	11.8685	11.2563	9.80396	9.33982	11.5624	9.57189	0.306127	0.23207	0.0408099	1.20795
Prkrir	ENSMUSG00000030753.15	9.66097	10.4683	8.76771	7.98041	10.0646	8.37406	0.403675	0.393651	0.0956298	1.20188
Psmd14	ENSMUSG00000026914.15	22.9647	23.8496	20.4645	18.8001	23.4071	19.6323	0.442485	0.832183	0.0876086	1.19228
Lgalsl	ENSMUSG00000042363.14	12.036	11.4864	9.89289	9.84088	11.7612	9.86688	0.274806	0.0260051	0.0892898	1.19198
Ssr1	ENSMUSG00000021427.9	16.1999	17.5384	14.6559	13.6694	16.8691	14.1626	0.669231	0.493239	0.0924523	1.1911
Zfp710	ENSMUSG00000048897.15	9.9776	10.0212	8.33787	8.51053	9.99938	8.4242	0.0217755	0.0863291	0.0257195	1.18698
Tsen34	ENSMUSG00000035585.16	11.0203	11.7759	9.80567	9.42481	11.3981	9.61524	0.377762	0.190428	0.0854349	1.18542
Preb	ENSMUSG00000045302.13	16.1659	16.1822	13.7692	13.5585	16.174	13.6639	0.00817015	0.105359	0.0258448	1.18371
Sec63	ENSMUSG00000019802.13	13.4545	13.042	11.4077	10.9829	13.2482	11.1953	0.206277	0.212404	0.0202197	1.18337
Rps18	ENSMUSG00000008668.14	68.1258	71.2349	59.5071	58.4411	69.6803	58.9741	1.55457	0.533017	0.0664873	1.18154
Cdadc1	ENSMUSG00000021982.13	12.923	12.1268	11.03	10.1966	12.5249	10.6133	0.39809	0.416656	0.0803353	1.18011
Dbnl	ENSMUSG00000020476.14	65.2599	70.0452	59.8845	54.8176	67.6526	57.351	2.39264	2.53346	0.0982883	1.17962
Mrps12	ENSMUSG00000045948.8	25.3433	27.1054	21.728	22.7683	26.2244	22.2481	0.881064	0.520157	0.0834291	1.17872
Map7	ENSMUSG00000019996.16	34.8	35.1467	30.06	29.2983	34.9733	29.6791	0.173376	0.380851	0.0206899	1.17838
Znhit2	ENSMUSG00000075227.6	13.114	13.9017	11.1766	11.7664	13.5078	11.4715	0.39386	0.294905	0.0610974	1.17751
Arl6ip4	ENSMUSG00000029404.15	20.451	19.667	17.3055	16.9046	20.059	17.105	0.392007	0.20047	0.0432985	1.1727
Acadm	ENSMUSG00000062908.12	41.6224	39.7174	35.428	34.3356	40.6699	34.8818	0.952488	0.546198	0.0540519	1.16593
Mrps31	ENSMUSG00000031533.4	12.8973	12.6464	10.6926	11.2501	12.7718	10.9714	0.12548	0.278769	0.0599933	1.16411
Aco2	ENSMUSG00000022477.12	156.804	150.409	130.21	133.836	153.606	132.023	3.19736	1.81323	0.0464319	1.16348
Sdha	ENSMUSG00000021577.13	122.414	123.679	103.902	107.693	123.047	105.797	0.63226	1.89541	0.0483091	1.16304
Csnk1d	ENSMUSG00000025162.17	31.0206	32.142	27.761	26.5482	31.5813	27.1546	0.560717	0.606389	0.0335281	1.16302
Prdm4	ENSMUSG00000035529.9	9.94543	10.25	8.9446	8.44465	10.0977	8.69463	0.152296	0.249976	0.0585508	1.16138
Rps5	ENSMUSG00000012848.15	195.195	193.915	164.549	171.025	194.555	167.787	0.639866	3.23797	0.0674245	1.15953
Tspan14	ENSMUSG00000037824.5	19.6336	19.5289	17.2613	16.5986	19.5813	16.93	0.0523961	0.331325	0.0729724	1.1566
Ccdc47	ENSMUSG00000078622.8	12.568	13.419	11.636	11.0061	12.9935	11.3211	0.425496	0.314965	0.0968275	1.14773
Idh2	ENSMUSG00000030541.16	28.6351	27.4941	24.7799	24.1477	28.0646	24.4638	0.570495	0.316129	0.0524276	1.14719
Fbxo9	ENSMUSG00000001366.14	11.0524	11.7273	10.3274	9.67411	11.3898	10.0008	0.33741	0.326668	0.0979432	1.1389
Gtpbp1	ENSMUSG00000042535.8	12.9174	13.3728	11.6814	11.5955	13.1451	11.6385	0.227699	0.0429394	0.0862632	1.12945
Ndufv1	ENSMUSG00000037916.13	61.2155	61.2367	55.4766	53.4202	61.2261	54.4484	0.0106158	1.0282	0.0958175	1.12448
Rnf121	ENSMUSG00000070426.12	11.6427	11.1731	10.4296	10.0925	11.4079	10.261	0.234804	0.168532	0.0679132	1.11177
Cdc34	ENSMUSG00000020307.14	39.7881	41.6832	37.5733	35.9186	40.7356	36.7459	0.947512	0.827323	0.0887014	1.10858
Caskin2	ENSMUSG00000034471.12	14.9989	14.898	13.3464	13.6421	14.9484	13.4942	0.0504387	0.147806	0.0432611	1.10776
Fblim1	ENSMUSG00000006219.12	31.9666	32.8424	28.5452	29.9741	32.4045	29.2597	0.437897	0.714453	0.0851065	1.10748
1810030O07Rik	ENSMUSG00000044148.6	11.5947	11.0922	10.4957	10.1004	11.3435	10.298	0.251218	0.197635	0.0882128	1.10152
Slc25a46	ENSMUSG00000024259.8	14.7737	15.0789	13.7203	13.4055	14.9263	13.5629	0.152583	0.157418	0.0249512	1.10053
Rbm8a	ENSMUSG00000038374.10	19.7501	20.058	18.4211	17.8509	19.904	18.136	0.153971	0.285104	0.0549595	1.09749
Sptlc1	ENSMUSG00000021468.7	23.6228	24.7157	21.6301	22.4665	24.1693	22.0483	0.546428	0.418183	0.0988412	1.0962
Man1b1	ENSMUSG00000036646.13	19.483	19.4725	17.8544	17.8574	19.4778	17.8559	0.00527788	0.001489	0.000909622	1.09083
Prr14	ENSMUSG00000030822.15	19.9504	19.549	18.2413	18.7382	19.7497	18.4898	0.200722	0.248445	0.062913	1.06814
Rpl28	ENSMUSG00000030432.12	132.934	136.101	128.216	125.227	134.518	126.722	1.58362	1.49443	0.0702726	1.06152
Elp5	ENSMUSG00000018565.17	12.2528	12.0119	11.6134	11.4069	12.1324	11.5101	0.120471	0.103271	0.0615584	1.05406
Sub1	ENSMUSG00000022205.15	13.631	13.7672	13.9919	14.1152	13.6991	14.0536	0.0680818	0.0616744	0.0620119	0.974775
Elmo3	ENSMUSG00000014791.9	26.3006	26.4891	28.0166	27.6432	26.3949	27.8299	0.0942888	0.186708	0.0425817	0.948434
Nol7	ENSMUSG00000063200.3	25.7927	25.7579	27.3895	27.0604	25.7753	27.2249	0.0174333	0.164567	0.0692185	0.946753
Ubl7	ENSMUSG00000055720.9	32.1026	31.2952	34.6371	33.7671	31.6989	34.2021	0.403673	0.434968	0.0523698	0.926812
Timm8b	ENSMUSG00000039016.4	61.0552	61.3881	65.9728	66.2547	61.2217	66.1138	0.166458	0.140934	0.00225863	0.926005
Rps15	ENSMUSG00000063457.14	481.099	496.866	538.208	518.25	488.983	528.229	7.88337	9.97899	0.0969816	0.925702
Ube2m	ENSMUSG00000005575.16	45.4671	45.6212	49.3022	49.2091	45.5441	49.2557	0.0770378	0.0465463	0.001788	0.924647
Sorbs1	ENSMUSG00000025006.15	15.5929	15.0643	16.8165	16.6741	15.3286	16.7453	0.264324	0.0712018	0.0988117	0.915397
Faap20	ENSMUSG00000073684.13	10.061	10.066	10.9632	11.1664	10.0635	11.0648	0.00252168	0.101622	0.0642419	0.909504
Clptm1	ENSMUSG00000002981.10	38.3449	36.8707	41.7369	41.3182	37.6078	41.5275	0.737062	0.209344	0.0979221	0.905611
Aes	ENSMUSG00000054452.9	429.875	422.958	475.055	471.899	426.417	473.477	3.45844	1.57837	0.0212429	0.900607
Hsbp1	ENSMUSG00000031839.6	89.5877	85.953	99.4242	96.064	87.7704	97.7441	1.81736	1.6801	0.0569957	0.897961
Sin3b	ENSMUSG00000031622.15	13.8729	14.6979	15.7014	16.491	14.2854	16.0962	0.412464	0.394828	0.0869025	0.8875
45184	ENSMUSG00000037072.15	22.7492	22.2465	24.8513	26.0634	22.4979	25.4574	0.251326	0.606041	0.0913997	0.883747
Aip	ENSMUSG00000024847.14	16.9987	17.7962	20.2448	19.1469	17.3974	19.6959	0.398725	0.54896	0.0874767	0.883304
Snapc5	ENSMUSG00000032398.6	46.7483	47.0899	52.5871	54.269	46.9191	53.428	0.170804	0.840966	0.0718398	0.878173
Ndufb7	ENSMUSG00000033938.5	23.5998	24.8842	28.3044	26.9215	24.242	27.613	0.642213	0.691438	0.0707748	0.877921
Cyb5r4	ENSMUSG00000032872.16	11.3868	10.8482	12.7387	12.5882	11.1175	12.6634	0.269296	0.0752133	0.0903773	0.877919
Yipf4	ENSMUSG00000024072.8	27.6639	25.8589	31.1082	29.9749	26.7614	30.5415	0.902504	0.566639	0.0909188	0.876229
Snx15	ENSMUSG00000024787.13	15.5464	16.1873	18.6924	17.5983	15.8669	18.1454	0.320434	0.547033	0.0944078	0.87443
Cib1	ENSMUSG00000030538.15	89.6478	93.2877	106.725	103.864	91.4677	105.295	1.81993	1.43065	0.0305189	0.868682
AW112010	ENSMUSG00000075010.4	107.306	115.355	128.215	134.185	111.331	131.2	4.02464	2.98479	0.0662264	0.848558
Mrfap1	ENSMUSG00000055302.5	56.5598	55.9539	67.1053	65.5134	56.2569	66.3094	0.302994	0.795961	0.0288708	0.8484
Psenen	ENSMUSG00000036835.7	13.124	12.7051	15.7089	14.7803	12.9146	15.2446	0.209479	0.464257	0.084005	0.847157
Dnajc30	ENSMUSG00000061118.8	10.3674	9.85501	11.7813	12.1184	10.1112	11.9499	0.256201	0.168554	0.037211	0.846134
Map7d1	ENSMUSG00000028849.17	18.9045	20.1489	23.4698	22.7325	19.5267	23.1012	0.622241	0.368644	0.0575505	0.845269
Minos1	ENSMUSG00000050608.11	28.3107	31.0387	36.3023	34.094	29.6747	35.1982	1.36399	1.10419	0.0927101	0.843076
Parp12	ENSMUSG00000038507.6	39.3214	37.1788	46.3733	44.8227	38.2501	45.598	1.07128	0.775346	0.0378388	0.838855
Ndufa6	ENSMUSG00000022450.5	256.983	263.794	308.817	313.818	260.389	311.318	3.40575	2.50049	0.00927423	0.836408
Gltp	ENSMUSG00000011884.13	110.426	102.674	124.548	130.672	106.55	127.61	3.87593	3.06186	0.0556922	0.834965
Prkra	ENSMUSG00000002731.6	17.8329	18.4548	21.9354	21.5389	18.1439	21.7372	0.310922	0.198239	0.0172813	0.834693
Tmem125	ENSMUSG00000050854.9	9.8332	10.2396	11.6768	12.4003	10.0364	12.0386	0.203185	0.361781	0.0632462	0.833687
Uqcrh	ENSMUSG00000063882.12	263.062	281.169	320.823	332.402	272.116	326.612	9.05352	5.78957	0.0507257	0.833146
Ifngr2	ENSMUSG00000022965.7	97.4506	88.894	108.767	117.021	93.1723	112.894	4.27828	4.12714	0.080228	0.825305
Cyhr1	ENSMUSG00000053929.16	14.7172	13.4762	17.4256	16.7835	14.0967	17.1046	0.620517	0.32104	0.0810008	0.824148
Fkbp8	ENSMUSG00000019428.16	63.6233	62.8882	78.8066	75.0545	63.2557	76.9306	0.367564	1.87601	0.0772409	0.822244
Ctsz	ENSMUSG00000016256.10	134.824	126.555	165.594	153.16	130.69	159.377	4.13421	6.21709	0.0764024	0.820004
Sh3bgrl	ENSMUSG00000031246.14	31.9992	31.7552	38.0653	39.9791	31.8772	39.0222	0.122004	0.956919	0.0805498	0.816899
Rdh14	ENSMUSG00000020621.5	22.6548	20.9479	27.812	25.6045	21.8013	26.7083	0.853433	1.10372	0.0788383	0.816277
Leprotl1	ENSMUSG00000031513.8	18.6437	19.9591	24.106	23.3144	19.3014	23.7102	0.657725	0.395796	0.0446501	0.814054
Ceacam20	ENSMUSG00000070777.5	117.13	119.098	142.294	148.478	118.114	145.386	0.983966	3.09223	0.0516866	0.812413
Gnl1	ENSMUSG00000024429.9	21.4145	19.7961	26.5164	24.5081	20.6053	25.5123	0.809237	1.00415	0.0671223	0.807663
Use1	ENSMUSG00000002395.14	22.7689	24.1523	28.3623	29.7851	23.4606	29.0737	0.691689	0.711382	0.0299083	0.806937
Mgat3	ENSMUSG00000042428.6	38.0172	36.28	47.9425	44.1337	37.1486	46.0381	0.868623	1.90439	0.0919139	0.80691
Zfand2b	ENSMUSG00000026197.12	15.7657	15.367	19.7936	18.8905	15.5664	19.3421	0.199345	0.451583	0.0430113	0.804794
Osr2	ENSMUSG00000022330.4	80.0007	74.1084	95.3087	96.2186	77.0545	95.7637	2.94612	0.45496	0.0929991	0.804632
Mettl9	ENSMUSG00000030876.7	13.3164	12.2617	16.5489	15.2856	12.7891	15.9172	0.527372	0.631682	0.0659072	0.803472
Tceb1	ENSMUSG00000079658.9	12.491	11.8774	14.7136	15.6923	12.1842	15.2029	0.30679	0.489337	0.0494109	0.801437
Zdhhc12	ENSMUSG00000015335.16	14.9724	14.5877	18.9193	18.1225	14.78	18.5209	0.192324	0.398434	0.0334737	0.798018
Ccndbp1	ENSMUSG00000023572.16	12.8428	13.2998	16.6358	16.2058	13.0713	16.4208	0.22851	0.215038	0.0087725	0.796018
Tpt1-ps3	ENSMUSG00000084319.3	10.7301	9.80775	12.5929	13.3453	10.2689	12.9691	0.461191	0.376182	0.048753	0.791803
Sertad3	ENSMUSG00000055200.7	9.5892	10.885	13.3256	12.5579	10.2371	12.9417	0.647888	0.383842	0.0936182	0.791015
Ube2b	ENSMUSG00000020390.12	32.4056	34.5969	44.0212	40.7194	33.5012	42.3703	1.09565	1.65091	0.0597644	0.790677
Chmp5	ENSMUSG00000028419.5	82.0082	83.837	109.269	101.732	82.9226	105.501	0.914403	3.76846	0.0902463	0.785989
Vbp1	ENSMUSG00000031197.11	15.0982	14.2672	19.3911	17.9904	14.6827	18.6907	0.4155	0.700323	0.0578256	0.785558
Ap4s1	ENSMUSG00000020955.8	11.7459	10.8428	14.844	14.0124	11.2943	14.4282	0.451562	0.41579	0.0368009	0.782796
Man2b2	ENSMUSG00000029119.9	17.6993	17.5724	21.8392	23.4372	17.6359	22.6382	0.0634491	0.799002	0.0990604	0.779033
Spns1	ENSMUSG00000030741.15	13.1121	12.8466	16.576	16.8713	12.9793	16.7236	0.132753	0.147632	0.00294567	0.776107
Tbca	ENSMUSG00000042043.5	69.8575	70.2537	91.6782	89.078	70.0556	90.3781	0.198115	1.30008	0.0365767	0.775139
Msrb1	ENSMUSG00000075705.12	45.4194	50.2157	58.4892	65.1362	47.8176	61.8127	2.39817	3.32351	0.0867361	0.773587
Slc5a8	ENSMUSG00000020062.6	51.5678	50.9892	67.5053	65.715	51.2785	66.6101	0.289278	0.895163	0.0231056	0.76983
Sepw1	ENSMUSG00000041571.9	178.305	154.928	206.767	229.536	166.616	218.152	11.6881	11.3847	0.0873884	0.763764
Vamp8	ENSMUSG00000050732.9	57.3783	49.5821	72.3028	67.9858	53.4802	70.1443	3.89813	2.15854	0.093363	0.762431
Lamp1	ENSMUSG00000031447.7	235.091	222.516	304.784	296.482	228.804	300.633	6.28741	4.15108	0.0168855	0.761074
Ppp1r12c	ENSMUSG00000019254.16	15.0897	16.8537	19.8	22.2531	15.9717	21.0265	0.881975	1.22652	0.0898786	0.759596
D8Ertd738e	ENSMUSG00000019362.8	94.4656	104.811	134.226	128.21	99.6385	131.218	5.17291	3.00803	0.0531004	0.759334
Sumf1	ENSMUSG00000030101.15	13.6332	12.8954	17.7985	17.1574	13.2643	17.4779	0.368872	0.320555	0.0139778	0.758918
Stard4	ENSMUSG00000024378.9	40.8182	43.7952	57.3239	54.8799	42.3067	56.1019	1.48851	1.22202	0.0209131	0.754105
Mall	ENSMUSG00000027377.2	236.346	272.693	351.147	324.462	254.519	337.804	18.1732	13.3421	0.0752082	0.753452
Pfdn5	ENSMUSG00000001289.12	68.7167	71.5765	92.4767	94.7553	70.1466	93.616	1.42993	1.13928	0.00722091	0.749301
Tmem59	ENSMUSG00000028618.11	163.094	163.124	218.576	218.014	163.109	218.295	0.0148448	0.28102	0.00315549	0.747195
Tpt1	ENSMUSG00000060126.14	329.106	343.299	448.475	456.336	336.202	452.406	7.09632	3.93034	0.0121306	0.743143
Sdf4	ENSMUSG00000029076.14	36.0082	33.9064	47.6352	46.4596	34.9573	47.0474	1.05092	0.587822	0.0206812	0.743023
Ndufa13	ENSMUSG00000036199.8	106.615	113.804	153.593	143.461	110.21	148.527	3.59468	5.06597	0.032259	0.742019
Tmem98	ENSMUSG00000035413.8	88.4247	79.1781	117.545	108.655	83.8014	113.1	4.62327	4.44475	0.044855	0.74095
Dbi	ENSMUSG00000026385.16	309.923	299.502	427.374	396.19	304.712	411.782	5.21008	15.5916	0.0676967	0.739985
Sec61b	ENSMUSG00000053317.11	39.0506	44.7964	55.3124	58.0854	41.9235	56.6989	2.8729	1.3865	0.0779168	0.739407
Tmem9b	ENSMUSG00000031021.13	44.8227	42.8759	58.8009	60.0646	43.8493	59.4328	0.973377	0.631851	0.00971367	0.737796
Grb7	ENSMUSG00000019312.10	37.7393	33.192	50.9146	45.3156	35.4657	48.1151	2.27369	2.79949	0.0769642	0.7371
Capn1	ENSMUSG00000024942.16	85.649	92.5447	121.535	120.371	89.0969	120.953	3.44783	0.581924	0.0620864	0.736624
Lamp2	ENSMUSG00000016534.15	17.7895	18.4683	23.7733	25.7387	18.1289	24.756	0.339429	0.982698	0.0679091	0.732304
Nucb1	ENSMUSG00000030824.17	60.2541	65.7721	87.266	84.8981	63.0131	86.082	2.75904	1.18393	0.0441329	0.732012
Cpe	ENSMUSG00000037852.8	35.1513	36.8323	49.4548	49.3524	35.9918	49.4036	0.840476	0.0511811	0.0391613	0.728525
Tpm1	ENSMUSG00000032366.15	147.982	169.713	215.818	221.202	158.847	218.51	10.8655	2.69207	0.0986765	0.726955
Selk	ENSMUSG00000042682.8	26.3732	26.1523	36.6787	35.6867	26.2627	36.1827	0.110406	0.496018	0.0248326	0.725837
Uqcrq	ENSMUSG00000044894.14	102.497	90.0001	130.783	135.287	96.2485	133.035	6.24843	2.25189	0.0782093	0.723483
Atp6v0e	ENSMUSG00000015575.14	23.5369	21.4689	32.3553	29.8713	22.5029	31.1133	1.03404	1.24197	0.035856	0.723257
Chchd2	ENSMUSG00000070493.3	68.2695	70.813	94.6489	97.7857	69.5412	96.2173	1.27177	1.56837	0.00666421	0.722752
Tcea3	ENSMUSG00000001604.14	30.8445	32.2366	45.1914	42.3066	31.5406	43.749	0.696047	1.44242	0.0387958	0.720944
Atf4	ENSMUSG00000042406.7	107.537	109.389	157.933	144.428	108.463	151.181	0.925602	6.75247	0.0946766	0.71744
Clta	ENSMUSG00000028478.18	117.632	105.415	165.192	146.193	111.523	155.693	6.10889	9.49959	0.0765098	0.716305
Rps27	ENSMUSG00000090733.6	152.695	169.27	210.388	239.732	160.983	225.06	8.28745	14.6717	0.0895877	0.715288
Cnpy2	ENSMUSG00000025381.2	61.5289	56.4105	79.9821	85.3093	58.9697	82.6457	2.5592	2.66362	0.02358	0.713524
Cnih4	ENSMUSG00000062169.13	16.2522	14.1712	20.21	22.5319	15.2117	21.3709	1.04049	1.16094	0.0596397	0.711795
Hexim1	ENSMUSG00000048878.6	22.8388	23.024	33.8413	31.0775	22.9314	32.4594	0.092616	1.38188	0.0904633	0.706463
Fuom	ENSMUSG00000025466.19	10.3931	9.84956	14.2517	14.4156	10.1213	14.3337	0.271747	0.0819355	0.0275335	0.706122
Flna	ENSMUSG00000031328.15	94.5384	92.1149	130.052	136.551	93.3266	133.301	1.21176	3.24973	0.0304562	0.700118
Mrps18c	ENSMUSG00000016833.14	19.3932	20.375	28.0726	28.8265	19.8841	28.4495	0.490929	0.376939	0.00665547	0.698926
BC004004	ENSMUSG00000052712.16	11.8022	10.5245	15.9778	16.3762	11.1634	16.177	0.638837	0.199229	0.0600196	0.690077
Iah1	ENSMUSG00000062054.6	36.8886	32.2664	49.4922	50.7215	34.5775	50.1069	2.3111	0.614645	0.0771072	0.690075
Gabarap	ENSMUSG00000018567.14	192.247	171.213	284.033	245.279	181.73	264.656	10.5167	19.3773	0.0941734	0.686665
Dhrs7b	ENSMUSG00000042569.13	18.8908	23.2054	28.9137	32.5044	21.0481	30.7091	2.1573	1.79532	0.0785247	0.685403
Hint1	ENSMUSG00000020267.6	249.915	283.922	381.656	397.362	266.918	389.509	17.0034	7.8531	0.050564	0.685269
Atp6v1e1	ENSMUSG00000019210.10	21.7853	23.1701	33.5807	32.069	22.4777	32.8248	0.692392	0.755837	0.00992089	0.684776
Tinag	ENSMUSG00000032357.12	16.1854	14.9903	23.0217	22.518	15.5878	22.7698	0.597571	0.25182	0.0276855	0.684582
Lmod1	ENSMUSG00000048096.7	16.5967	18.8029	24.2152	27.6401	17.6998	25.9276	1.10307	1.71246	0.0725799	0.682662
Myh11	ENSMUSG00000018830.8	155.596	178.845	227.455	264.053	167.22	245.754	11.6245	18.2988	0.0871687	0.680438
2410006H16Rik	ENSMUSG00000086841.1	32.087	25.6859	41.1536	44.2891	28.8864	42.7214	3.20054	1.56775	0.0980022	0.676158
Ergic3	ENSMUSG00000005881.13	93.0388	84.6244	129.682	133.543	88.8316	131.613	4.20719	1.93044	0.0316339	0.674948
Synpo2	ENSMUSG00000050315.13	11.6081	12.7362	17.7191	18.3997	12.1721	18.0594	0.564022	0.340275	0.0218924	0.674005
Acta2	ENSMUSG00000035783.8	424.773	522.401	679.086	731.431	473.587	705.258	48.8144	26.1725	0.08171	0.671509
Cox6c	ENSMUSG00000014313.14	49.3285	60.8159	75.6551	88.9557	55.0722	82.3054	5.74368	6.65032	0.0926382	0.66912
Fbxo25	ENSMUSG00000038365.8	39.1024	34.7791	58.1685	52.3398	36.9408	55.2541	2.16168	2.91437	0.0436525	0.668561
Abhd11os	ENSMUSG00000085042.7	144.086	133.287	202.982	213.775	138.687	208.379	5.39963	5.39615	0.0117865	0.665552
Jph2	ENSMUSG00000017817.11	11.281	12.2684	16.6303	18.8181	11.7747	17.7242	0.493658	1.09391	0.0754595	0.664328
Laptm4b	ENSMUSG00000022257.3	47.0052	40.2577	71.2194	61.3256	43.6314	66.2725	3.37376	4.94695	0.0767347	0.658364
Adtrp	ENSMUSG00000058022.13	34.8087	31.7624	50.0154	53.3143	33.2856	51.6648	1.52315	1.64944	0.014869	0.64426
Fbxo6	ENSMUSG00000055401.14	15.5753	15.0652	25.9661	22.9949	15.3203	24.4805	0.255052	1.48561	0.0944244	0.625814
Tns1	ENSMUSG00000055322.14	13.3298	15.0968	21.1919	24.3384	14.2133	22.7651	0.883521	1.57325	0.0649756	0.624346
Gm2830	ENSMUSG00000086567.1	33.1014	26.0007	44.4061	50.3064	29.5511	47.3562	3.55038	2.95016	0.0643964	0.624016
Csrp1	ENSMUSG00000026421.14	151.839	176.921	248.202	279.698	164.38	263.95	12.5411	15.7482	0.0424805	0.62277
Grem1	ENSMUSG00000074934.3	22.576	23.9127	36.5075	38.5154	23.2443	37.5114	0.668353	1.00397	0.0114849	0.619659
B4galt4	ENSMUSG00000022793.16	20.0954	24.116	36.4046	35.0495	22.1057	35.7271	2.01031	0.67753	0.0684668	0.618738
Ifi27	ENSMUSG00000064215.13	19.7974	24.3098	37.1568	34.1405	22.0536	35.6486	2.25623	1.50814	0.0492717	0.618638
Tmem160	ENSMUSG00000019158.9	17.2357	16.4706	25.4393	29.0961	16.8531	27.2677	0.382582	1.82841	0.098927	0.618062
Sgpp1	ENSMUSG00000021054.5	13.2921	15.1227	24.3442	21.6809	14.2074	23.0125	0.915314	1.33167	0.0414637	0.617376
Cald1	ENSMUSG00000029761.16	17.7663	19.7647	29.5238	31.6909	18.7655	30.6074	0.999238	1.08353	0.0154304	0.613104
Fuca2	ENSMUSG00000019810.15	35.7501	36.4508	57.3963	61.3524	36.1004	59.3743	0.350355	1.97808	0.0476293	0.608014
Glipr2	ENSMUSG00000028480.14	12.2744	15.1317	23.867	21.4104	13.7031	22.6387	1.42864	1.22833	0.043529	0.605294
Immp1l	ENSMUSG00000042670.5	14.2682	13.7707	22.3172	24.1973	14.0195	23.2573	0.248741	0.940047	0.0503748	0.602799
Tmem252	ENSMUSG00000048572.4	37.8223	38.0071	61.2668	65.1872	37.9147	63.227	0.0924063	1.96023	0.0487417	0.59966
Lrrc19	ENSMUSG00000049799.13	41.6779	33.649	60.0226	68.0111	37.6635	64.0168	4.01446	3.99424	0.0432084	0.588337
Atp6v0e2	ENSMUSG00000039347.7	15.073	18.8183	27.3689	30.707	16.9456	29.038	1.87266	1.66901	0.0414916	0.583568
Creg1	ENSMUSG00000040713.12	18.5106	23.9086	38.5111	34.2419	21.2096	36.3765	2.69898	2.13459	0.0524728	0.583057
Aamdc	ENSMUSG00000035642.16	16.9023	13.8532	25.8618	27.2247	15.3778	26.5433	1.52458	0.68149	0.0508944	0.579347
Mustn1	ENSMUSG00000042485.6	17.2033	16.2605	31.477	28.4131	16.7319	29.9451	0.471399	1.53196	0.0541219	0.558753
Tmem256	ENSMUSG00000070394.10	17.9907	23.7188	35.6094	39.0713	20.8547	37.3404	2.86406	1.73092	0.0565857	0.558503
2200002D01Rik	ENSMUSG00000030587.5	274.292	263.288	448.607	517.74	268.79	483.174	5.50211	34.5667	0.0949067	0.556301
Myl9	ENSMUSG00000067818.6	366.511	392.028	662.986	741.675	379.269	702.331	12.7585	39.3447	0.055637	0.540015
Des	ENSMUSG00000026208.9	154.154	184.091	284.247	343.316	169.123	313.782	14.9685	29.5345	0.0808437	0.538982
Tpm2	ENSMUSG00000028464.16	139.804	182.194	273.988	324.436	160.999	299.212	21.1948	25.224	0.0551061	0.538077
Gadd45a	ENSMUSG00000036390.8	20.6138	17.2786	36.9636	33.8731	18.9462	35.4184	1.66758	1.54522	0.0188129	0.534925
Synm	ENSMUSG00000030554.16	27.4609	22.4656	44.996	50.4991	24.9632	47.7476	2.49762	2.75155	0.0261596	0.522817
Cd164	ENSMUSG00000019818.15	58.5886	77.1399	133.557	128.106	67.8643	130.831	9.27568	2.72527	0.0731714	0.518715
Tspan3	ENSMUSG00000032324.10	209.404	283.927	496.117	480.297	246.665	488.207	37.2619	7.90972	0.0858993	0.505248
Lgmn	ENSMUSG00000021190.14	21.06	28.3861	51.0799	47.8416	24.723	49.4607	3.66303	1.61916	0.0572957	0.499852
Dgcr6	ENSMUSG00000003531.14	15.2692	10.9884	25.7092	27.3077	13.1288	26.5084	2.1404	0.799257	0.0711724	0.495267
Aldh1a1	ENSMUSG00000053279.6	144.62	137.37	298.147	275.122	140.995	286.634	3.62512	11.5125	0.0339028	0.491898
Ogn	ENSMUSG00000021390.5	16.4826	19.5956	37.3366	37.3834	18.0391	37.36	1.5565	0.0233978	0.0511277	0.482846
Cd59a	ENSMUSG00000032679.12	14.3067	9.10709	22.7329	25.7651	11.7069	24.249	2.59979	1.51612	0.075942	0.482778
Scin	ENSMUSG00000002565.16	33.8594	53.1737	100.842	84.3575	43.5165	92.5997	9.65715	8.24226	0.0632719	0.469942
Abcg2	ENSMUSG00000029802.13	34.6323	38.3825	78.5576	77.3555	36.5074	77.9566	1.87512	0.60108	0.0171316	0.468305
Cdkn2b	ENSMUSG00000073802.4	85.6173	71.0504	190.081	154.011	78.3338	172.046	7.28345	18.0348	0.0857136	0.455308
Slc31a1	ENSMUSG00000066150.12	71.3051	58.9158	140.702	145.581	65.1104	143.142	6.19466	2.43949	0.0279888	0.454867
Slc25a4	ENSMUSG00000031633.4	30.7117	33.7579	73.2278	83.0191	32.2348	78.1234	1.52309	4.89561	0.0487572	0.412613
Slc1a1	ENSMUSG00000024935.10	11.0294	9.62412	25.7332	30.25	10.3268	27.9916	0.702664	2.25841	0.0603334	0.368924
Slc51b	ENSMUSG00000053862.5	457.253	267.65	993.035	975.81	362.451	984.422	94.8017	8.61242	0.0940163	0.368187
Slc51a	ENSMUSG00000035699.7	377.969	222.33	988.562	772.42	300.149	880.491	77.8195	108.071	0.0578245	0.340888
Prss23	ENSMUSG00000039405.7	8.81767	17.5049	42.1028	42.899	13.1613	42.5009	4.3436	0.398099	0.0912748	0.30967
Ang	ENSMUSG00000072115.10	23.5073	14.8884	70.6729	58.9154	19.1979	64.7942	4.30945	5.87875	0.0302746	0.29629
C3	ENSMUSG00000024164.15	9.34092	34.7822	74.1534	99.229	22.0616	86.6912	12.7207	12.5378	0.0686283	0.254485
Neu1	ENSMUSG00000007038.5	23.0191	77.6616	220.554	189.811	50.3403	205.182	27.3213	15.3715	0.0609468	0.245345
Tmigd1	ENSMUSG00000020839.16	155.272	355.572	1243.48	1510.62	255.422	1377.05	100.15	133.573	0.0259498	0.185485

## Sheet: Small intestine,p<0.05,|FC|>1.5
						Small Intestine
ID	Treatment	ipko	ipko	iflox	iflox	Average		Sem		TTEST	FC (PKO/Flox)
Short IDs	IDs	472ipko	473ipko	440iflox	462iflox	PKO	Flox	PKO	Flox
Arl14	ENSMUSG00000098207.1	23.8732	24.6904	4.98324	1.71702	24.2818	3.35013	0.408634	1.63311	0.0383888	7.24802
Clca3b	ENSMUSG00000037033.9	44.4825	48.4869	8.96443	11.2988	46.4847	10.1316	2.00222	1.16717	0.00944307	4.58809
Ccnd1	ENSMUSG00000070348.5	13.1066	11.5357	2.55605	3.72927	12.3212	3.14266	0.785477	0.58661	0.0142949	3.92061
Ccnb2	ENSMUSG00000032218.6	13.5156	15.4417	3.64421	4.33004	14.4787	3.98713	0.963032	0.342917	0.0369314	3.63135
Ighv1-64	ENSMUSG00000094088.2	13.2629	15.4718	4.82707	3.28728	14.3673	4.05718	1.10447	0.769894	0.0226405	3.54122
Cdc20	ENSMUSG00000006398.15	11.2483	12.8214	3.23201	4.14053	12.0349	3.68627	0.786528	0.454261	0.022502	3.26478
Ube2c	ENSMUSG00000001403.13	12.8868	13.7342	3.89961	4.61461	13.3105	4.25711	0.423679	0.357504	0.00419778	3.12666
Rcc2	ENSMUSG00000040945.13	13.4537	13.394	6.01974	5.65696	13.4238	5.83835	0.029839	0.181393	0.0127587	2.29925
Clic1	ENSMUSG00000007041.9	127.328	137.956	64.8714	54.3056	132.642	59.5885	5.3139	5.28292	0.0103586	2.22597
Impdh2	ENSMUSG00000062867.13	11.4411	12.651	6.0358	4.89853	12.046	5.46716	0.604962	0.568634	0.0157279	2.20334
Slc10a5	ENSMUSG00000058921.3	10.0577	10.7352	5.32533	4.47242	10.3965	4.89887	0.338736	0.426458	0.0114028	2.12222
Hjurp	ENSMUSG00000044783.16	15.1707	13.2785	6.55671	8.16726	14.2246	7.36199	0.946098	0.805275	0.0330291	1.93217
Mmp7	ENSMUSG00000018623.9	14.8172	13.3857	6.89126	7.79114	14.1014	7.3412	0.715728	0.44994	0.0245811	1.92086
Sema7a	ENSMUSG00000038264.7	10.9844	11.7259	6.34419	5.55402	11.3552	5.9491	0.370734	0.395083	0.0100282	1.90872
Samhd1	ENSMUSG00000027639.16	15.1912	16.4559	8.59865	8.05634	15.8236	8.3275	0.632345	0.271155	0.0276594	1.90016
Ccnd2	ENSMUSG00000000184.12	15.8421	14.6463	7.3903	8.65661	15.2442	8.02346	0.597866	0.633154	0.0143736	1.89995
Cdk4	ENSMUSG00000006728.12	17.2215	15.848	9.90466	8.08812	16.5348	8.99639	0.686756	0.908268	0.0263867	1.83793
Ddx39	ENSMUSG00000005481.17	9.98829	10.6037	6.07894	5.64491	10.296	5.86192	0.307685	0.217014	0.01039	1.75642
Stk10	ENSMUSG00000020272.8	17.1832	15.6001	9.90278	8.80624	16.3916	9.35451	0.791578	0.548268	0.0247862	1.75227
Raver1	ENSMUSG00000010205.10	29.5876	28.9332	17.5784	15.9231	29.2604	16.7508	0.327201	0.827642	0.0220036	1.74681
Cherp	ENSMUSG00000052488.6	12.6275	12.083	7.12801	7.05996	12.3553	7.09398	0.272236	0.0340241	0.0304353	1.74165
Tubb5	ENSMUSG00000001525.10	43.9913	50.0892	29.4148	25.4962	47.0403	27.4555	3.04895	1.9593	0.0454776	1.71333
Dyrk2	ENSMUSG00000028630.8	17.9707	19.0845	10.7895	10.8802	18.5276	10.8348	0.556943	0.0453909	0.0446965	1.71
Zfp36l2	ENSMUSG00000045817.8	38.3249	35.7649	23.0973	20.6895	37.0449	21.8934	1.28005	1.20389	0.0133364	1.69206
Cnn3	ENSMUSG00000053931.11	15.2158	14.6108	9.05619	8.67881	14.9133	8.8675	0.302472	0.18869	0.00714388	1.68179
1810011O10Rik	ENSMUSG00000056313.5	70.2687	69.7646	43.3551	40.8923	70.0166	42.1237	0.252047	1.23141	0.0225305	1.66217
Hmgb2	ENSMUSG00000054717.7	14.8532	15.4409	9.06937	9.22041	15.1471	9.14489	0.293843	0.0755207	0.0223901	1.65634
Acat1	ENSMUSG00000032047.5	31.512	31.17	19.355	19.0125	31.341	19.1838	0.170998	0.171241	0.000396008	1.63373
Ncl	ENSMUSG00000026234.12	19.142	20.9784	13.6335	11.0641	20.0602	12.3488	0.918203	1.28471	0.0479451	1.62446
Ccdc85c	ENSMUSG00000084883.1	16.0758	15.8318	10.0849	9.56906	15.9538	9.82699	0.121999	0.25793	0.00918248	1.62347
Gpx1	ENSMUSG00000063856.7	165.531	160.462	97.7867	104.236	162.996	101.012	2.5342	3.22487	0.00542526	1.61364
Mlec	ENSMUSG00000048578.11	75.7922	72.352	44.3311	47.5772	74.0721	45.9541	1.72011	1.62308	0.00708685	1.61187
Ranbp1	ENSMUSG00000005732.14	28.4643	31.6773	19.8221	17.5618	30.0708	18.6919	1.60647	1.13012	0.036343	1.60876
Fbxo34	ENSMUSG00000037536.13	11.3174	11.8052	7.6799	6.92933	11.5613	7.30461	0.243928	0.375285	0.017416	1.58274
Edem3	ENSMUSG00000043019.12	17.9293	16.9387	11.0114	11.1549	17.434	11.0832	0.495283	0.0717731	0.0453823	1.57302
Psme3	ENSMUSG00000078652.9	36.0897	38.6034	25.1196	22.374	37.3466	23.7468	1.25685	1.37279	0.018607	1.5727
Atg2a	ENSMUSG00000024773.14	9.68619	10.3997	6.9784	5.87373	10.0429	6.42607	0.356744	0.552333	0.0439056	1.56284
Ran	ENSMUSG00000029430.13	29.4902	31.1307	20.1732	18.7366	30.3104	19.4549	0.820277	0.7183	0.0105214	1.55799
Abhd11os	ENSMUSG00000085042.7	144.086	133.287	202.982	213.775	138.687	208.379	5.39963	5.39615	0.0117865	0.665552
Adtrp	ENSMUSG00000058022.13	34.8087	31.7624	50.0154	53.3143	33.2856	51.6648	1.52315	1.64944	0.014869	0.64426
Csrp1	ENSMUSG00000026421.14	151.839	176.921	248.202	279.698	164.38	263.95	12.5411	15.7482	0.0424805	0.62277
Grem1	ENSMUSG00000074934.3	22.576	23.9127	36.5075	38.5154	23.2443	37.5114	0.668353	1.00397	0.0114849	0.619659
Ifi27	ENSMUSG00000064215.13	19.7974	24.3098	37.1568	34.1405	22.0536	35.6486	2.25623	1.50814	0.0492717	0.618638
Sgpp1	ENSMUSG00000021054.5	13.2921	15.1227	24.3442	21.6809	14.2074	23.0125	0.915314	1.33167	0.0414637	0.617376
Cald1	ENSMUSG00000029761.16	17.7663	19.7647	29.5238	31.6909	18.7655	30.6074	0.999238	1.08353	0.0154304	0.613104
Fuca2	ENSMUSG00000019810.15	35.7501	36.4508	57.3963	61.3524	36.1004	59.3743	0.350355	1.97808	0.0476293	0.608014
Glipr2	ENSMUSG00000028480.14	12.2744	15.1317	23.867	21.4104	13.7031	22.6387	1.42864	1.22833	0.043529	0.605294
Tmem252	ENSMUSG00000048572.4	37.8223	38.0071	61.2668	65.1872	37.9147	63.227	0.0924063	1.96023	0.0487417	0.59966
Lrrc19	ENSMUSG00000049799.13	41.6779	33.649	60.0226	68.0111	37.6635	64.0168	4.01446	3.99424	0.0432084	0.588337
Atp6v0e2	ENSMUSG00000039347.7	15.073	18.8183	27.3689	30.707	16.9456	29.038	1.87266	1.66901	0.0414916	0.583568
Gadd45a	ENSMUSG00000036390.8	20.6138	17.2786	36.9636	33.8731	18.9462	35.4184	1.66758	1.54522	0.0188129	0.534925
Synm	ENSMUSG00000030554.16	27.4609	22.4656	44.996	50.4991	24.9632	47.7476	2.49762	2.75155	0.0261596	0.522817
Aldh1a1	ENSMUSG00000053279.6	144.62	137.37	298.147	275.122	140.995	286.634	3.62512	11.5125	0.0339028	0.491898
Abcg2	ENSMUSG00000029802.13	34.6323	38.3825	78.5576	77.3555	36.5074	77.9566	1.87512	0.60108	0.0171316	0.468305
Slc31a1	ENSMUSG00000066150.12	71.3051	58.9158	140.702	145.581	65.1104	143.142	6.19466	2.43949	0.0279888	0.454867
Slc25a4	ENSMUSG00000031633.4	30.7117	33.7579	73.2278	83.0191	32.2348	78.1234	1.52309	4.89561	0.0487572	0.412613
Ang	ENSMUSG00000072115.10	23.5073	14.8884	70.6729	58.9154	19.1979	64.7942	4.30945	5.87875	0.0302746	0.29629
Tmigd1	ENSMUSG00000020839.16	155.272	355.572	1243.48	1510.62	255.422	1377.05	100.15	133.573	0.0259498	0.185485
