# Supplementary material for: Paneth cell SIRT1 deficiency increases intestinal stress resistance by modulating the gut microbiota
Source: EMBO Rep. 2026 Mar 13;27(7):1830–57. doi: 10.1038/s44319-026-00726-3 (PMC13076647; doi:10.1038/s44319-026-00726-3)
Supplement: Supplementary file 9 — Dataset EV7 [file 44319_2026_726_MOESM9_ESM.xlsx]

## Sheet: Dataset EV7
	Dataset EV7 scRNA-seq analysis of the intestine of healthy controls and CD patients
	Public scRNA-seq datasets (Accession DUOS-000146 CD_Atlas_2021_GIDER; DUOS-000145 CD_Atlas_2021_PRISM) of intestinal epithelial cells from healthy donors or CD patients was analyzed essentially as described in Methods.

## Sheet: Dataset EV7A
Dataset EV7A Cell types of single cells from the intestine of healthy controls and CD patients
		Cell numbers					% of total cells
	Cell type	Healthy	Inflamed	Noninflamed	Total		Healthy	Inflamed	Noninflamed	Total
Terminal Ileum	Enterochromaffin cells	77	86	523	686		0.232811	0.374467	0.533151	0.445062
	Enterocytes BEST4	288	116	908	1312		0.870775	0.505094	0.925624	0.851196
	Enterocytes TMIGD1 MEP1A	18498	7163	42810	68471		55.9291	31.1896	43.6409	44.4225
	Enterocytes TMIGD1 MEP1A GSTA1	432	173	1293	1898		1.30616	0.753287	1.3181	1.23138
	Epithelial cells METTL12 MAFB	471	278	1175	1924		1.42408	1.21049	1.19781	1.24825
	Epithelial Cycling cells	1248	1489	6419	9156		3.77336	6.4835	6.54359	5.94021
	Epithelial HBB HBA	670	582	466	1718		2.02576	2.53418	0.475045	1.1146
	Goblet cells MUC2 TFF1	1903	3634	9479	15016		5.75376	15.8234	9.66298	9.74205
	Goblet cells MUC2 TFF1-	815	1028	3445	5288		2.46417	4.47618	3.51187	3.43074
	Goblet cells SPINK4	149	519	400	1068		0.450505	2.25986	0.407764	0.692895
	L cells	197	238	692	1127		0.595634	1.03631	0.705431	0.731172
	Paneth cells	824	623	3324	4771		2.49138	2.71271	3.38852	3.09532
	Stem cells OLFM4	3744	4029	12768	20541		11.3201	17.5433	13.0158	13.3265
	Stem cells OLFM4 GSTA1	1404	852	4824	7080		4.24503	3.70983	4.91763	4.59335
	Stem cells OLFM4 LGR5	1483	1458	5223	8164		4.48388	6.34852	5.32438	5.29662
	Stem cells OLFM4 PCNA	647	595	2867	4109		1.95622	2.59079	2.92265	2.66583
	Tuft cells	224	103	1480	1807		0.677269	0.448489	1.50873	1.17234
	Total	33074	22966	98096	154136		100	100	100	100
Colon	Enterocytes BEST4	1417	115	1086	2618		3.1797	1.13033	2.52265	2.67722
	Enterocytes CA1 CA2 CA4-	14868	3291	14624	32783		33.3633	32.3472	33.9698	33.5246
	Enterocytes TMIGD1 MEP1A	7734	2118	8145	17997		17.3548	20.8178	18.9199	18.4041
	Enteroendocrine cells	271	38	240	549		0.608114	0.373501	0.557491	0.561419
	Epithelial Cycling cells	4143	846	3198	8187		9.29674	8.31531	7.42857	8.37219
	Goblet cells MUC2 TFF1	978	228	1316	2522		2.1946	2.24101	3.05691	2.57905
	Goblet cells MUC2 TFF1-	5152	1186	5343	11681		11.5609	11.6572	12.4111	11.9452
	Goblet cells SPINK4	489	224	734	1447		1.0973	2.20169	1.70499	1.47973
	Paneth cells	13	80	218	311		0.0291715	0.786318	0.506388	0.318035
	Stem cells OLFM4	3309	592	2539	6440		7.42528	5.81875	5.89779	6.58568
	Stem cells OLFM4 LGR5	3489	775	2937	7201		7.82919	7.61746	6.8223	7.36389
	Stem cells OLFM4 PCNA	2284	562	2012	4858		5.12521	5.52388	4.67364	4.96789
	Tuft cells	417	119	658	1194		0.935733	1.16965	1.52846	1.22101
	Total	44564	10174	43050	97788		100	100	100	100

## Sheet: Dataset EV7B
	Dataset EV7B DEGs in Paneth cells from non-inflamed vs healthy terminal ileum (padj<0.05)
	GeneName	p_val	avg_log2FC	pct.1	pct.2	p_val_adj	Base_Mean1	Base_Mean2	Description
	LCN2	5.62943e-34	0.592365	0.499	0.285	1.6282e-29	1.93683	0.947864	lipocalin 2
	DMBT1	1.88856e-29	0.468038	0.397	0.167	5.46228e-25	1.15025	0.554515	deleted in malignant brain tumors 1
	IFITM3	9.83946e-33	0.458631	0.512	0.252	2.84587e-28	1.32678	0.693143	interferon induced transmembrane protein 3
	SELK	4.04046e-37	0.455065	0.688	0.428	1.16862e-32	2.23355	1.3588	NA
	REG1B	5.50614e-16	0.381543	0.495	0.356	1.59254e-11	2.14221	1.41201	regenerating family member 1 beta
	KLK12	4.98017e-25	0.369168	0.62	0.414	1.44041e-20	1.8943	1.24085	kallikrein related peptidase 12
	SERPINA1	3.48651e-35	0.365667	0.823	0.615	1.0084e-30	3.75869	2.69326	serpin family A member 1
	SEC11C	3.34659e-24	0.360414	0.644	0.426	9.67933e-20	1.97848	1.32006	SEC11 homolog C, signal peptidase complex subunit
	SDF2L1	6.19387e-23	0.354219	0.571	0.337	1.79145e-18	1.52703	0.976881	stromal cell derived factor 2 like 1
	PRDX4	1.08001e-21	0.351178	0.498	0.302	3.12372e-17	1.25113	0.764757	peroxiredoxin 4
	CDKN1C	1.18823e-18	0.340168	0.553	0.362	3.4367e-14	1.66599	1.106	cyclin dependent kinase inhibitor 1C
	SELM	1.29205e-17	0.320375	0.522	0.333	3.73701e-13	1.40083	0.922731	NA
	IGFBP2	1.94392e-18	0.309924	0.679	0.492	5.62241e-14	2.3124	1.67206	insulin like growth factor binding protein 2
	MT-ATP8	2.01967e-15	0.301299	0.479	0.313	5.84148e-11	1.32984	0.890716	NA
	HSPA5	8.88237e-16	0.300348	0.629	0.422	2.56905e-11	1.91154	1.36433	heat shock protein family A (Hsp70) member 5
	SEC61G	2.82699e-17	0.298257	0.602	0.398	8.17652e-13	1.71396	1.20709	SEC61 translocon subunit gamma
	IFI6	1.68679e-16	0.293477	0.721	0.517	4.87871e-12	2.41781	1.7887	interferon alpha inducible protein 6
	SPCS1	2.0194e-16	0.281275	0.437	0.257	5.84072e-12	1.08209	0.713277	signal peptidase complex subunit 1
	SPINK1	4.55303e-32	0.279321	0.883	0.733	1.31687e-27	4.03548	3.14913	serine peptidase inhibitor Kazal type 1
	GPX2	7.81627e-15	0.277142	0.698	0.517	2.2607e-10	2.33097	1.7488	glutathione peroxidase 2
	MUC1	7.3825e-14	0.274543	0.418	0.263	2.13524e-09	0.996239	0.650316	mucin 1, cell surface associated
	HSP90B1	5.71909e-13	0.266844	0.692	0.507	1.65413e-08	2.28106	1.727	heat shock protein 90 beta family member 1
	PPIB	1.33896e-13	0.261969	0.624	0.438	3.87266e-09	1.83267	1.36231	peptidylprolyl isomerase B
	NUCB2	1.57867e-12	0.254996	0.541	0.375	4.56599e-08	1.44538	1.0492	nucleobindin 2
	TMEM258	1.90307e-14	0.254885	0.512	0.33	5.50425e-10	1.34185	0.962597	transmembrane protein 258
	CLCA1	5.23398e-09	0.254037	0.496	0.374	0.000151383	1.87489	1.41073	chloride channel accessory 1
	SSR3	6.59282e-12	0.240067	0.527	0.363	1.90684e-07	1.36558	1.00295	signal sequence receptor subunit 3
	SSR4	1.36048e-08	0.237746	0.826	0.647	0.000393491	3.304	2.65008	signal sequence receptor subunit 4
	REG1A	9.78589e-89	0.237576	0.979	0.887	2.83037e-84	6.74065	5.56538	regenerating family member 1 alpha
	SEC61B	6.95305e-12	0.235241	0.594	0.425	2.01103e-07	1.72232	1.31273	SEC61 translocon subunit beta
	PDIA4	1.30263e-11	0.23482	0.489	0.336	3.76761e-07	1.20628	0.874879	protein disulfide isomerase family A member 4
	RABAC1	1.32149e-12	0.226312	0.475	0.312	3.82213e-08	1.14745	0.83568	Rab acceptor 1
	SERP1	8.88887e-11	0.223646	0.544	0.382	2.57093e-06	1.47162	1.11669	stress associated endoplasmic reticulum protein 1
	SH3BGRL3	2.82184e-10	0.22033	0.689	0.505	8.1616e-06	2.14667	1.70101	SH3 domain binding glutamate rich protein like 3
	TSTA3	1.06907e-09	0.209029	0.502	0.343	3.09207e-05	1.21597	0.917075	NA
	KIAA1324	1.07092e-08	0.208666	0.51	0.369	0.000309743	1.30118	0.991299	NA
	SEC62	3.51161e-10	0.207039	0.494	0.346	1.01566e-05	1.23558	0.936711	SEC62 homolog, preprotein translocation factor
	CHCHD2	5.95446e-10	0.206394	0.634	0.466	1.72221e-05	1.90923	1.52143	coiled-coil-helix-coiled-coil-helix domain containing 2
	TOMM7	1.08196e-08	0.205515	0.628	0.472	0.000312934	1.87268	1.49127	translocase of outer mitochondrial membrane 7
	PABPC1	6.67618e-09	0.205304	0.654	0.506	0.000193095	2.06321	1.65689	poly(A) binding protein cytoplasmic 1
	POLR2L	3.01544e-09	0.202874	0.623	0.462	8.72157e-05	1.77388	1.41	RNA polymerase II, I and III subunit L
	PDIA3	3.40422e-08	0.201909	0.59	0.439	0.000984603	1.67169	1.32277	protein disulfide isomerase family A member 3
	MT1X	3.0933e-08	0.200598	0.529	0.377	0.000894676	1.62628	1.28536	metallothionein 1X
	DSTN	7.58573e-10	0.193938	0.519	0.363	2.19402e-05	1.34092	1.04647	destrin, actin depolymerizing factor
	MT-ND4L	1.30382e-06	0.190549	0.681	0.546	0.0377104	2.60254	2.15681	NA
	C9orf16	2.54456e-09	0.189287	0.44	0.292	7.35963e-05	1.01415	0.766493	NA
	FKBP11	1.48021e-08	0.183749	0.473	0.331	0.000428122	1.13807	0.882379	FKBP prolyl isomerase 11
	SF3B5	1.59058e-10	0.181609	0.486	0.314	4.60044e-06	1.16848	0.91199	splicing factor 3b subunit 5
	SPCS2	7.85344e-09	0.177599	0.496	0.35	0.000227145	1.2501	0.989478	signal peptidase complex subunit 2
	S100A11	9.58491e-10	0.176863	0.489	0.337	2.77224e-05	1.23198	0.974466	S100 calcium binding protein A11
	EIF3J	5.10305e-08	0.172548	0.436	0.305	0.00147595	1.00654	0.780352	eukaryotic translation initiation factor 3 subunit J
	KDELR2	7.55138e-08	0.168094	0.454	0.324	0.00218409	1.07963	0.85091	KDEL endoplasmic reticulum protein retention receptor 2
	OST4	6.99441e-09	0.167942	0.496	0.34	0.000202299	1.33559	1.07893	oligosaccharyltransferase complex subunit 4, non-catalytic
	EIF4A1	2.11483e-07	0.167942	0.499	0.369	0.00611671	1.31786	1.06316	eukaryotic translation initiation factor 4A1
	NDUFB4	1.11462e-09	0.164633	0.419	0.28	3.22383e-05	1.01496	0.797658	NADH:ubiquinone oxidoreductase subunit B4
	CYBA	3.73629e-08	0.16395	0.561	0.416	0.00108065	1.55149	1.2774	cytochrome b-245 alpha chain
	PDIA6	8.73961e-07	0.160782	0.467	0.343	0.0252776	1.15455	0.92733	protein disulfide isomerase family A member 6
	COX7A2	2.98304e-07	0.153786	0.559	0.408	0.00862786	1.65831	1.38953	cytochrome c oxidase subunit 7A2
	ROMO1	1.68907e-08	0.151774	0.463	0.326	0.000488529	1.09795	0.888459	reactive oxygen species modulator 1
	TMEM176B	1.05074e-07	0.148374	0.449	0.322	0.00303905	1.07887	0.875692	transmembrane protein 176B
	JTB	6.00418e-08	0.144358	0.458	0.318	0.00173659	1.07686	0.879102	jumping translocation breakpoint
	ITLN2	1.36326e-11	0.142612	0.88	0.802	3.94295e-07	5.40993	4.80661	intelectin 2
	COPE	6.33767e-07	0.140593	0.514	0.369	0.0183304	1.25229	1.04316	COPI coat complex subunit epsilon
	USMG5	1.01363e-07	0.138556	0.467	0.325	0.00293171	1.23217	1.02777	NA
	NDUFB11	9.0816e-07	0.137512	0.468	0.342	0.0262667	1.19729	0.997524	NADH:ubiquinone oxidoreductase subunit B11
	ATP5G1	1.33207e-07	0.134016	0.412	0.282	0.00385274	1.02594	0.846226	NA
	ATP5I	4.32721e-07	0.132789	0.587	0.432	0.0125156	1.64291	1.41051	NA
	REG3A	3.71365e-46	0.126966	0.981	0.967	1.0741e-41	8.71414	7.89578	regenerating family member 3 alpha
	PRDX2	3.53336e-07	0.122455	0.445	0.317	0.0102195	1.06921	0.900825	peroxiredoxin 2
	MUC13	5.34729e-07	0.113803	0.427	0.294	0.015466	1.02845	0.874587	mucin 13, cell surface associated
	MT-ND3	3.8104e-12	0.106417	0.958	0.91	1.10208e-07	6.18307	5.67229	NA
	DEFA6	5.38241e-58	0.0842421	0.979	0.988	1.55676e-53	9.08429	8.51231	defensin alpha 6
	PLA2G2A	2.31851e-07	0.0779815	0.957	0.925	0.00670581	7.23227	6.7991	phospholipase A2 group IIA
	DEFA5	1.574e-16	0.0561482	0.981	0.996	4.55247e-12	10.0731	9.65046	defensin alpha 5
	EIF1	3.23267e-07	-0.0837061	0.746	0.709	0.00934985	2.59222	2.80681	eukaryotic translation initiation factor 1
	MALAT1	7.52585e-18	-0.118731	0.883	0.887	2.1767e-13	5.49586	6.05307	metastasis associated lung adenocarcinoma transcript 1
	TMSB10	1.05125e-12	-0.144701	0.813	0.817	3.04054e-08	3.21387	3.65845	thymosin beta 10
	FTH1	7.49273e-09	-0.155634	0.768	0.735	0.000216712	2.97416	3.42686	ferritin heavy chain 1
	FTL	5.67491e-08	-0.167336	0.785	0.762	0.00164135	3.17884	3.69277	ferritin light chain
	PPDPF	6.23921e-10	-0.175237	0.639	0.617	1.80457e-05	1.8627	2.23242	pancreatic progenitor cell differentiation and proliferation factor
	HLA-A	2.41194e-07	-0.179229	0.65	0.646	0.00697606	2.0567	2.46103	major histocompatibility complex, class I, A
	S100A6	2.58374e-22	-0.186951	0.808	0.824	7.47296e-18	3.08486	3.65002	S100 calcium binding protein A6
	IFI27	6.73355e-12	-0.191257	0.697	0.697	1.94755e-07	2.3182	2.78858	interferon alpha inducible protein 27
	NEAT1	1.79255e-16	-0.205838	0.666	0.684	5.18459e-12	2.5828	3.13225	nuclear paraspeckle assembly transcript 1
	CFL1	6.43309e-07	-0.217191	0.575	0.572	0.0186064	1.67146	2.10549	cofilin 1
	ACTB	1.06604e-23	-0.273616	0.716	0.752	3.08331e-19	2.53106	3.26846	actin beta
	MTRNR2L2	1.27673e-06	-0.303481	0.281	0.33	0.0369269	0.645075	1.03022	MT-RNR2 like 2 (pseudogene)
	ATP1B1	1.87196e-07	-0.319625	0.408	0.451	0.00541428	1.07556	1.59032	ATPase Na+/K+ transporting subunit beta 1
	S100A10	3.56561e-07	-0.320971	0.346	0.4	0.0103128	0.966829	1.45691	S100 calcium binding protein A10
	TSPAN8	5.52036e-09	-0.333093	0.301	0.37	0.000159665	1.09391	1.63772	tetraspanin 8
	KRT19	1.02502e-08	-0.337836	0.426	0.468	0.000296466	1.07786	1.62613	keratin 19
	GOLIM4	1.01912e-09	-0.35558	0.308	0.375	2.9476e-05	0.635689	1.09286	golgi integral membrane protein 4
	CDHR5	2.65065e-08	-0.362455	0.336	0.383	0.000766646	0.737226	1.2334	cadherin related family member 5
	LGALS4	1.31466e-21	-0.375432	0.568	0.659	3.8024e-17	1.79168	2.62144	galectin 4
	LGALS3	6.19344e-07	-0.385444	0.352	0.397	0.0179133	0.936026	1.52896	galectin 3
	TMSB4X	1.64968e-12	-0.390198	0.471	0.528	4.77138e-08	1.58729	2.39084	thymosin beta 4 X-linked
	DPEP1	7.84311e-17	-0.398652	0.424	0.507	2.26846e-12	1.0973	1.76482	dipeptidase 1
	KRT8	6.82649e-38	-0.413137	0.609	0.714	1.97443e-33	1.90803	2.87227	keratin 8
	SPINK4	1.36439e-14	-0.426364	0.303	0.405	3.94622e-10	0.8591	1.49834	serine peptidase inhibitor Kazal type 4
	FCGBP	7.25124e-13	-0.441989	0.241	0.334	2.09728e-08	0.605722	1.18133	Fc gamma binding protein
	ALDOB	3.56038e-15	-0.56187	0.208	0.305	1.02977e-10	0.594206	1.35334	aldolase, fructose-bisphosphate B
	RBP2	1.2725e-21	-0.609443	0.104	0.218	3.68045e-17	0.361474	1.07716	retinol binding protein 2
	FABP2	1.34258e-19	-0.647695	0.268	0.382	3.88315e-15	0.687473	1.6437	fatty acid binding protein 2
	IL32	1.20931e-23	-0.695967	0.206	0.333	3.49768e-19	0.477434	1.3934	interleukin 32
	ANPEP	4.05839e-27	-0.702147	0.143	0.277	1.17381e-22	0.345271	1.18865	alanyl aminopeptidase, membrane
	ADIRF	1.94637e-24	-0.706471	0.258	0.386	5.62948e-20	0.643718	1.68223	adipogenesis regulatory factor
	PHGR1	1.00346e-63	-0.767825	0.47	0.688	2.90231e-59	1.65213	3.51579	proline, histidine and glycine rich 1
	APOA4	6.83995e-28	-0.76983	0.109	0.239	1.97832e-23	0.309374	1.23257	apolipoprotein A4
	SEPP1	1.13528e-32	-0.787212	0.137	0.286	3.28358e-28	0.345141	1.32136	NA
	APOC3	4.74347e-62	-0.957799	0.088	0.29	1.37195e-57	0.254552	1.43677	apolipoprotein C3
	FABP1	2.16481e-58	-0.980376	0.165	0.388	6.26129e-54	0.483267	1.92646	fatty acid binding protein 1
	APOA1	1.06907e-88	-1.18249	0.151	0.43	3.09208e-84	0.444753	2.27913	apolipoprotein A1
	FABP6	2.27512e-91	-1.21579	0.217	0.511	6.58034e-87	0.641597	2.81291	fatty acid binding protein 6
