# Supplementary material for: Paneth cell SIRT1 deficiency increases intestinal stress resistance by modulating the gut microbiota
Source: EMBO Rep. 2026 Mar 13;27(7):1830–57. doi: 10.1038/s44319-026-00726-3 (PMC13076647; doi:10.1038/s44319-026-00726-3)
Supplement: Supplementary file 10 — Source data Fig. 1 [file 44319_2026_726_MOESM10_ESM.zip]

Archive with 29 entries (28 files):
- Figure 1/
- Figure 1/.DS_Store
- __MACOSX/Figure 1/._.DS_Store
- Figure 1/Figure 1D-PHet 3.tif
- __MACOSX/Figure 1/._Figure 1D-PHet 3.tif
- Figure 1/Figure 1D-PHet 1.tif
- __MACOSX/Figure 1/._Figure 1D-PHet 1.tif
- Figure 1/Figure 1F-PKO 555-3 0.8x.jpg
- __MACOSX/Figure 1/._Figure 1F-PKO 555-3 0.8x.jpg
- Figure 1/Figure 1D-PHet 2.jpg
- __MACOSX/Figure 1/._Figure 1D-PHet 2.jpg
- Figure 1/Figure 1F.xlsx
- __MACOSX/Figure 1/._Figure 1F.xlsx
- Figure 1/Figure 1E.xlsx
- __MACOSX/Figure 1/._Figure 1E.xlsx
- Figure 1/Figure 1D-PKO 3.tif
- __MACOSX/Figure 1/._Figure 1D-PKO 3.tif
- Figure 1/Figure 1F-Flox 553-3 0.8x.jpg
- __MACOSX/Figure 1/._Figure 1F-Flox 553-3 0.8x.jpg
- Figure 1/Figure 1D-PKO 2.tif
- __MACOSX/Figure 1/._Figure 1D-PKO 2.tif
- Figure 1/Figure 1D.xlsx
- __MACOSX/Figure 1/._Figure 1D.xlsx
- Figure 1/Figure 1D-PKO 1.tif
- __MACOSX/Figure 1/._Figure 1D-PKO 1.tif
- Figure 1/Figure 1C.xlsx
- __MACOSX/Figure 1/._Figure 1C.xlsx
- Figure 1/Figure 1B.xlsx
- __MACOSX/Figure 1/._Figure 1B.xlsx
