# Supplementary material for: Paneth cell SIRT1 deficiency increases intestinal stress resistance by modulating the gut microbiota
Source: EMBO Rep. 2026 Mar 13;27(7):1830–57. doi: 10.1038/s44319-026-00726-3 (PMC13076647; doi:10.1038/s44319-026-00726-3)
Supplement: Supplementary file 10 — Source data Fig. 1 [file 44319_2026_726_MOESM10_ESM.zip › Figure 1/Figure 1F.xlsx]

## Sheet: Figure 1F
		Tissue area	lymphocyte area	%Lymphocyte
	F353	276860	765	0.276313
	F426	63685.8	614	0.964108
	F433	98951.3	5290	5.34607
	F498	311003	52629	16.9223
	F500	190502	9198	4.82829
	F503	150606	4354	2.89099
	F513	117305	3441	2.93337
	F515	36453.1	0	0
	F525	1	0	0
	F553	327038	102312	31.2845
	F564	161546	3715	2.29965
	F567	171061	109742	64.1536
	P349	51774.6	4557	8.80162
	P436	181537	1919	1.05709
	P501	88025.7	0	0
	P518	80277.2	0	0
	P520	121346	1325	1.09192
	P555	94725.7	6435	6.7933
			Flox	10.9916
			PKO	2.95732
			Student's t-test	0.184686
	%Lymphocyte	Flox	PKO
	0	2	2
	0 to 5	6	2
	5 to 10	1	2
	10 to 30	1	0
	>30	2	0
