# Supplementary material for: Paneth cell SIRT1 deficiency increases intestinal stress resistance by modulating the gut microbiota
Source: EMBO Rep. 2026 Mar 13;27(7):1830–57. doi: 10.1038/s44319-026-00726-3 (PMC13076647; doi:10.1038/s44319-026-00726-3)
Supplement: Supplementary file 10 — Source data Fig. 1 [file 44319_2026_726_MOESM10_ESM.zip › Figure 1/Figure 1E.xlsx]

## Sheet: Figure 1E
	CD45+ immune cells in intestinal tissues (% of total live cells)
		Small intestine	Colon	Blood
	Flox	37.6988	62.4	46.8
		28.1313	58.1	73.7
		43.9889	50.4	56.2
		44.035	56.1	55.4
		42.1695	45.9	71.3
		42.6781	48	81.5
	PKO	28.2903	49.8	37.3
		31.1532	49.1	44.6
		27.7426	64.2	65.7
		32.1382	44.8	61.9
		30.9751	51	48.6
		38.5152	49.6	43.6
	Student's t-test	0.0221017	0.594323	0.0796188
