# Supplementary material for: Paneth cell SIRT1 deficiency increases intestinal stress resistance by modulating the gut microbiota
Source: EMBO Rep. 2026 Mar 13;27(7):1830–57. doi: 10.1038/s44319-026-00726-3 (PMC13076647; doi:10.1038/s44319-026-00726-3)
Supplement: Supplementary file 10 — Source data Fig. 1 [file 44319_2026_726_MOESM10_ESM.zip › Figure 1/Figure 1D.xlsx]

## Sheet: Figure 1D
	Paneth cell density in cultured small intestinal organoids (on Defa6-Cre/R26-TdTomato background)
	(Relative Paneth cell number/unit area, normalized against the density in Phet)
	PHet	PKO
	0.69206	4.07777
	0.328262	2.29002
	1.24227	2.63262
	0.906673	0.746247
	1.06311	0.728603
	1.2491	1.43195
	0.853467	0.591305
	1.33212	2.29898
	0.477413	2.22579
	0.731418	2.23329
	1.13937	0.368051
	2.14531	1.05251
	0.839437	1.13444
		1.6743
	Student's t-test
	0.0363395
