# Supplementary material for: Paneth cell SIRT1 deficiency increases intestinal stress resistance by modulating the gut microbiota
Source: EMBO Rep. 2026 Mar 13;27(7):1830–57. doi: 10.1038/s44319-026-00726-3 (PMC13076647; doi:10.1038/s44319-026-00726-3)
Supplement: Supplementary file 10 — Source data Fig. 1 [file 44319_2026_726_MOESM10_ESM.zip › Figure 1/Figure 1C.xlsx]

## Sheet: Figure 1C
	CD24hiSSChi Paneth cells in the small intestine of Flox and PKO on the Lgr5-EGFP background
	(% of total epithelial cells)
	Lgr5-EGFP-Flox	Lgr5-EGFP-PKO
	9.34737	10.2864
	9.46058	8.59859
	5.42152	9.19325
	5.13753	8.04987
	7.09647	5.36149
	5.36512	4.00888
	6.66667	7.25855
	6.37181	6.38901
	6.06061	6.76431
	5.73979	6.04813
	3.42552	7.6771
	5.7026	6.35926
	5.4287	7.22411
	14.6812	15.2847
	6.4587	7.82143
	Paired t-test
	0.0539024
