# Supplementary material for: Paneth cell SIRT1 deficiency increases intestinal stress resistance by modulating the gut microbiota
Source: EMBO Rep. 2026 Mar 13;27(7):1830–57. doi: 10.1038/s44319-026-00726-3 (PMC13076647; doi:10.1038/s44319-026-00726-3)
Supplement: Supplementary file 10 — Source data Fig. 1 [file 44319_2026_726_MOESM10_ESM.zip › Figure 1/Figure 1B.xlsx]

## Sheet: Figure 1B
Table S1 Cell types of single cells from the small intestine of Flox and PKO mice
Cell type	Young-Flox	Young-PKO	Aged-Flox	Aged-PKO	Young-Flox %	Young-PKO %	Aged-Flox %	Aged-PKO %
Paneth cells	234	333	102	435	0.0285	0.0477	0.0143	0.0801
Lgr5+ stem cells	845	612	177	457	0.103	0.0876	0.0249	0.0841
Intermediate cells	1614	1487	557	845	0.1967	0.2129	0.0783	0.1555
Transition amplifying cells	1247	1139	476	630	0.152	0.1631	0.0669	0.116
Enterocytes	571	700	209	524	0.0696	0.1002	0.0294	0.0964
Goblet cells	1140	957	1057	1160	0.1389	0.137	0.1486	0.2135
Enteroendocrine cells	163	185	229	228	0.0199	0.0265	0.0322	0.042
Tuft cells	179	152	218	258	0.0218	0.0218	0.0306	0.0475
Endothelial cells	51	24	71	15	0.0062	0.0034	0.01	0.0028
Naive CD8 cells	170	129	529	69	0.0207	0.0185	0.0743	0.0127
Naive CD4 cells	198	101	561	122	0.0241	0.0145	0.0788	0.0225
CD8+ Effector cells	1111	763	1680	408	0.1354	0.1093	0.2361	0.0751
CD4+ Effector cells	325	178	1151	93	0.0396	0.0255	0.1618	0.0171
B Cells	251	159	58	115	0.0306	0.0228	0.0082	0.0212
Plasma B cells	56	44	0	37	0.0068	0.0063	0	0.0068
Mast cells	3	0	15	5	0.0004	0	0.0021	0.0009
Macrophages	24	5	15	10	0.0029	0.0007	0.0021	0.0018
Total	8206	6983	7115	5433	1	1	1	1
