# Supplementary material for: Paneth cell SIRT1 deficiency increases intestinal stress resistance by modulating the gut microbiota
Source: EMBO Rep. 2026 Mar 13;27(7):1830–57. doi: 10.1038/s44319-026-00726-3 (PMC13076647; doi:10.1038/s44319-026-00726-3)
Supplement: Supplementary file 11 — Source data Fig. 2 [file 44319_2026_726_MOESM11_ESM.zip]

Archive with 7 entries (6 files):
- Figure 2/
- Figure 2/.DS_Store
- __MACOSX/Figure 2/._.DS_Store
- Figure 2/Figure 2F.xlsx
- __MACOSX/Figure 2/._Figure 2F.xlsx
- Figure 2/Figure 2B.xlsx
- __MACOSX/Figure 2/._Figure 2B.xlsx
