# Supplementary material for: Paneth cell SIRT1 deficiency increases intestinal stress resistance by modulating the gut microbiota
Source: EMBO Rep. 2026 Mar 13;27(7):1830–57. doi: 10.1038/s44319-026-00726-3 (PMC13076647; doi:10.1038/s44319-026-00726-3)
Supplement: Supplementary file 11 — Source data Fig. 2 [file 44319_2026_726_MOESM11_ESM.zip › Figure 2/Figure 2F.xlsx]

## Sheet: Figure 2F
	mRNA levels of anti-microbial peptide in the ileum (qPCR)
	Lyz1	Defa1	Defa5	Ang4	Reg3b	Reg3g
Flox	0.08	0.02	0.04	0.63	0.71	0.74
	0.91	0.58	0.62	0.41	0.32	0.21
	0.81	0.46	0.51	0.64	0.39	0.45
	0.41	0.25	0.38	0.28	1.98	2.97
	0.08	0.1	0.11	0.14	1.91	1.37
	0.34	0.1	0.11	0.34	1.82	1.48
	4.54	2.43	3.13	3.04	0.36	0.78
	1.31	2.43	1.35	1.72	0.36	0.46
	0.51	2.12	0.65	0.75	1.49	1.33
	0.03	0.02	0.03	0.24	0.02	0.01
	2.71	2.88	4.85	3.53	0.89	1.25
	0.28	0.61	0.21	0.28	1.92	0.94
PKO	0.41	1.02	0.53	0.35	2.84	4.33
	0.19	0.41	0.37		0.93	1.27
	0.23	0.22	0.22	0.18	2.57	3.94
	0.19	0.07	0.07	0.16	2.2	2.64
	0.27	0.23	0.19	0.21	1.91	2.51
	6.01	9.49	14.31	5.31	5.37	6.66
	2.75	6.69	4.82	6.18	3.05	3.72
	1.29	3.22	2.07	2.06	0.54	0.48
	7.12	7.75	17.3	10.82	0.54	0.77
	1.51	3.86	2.69	3.01	2.64	4.89
Student's t-test	0.286418	0.0756648	0.14196	0.125158	0.0283649	0.00794527
