# Supplementary material for: Paneth cell SIRT1 deficiency increases intestinal stress resistance by modulating the gut microbiota
Source: EMBO Rep. 2026 Mar 13;27(7):1830–57. doi: 10.1038/s44319-026-00726-3 (PMC13076647; doi:10.1038/s44319-026-00726-3)
Supplement: Supplementary file 11 — Source data Fig. 2 [file 44319_2026_726_MOESM11_ESM.zip › Figure 2/Figure 2B.xlsx]

## Sheet: Figure 2B
	Young PKO vs Flox
	source	term_name	negative_log10_of_adjusted_p_value	term_id	highlighted	adjusted_p_value		term_size	query_size	intersection_size	effective_domain_size	intersections
	GO:MF	misfolded protein binding	2.92574	GO:0051787	TRUE	0.00118647		17	143	4	24945	DNAJB9,DNAJC3,HSPA5,SDF2L1
	GO:MF	pore-forming activity	2.44779	GO:0140911	TRUE	0.00356627		22	143	4	24945	DEFA23,DEFA27,DEFA3,DEFA36
	GO:MF	protein homodimerization activity	2.26905	GO:0042803	TRUE	0.00538207		778	143	16	24945	ABCB10,CHMP4B,DEFA21,DEFA23,DEFA27,DEFA3,DEFA36,DGAT2,ECE1,EPHX2,FCER1G,GSTM7,KIT,MGAT2,RAP1GAP,SRGAP2
	GO:MF	ion binding	1.41095	GO:0043167	TRUE	0.0388196		5976	143	55	24945	ABCB10,ACTB,AMZ2,ARF4,ARF6,ARFGAP1,ARHGAP5,BMP2K,CALR,CYP51,DDX6,DHX15,ECE1,EPHX2,FABP1,FAM20B,FCER1G,GALNT4,GSTM7,HIPK1,HSPA5,HSPA8,HSPH1,KAT6B,KIT,KLF10,MAP3K1,MAPK14,MATR3,MGAT2,MGAT5,MSMO1,MYBBP1A,NUDT8,OGFOD2,PCCA,PDZD8,PGM2,PIM3,PPP1CB,RBM5,RBP2,REG3B,REG3G,RNF167,SETD2,SYT9,TBK1,TIMM8A1,TRAF7,UBE2Z,YES1,ZFP524,ZFP638,ZFPM1
	GO:MF	catalytic activity	1.31929	GO:0003824	TRUE	0.0479414		5721	143	53	24945	ABCB10,ACTB,AMZ2,ARF4,ARF6,ARHGAP5,B3GNT6,BMP2K,CYP51,DDX6,DGAT2,DHX15,ECE1,EPHX2,FAM20B,FKBP11,GALNT4,GPX2,GSTM7,HIPK1,HS3ST3B1,HSPA5,HSPA8,KAT6B,KIT,KLHL21,LGMN,MAP3K1,MAPK14,MED7,MGAT2,MGAT5,MSMO1,MTM1,MTMR6,NAA30,NUDT8,NUS1,OGFOD2,PCCA,PGM2,PIM3,PPP1CB,PRSS8,RBBP4,REXO4,RNF167,SETD2,TBK1,TRAF7,UBE2Z,YES1,YKT6
	GO:BP	organic substance transport	7.41256	GO:0071702	TRUE	3.86758e-08		2860	146	45	26856	ACTB,ARF4,ARF6,ARFGAP1,BET1,BHLHA15,BIN1,C1QTNF1,CALR,CHMP4B,COG3,COG8,CYP51,DYNLL1,FABP1,FCER1G,FYTTD1,GSTM7,HSPA5,HSPA8,LRRC8D,MAPK14,MTM1,NUS1,ORAI3,PDZD8,PIM3,RAB11FIP1,RBM15B,RBP2,SEC61G,SERP1,SETD2,SLC33A1,SLC39A6,SSR3,SYT9,TAC1,TCF7L2,TIMM8A1,TMEM167,TRAM1,VPS54,YES1,YKT6
	GO:BP	disruption of cellular anatomical structure in another organism (host defense)	6.43064	GO:0140975	TRUE	3.70986e-07		30	146	7	26856	DEFA21,DEFA23,DEFA27,DEFA3,DEFA36,REG3B,REG3G
	GO:BP	response to stress	5.48822	GO:0006950	TRUE	3.24924e-06		4038	146	51	26856	ABCB10,ACTB,ANKHD1,ARF6,BHLHA15,C1QTNF1,CALR,CCL28,CCNG1,CHMP4B,DEFA21,DEFA22,DEFA23,DEFA27,DEFA3,DEFA36,DEFA5,DHX15,DNAJB9,DNAJC3,ECE1,EPHX2,FABP1,FCER1G,GPX2,GSTM7,HIPK1,HSPA5,HSPA8,HSPH1,KIT,KLF10,LRRC8D,MAPK14,MATR3,MORF4L1,MYBBP1A,NFKBIZ,REG3B,REG3G,REXO4,RNF167,SDF2L1,SERP1,SETD2,TAC1,TBK1,TCF7L2,TRAM1,VPS54,YES1
	GO:BP	positive regulation of cellular process	3.88742	GO:0048522	TRUE	0.000129592		6091	146	62	26856	ABCB10,ACTB,ARF4,ARF6,ARHGAP5,BAMBI,BHLHA15,BIN1,BMP2K,C1QTNF1,CALR,CCL28,CKAP2,CYP51,DGAT2,DHX15,DNAJB9,DNAJC3,DYNLL1,ECE1,ELL2,EPHX2,FABP1,FCER1G,GSTM7,HAPLN4,HIPK1,HSPA5,HSPA8,HSPH1,IRF9,KAT6B,KIT,KLF10,LGMN,MAPK14,MED7,MGAT5,MORF4L1,MPP7,MYBBP1A,NFKBIZ,NUS1,PLAGL2,RAP1GAP,RBBP4,RBM5,REG3B,REG3G,RNF167,SEMA3C,SERP1,SETD2,SYT9,TAC1,TBK1,TCF7L2,TNFSF13,TRAF7,UBE2Z,YES1,ZFPM1
	GO:BP	protein metabolic process	3.60539	GO:0019538	TRUE	0.00024809		5451	146	57	26856	ABCB10,ACTB,AMZ2,B3GNT6,BIN1,BMP2K,CALR,CCNG1,CCNG2,CHMP4B,COG3,CYP51,DDX6,DGAT2,DNAJB9,DNAJC3,ECE1,FABP1,FAM20B,FETUB,FKBP11,GALNT4,HIPK1,HS3ST3B1,HSPA5,HSPA8,HSPH1,IVNS1ABP,KAT6B,KIT,KLHL21,LGMN,MAP3K1,MAPK14,MED7,MGAT2,MGAT5,MORF4L1,MTM1,MYBBP1A,NAA30,NUS1,PIM3,PPP1CB,PRSS8,RANBP9,RBBP4,REG3B,RNF167,SDF2L1,SERP1,SETD2,TBK1,TCF7L2,TRAF7,UBE2Z,YES1
	GO:BP	programmed cell death	3.23342	GO:0012501	TRUE	0.00058423		2127	146	31	26856	ACTB,ARF4,ARF6,BIN1,CCNG1,CKAP2,DNAJC3,DYNLL1,ECE1,FABP1,FCER1G,HIPK1,HSPA5,HSPA8,HSPH1,IVNS1ABP,KIT,LGMN,MAPK14,MORF4L1,MYBBP1A,NFKBIZ,PIM3,PLAGL2,RBM5,REG3B,SDF2L1,TCF7L2,TRAF7,UBE2Z,VPS54
	GO:BP	protein targeting to ER	2.64894	GO:0045047	TRUE	0.00224417		64	146	6	26856	CHMP4B,HSPA5,SEC61G,SSR3,TRAM1,VPS54
	GO:BP	regulation of primary metabolic process	2.16914	GO:0080090	TRUE	0.00677421		5856	146	56	26856	ABCB10,ACTB,ARF4,BAMBI,BHLHA15,BIN1,C1QTNF1,CALR,CCNG1,CCNG2,CKAP2,CYP51,DDX6,DGAT2,DNAJC3,ELL2,EPHX2,FABP1,FETUB,HIPK1,HSPA5,HSPA8,IRF9,IVNS1ABP,KAT6B,KIT,KLF10,LGMN,MAPK14,MED7,MGAT5,MORF4L1,MTERF2,MTM1,MYBBP1A,NFKBIZ,PABPC4,PLAGL2,PPP1CB,RANBP9,RBBP4,RBM15B,RBM5,REG3B,SERP1,SETD2,TBK1,TBRG4,TCF7L2,TFF3,TNFSF13,YES1,ZFP524,ZFP638,ZFP644,ZFPM1
	GO:BP	immune system process	2.07892	GO:0002376	TRUE	0.00833836		2663	146	33	26856	ABCB10,ACTB,ANKHD1,ARF6,CALR,CCL28,DEFA21,DEFA23,DEFA27,DEFA3,DEFA36,DHX15,DNAJB9,FCER1G,HSPA8,HSPH1,IRF9,KAT6B,KIT,KLF10,LGMN,MAPK14,MATR3,NFKBIZ,REG3B,REG3G,SETD2,SKAP2,TAC1,TBK1,TNFSF13,YES1,ZFPM1
	GO:BP	glycoprotein biosynthetic process	1.79926	GO:0009101	TRUE	0.015876		316	146	10	26856	B3GNT6,COG3,FAM20B,GALNT4,HS3ST3B1,MGAT2,MGAT5,NUS1,SERP1,TCF7L2
	GO:BP	cellular response to chemical stimulus	1.76119	GO:0070887	TRUE	0.0173304		3150	146	36	26856	ABCB10,ACTB,BHLHA15,CALR,CCL28,DEFA21,DEFA23,DEFA27,DEFA3,DEFA36,DGAT2,DNAJB9,DNAJC3,DYNLL1,FABP1,FCER1G,GPX2,GSTM7,HIPK1,HSPA5,HSPA8,KAT6B,KIT,LGMN,LRRC8D,MAPK14,NFKBIZ,PIM3,REG3B,SDF2L1,SERP1,SYT9,TBK1,TCF7L2,VPS54,YES1
	GO:BP	chaperone cofactor-dependent protein refolding	1.40659	GO:0051085	TRUE	0.0392112		31	146	4	26856	HSPA5,HSPA8,HSPH1,SDF2L1
	GO:CC	endomembrane system	9.63653	GO:0012505	TRUE	2.30925e-10		4293	149	60	26959	ARF4,ARF6,ARFGAP1,ARFGEF3,ARHGAP5,B3GNT6,BET1,BIN1,CALR,CCL28,CHMP4B,COG3,COG8,CYP51,DEFA23,DEFA27,DEFA3,DEFA36,DGAT2,DNAJB9,DNAJC3,DYNLL1,ECE1,ERGIC2,FAM20B,FKBP11,GALNT4,GSTM7,HS3ST3B1,HSPA5,HSPA8,KIT,LGMN,LRRC8D,MGAT2,MGAT5,MSMO1,MTM1,MTMR6,NUS1,PDZD8,RAB11FIP1,RAP1GAP,RBM15B,REG3B,REG3G,RNF167,SDF2L1,SEC61G,SERP1,SLC33A1,SLC39A6,SSR3,SYT9,TFF3,TMEM167,TRAM1,VPS54,YES1,YKT6
	GO:CC	nuclear speck	1.8518	GO:0016607	TRUE	0.0140671		458	149	11	26959	BMP2K,DHX15,DNAJC11,FYTTD1,HIPK1,MAPK14,MORF4L1,NFKBIZ,RBM15B,REXO4,ZFP638
	GO:CC	transferase complex	1.50309	GO:1990234	TRUE	0.0313986		880	149	15	26959	ACTB,CCNG1,CCNG2,KAT6B,KLHL21,MED7,MORF4L1,NAA30,NUS1,POLE4,RANBP9,RBBP4,RBM15B,TRAF7,WDR4
	Aged PKO vs Flox
	source	term_name	negative_log10_of_adjusted_p_value	term_id	highlighted	adjusted_p_value		term_size	query_size	intersection_size	effective_domain_size	intersections
	GO:MF	protein binding	24.2856	GO:0005515	TRUE	5.18062e-25		10378	476	315	24945	APOA1,REG3B,P4HB,NUPR1,DEFA27,CD24A,LYZ1,EDEM1,BHLHA15,OS9,FTH1,HERPUD1,HMGCS1,UBC,ATP1A1,LAMP2,VCP,MUC13,EIF3B,KIF21A,KIF5B,RAB3D,DEFA17,SRP68,SMIM3,ATP6AP1,DEFA30,SND1,ASAH2,SEC31A,EIF4G2,TTC28,SEL1L,GLB1,IDH1,CANX,NBR1,CCPG1,GLG1,MAN2A1,CCL6,EPS8L2,CTSB,SURF4,EPN1,COPB2,NEDD4,ACLY,CALR,CXXC5,HSPA8,GRPEL2,ASNS,ALDH3A2,SPG21,IRAK1,RNF11,UBXN4,TCF25,SREBF2,TUBA4A,SELENOS,AARS,ARL8B,SQSTM1,MEP1B,F…
	GO:MF	catalytic activity	9.8383	GO:0003824	TRUE	1.45109e-10		5721	476	179	24945	P4HB,TENT5C,LYZ1,QSOX1,EDEM1,FTH1,MMP7,HMGCS1,ATP1A1,HABP2,VCP,KIF21A,KIF5B,STT3A,RAB3D,SND1,ASAH2,GLB1,IDH1,MAN2A1,PCMTD1,CTSB,NEDD4,ACLY,PCCB,HSPA8,ASNS,ATP8B1,ALDH3A2,TST,IRAK1,RNF11,TUBA4A,RNASE1,AARS,ARL8B,MEP1B,PI4K2B,H13,TMPRSS2,PLA2G12A,EPRS,ACOX1,USP9X,LGMN,MTHFD2,DDX3X,SH3GLB1,IMPDH1,FUCA2,RAB1A,MAN1A,FASN,GCDH,GALK2,PSEN1,PRSS8,HPD,EPHB3,GRK2,SULT2B1,LARS,VAT1,PTPRT,KDM1B,FARSA,BRCC3,C…
	GO:MF	pore-forming activity	4.18587	GO:0140911	TRUE	6.51827e-05		22	476	7	24945	DEFA27,DEFA17,DEFA30,DEFA26,DEFA23,DEFA25,DEFA35
	GO:MF	aminoacyl-tRNA ligase activity	2.12996	GO:0004812	TRUE	0.00741385		42	476	7	24945	AARS,EPRS,LARS,FARSA,DARS,KARS,NARS
	GO:MF	enzyme regulator activity	1.4061	GO:0030234	TRUE	0.0392553		1286	476	45	24945	APOA1,NUPR1,CD24A,CCNG1,CLPS,VCP,ARFGAP3,EPS8L2,TFPI,GUCA2B,ARFGEF3,C4B,SPINT2,DDX3X,IBTK,TMBIM6,LARS,SIRPA,ARFGEF1,FNIP1,BRCC3,TBC1D15,GDI2,CCNY,UBE2J1,ARHGEF26,RNF185,ELP3,CAMK2N2,PPP4R2,B3GAT3,ARF1,GNAS,CFLAR,RALGAPA2,ASCC2,MOB1B,RABGAP1,URI1,KALRN,RAPGEFL1,ARHGAP21,GCN1,THBS1,BCAS3
	GO:BP	organonitrogen compound metabolic process	23.8711	GO:1901564	TRUE	1.34565e-24		6389	474	221	26856	APOA1,REG3B,P4HB,NUPR1,CD24A,QSOX1,CCNG1,SERP1,EDEM1,OS9,HERPUD1,MMP7,HMGCS1,UBC,SPCS3,HABP2,LAMP2,VCP,MAGT1,EIF3B,STT3A,RAB3D,ASAH2,EIF4G2,SEL1L,IDH1,CANX,GLG1,HYOU1,MAN2A1,PCMTD1,CTSB,NEDD4,ACLY,CALR,HSPA8,YIPF5,GRPEL2,ASNS,IRAK1,RNF11,UBXN4,TCF25,SELENOS,AARS,SQSTM1,MEP1B,RPL41,H13,DNAJB9,TMPRSS2,EPRS,TFPI,USP9X,LGMN,CSDE1,MTHFD2,LRRC41,CTNNB1,NKD1,SPINT2,DDX3X,CRLF1,SH3GLB1,IMPDH1,IBTK,RAB1A,…
	GO:BP	protein transport	18.742	GO:0015031	TRUE	1.81115e-19		1605	474	90	26856	CD24A,SERP1,EDEM1,OS9,HERPUD1,SPCS3,LAMP2,VCP,TRAM1,KIF5B,RAB3D,SRP68,ARFGAP3,ATP6AP1,SEC31A,SEL1L,SSR3,HYOU1,SEC61A1,SURF4,COPB2,NEDD4,CALR,HSPA8,YIPF5,GRPEL2,SELENOS,ARL8B,SQSTM1,H13,IPO7,DCTN1,USP9X,ANXA7,HOOK1,SH3GLB1,RAB1A,MAN1A,COPB1,SIL1,PSEN1,GOLPH3,AP3S1,ARCN1,ARFGEF1,NUP50,MIA3,SLC15A1,BSG,GABARAP,HSPA5,VPS37C,ANG4,GDI2,HGS,UBE2J1,EMD,PCSK1,SCARB2,COG8,MYO1B,IPO4,XBP1,CD2AP,ATG4D,B3GAT3…
	GO:BP	disruption of cellular anatomical structure in another organism (host defense)	6.87652	GO:0140975	TRUE	1.32887e-07		30	474	10	26856	REG3B,DEFA27,DEFA17,DEFA30,DEFA26,DEFA23,DEFA25,DEFA21,REG3G,DEFA35
	GO:BP	viral process	5.50179	GO:0016032	TRUE	3.14928e-06		357	474	26	26856	P4HB,SPCS3,VCP,LY6E,EIF3B,CTSB,NEDD4,HSPA8,ARL8B,TMPRSS2,CSDE1,DDX3X,RAB1A,EIF3A,GRK2,BSG,TRIM27,BICD1,PAIP1,FMR1,EIF3D,PROX1,DDB1,AU040320,PCBP1,PPIH
	GO:BP	immune system process	4.24618	GO:0002376	TRUE	5.67306e-05		2663	474	86	26856	APOA1,REG3B,DEFA27,CD24A,FTH1,LAMP2,KIF5B,DEFA17,DEFA30,PRXL2A,CCL6,NEDD4,CALR,HSPA8,IRAK1,SELENOS,ARL8B,SQSTM1,DNAJB9,EPRS,IPO7,PIGR,LGMN,C4B,CTNNB1,TUSC2,DDX3X,IMPDH1,ZFPM1,C4BP,DEFA26,DLG1,PSEN1,GOLPH3,EPHB3,ZBTB7B,TMBIM6,SIRPA,FNIP1,MIA3,YTHDF1,BRCC3,BSG,PBX1,PLD3,ANG4,TRIM27,DEFA23,UBE2J1,TCIM,PLA2G2F,RNF185,RELB,XBP1,CDC73,KARS,C1RL,GNAS,MFSD6,STAT6,DEFA25,TRPM4,CFLAR,SERINC3,NDRG1,YTHDF3,H…
	GO:BP	homeostatic process	2.86625	GO:0042592	TRUE	0.00136065		1828	474	62	26856	APOA1,FTL1,CD24A,BHLHA15,FTH1,HERPUD1,ATP1A1,LAMP2,MUC13,KIF5B,RAB3D,ATP6AP1,SURF4,SREBF2,SELENOS,SQSTM1,ACOX1,SLC30A2,DCTN1,GUCA2B,ANXA7,FOXA3,CTNNB1,DDX3X,ZFPM1,IBTK,ATF4,PSEN1,GRK2,ZBTB7B,TMBIM6,SLC39A14,GIGYF2,BSG,PLCH1,ABCA3,NRD1,CES1E,XBP1,ARF1,GNAS,SNX10,HKDC1,GAA,STAT6,TRPM4,CFLAR,YWHAE,ATP13A1,ARID4A,SEC24A,VPS54,NFIX,NFE2L1,MCUR1,CHD7,IDE,TULP1,GATA4,PDX1,VEGFA,RBP4
	GO:BP	defense response to Gram-negative bacterium	2.79049	GO:0050829	TRUE	0.00161997		112	474	12	26856	REG3B,DEFA27,LYZ1,DEFA17,DEFA30,TUSC2,DEFA26,DEFA23,DEFA25,DEFA21,REG3G,DEFA35
	GO:BP	stress granule assembly	2.77937	GO:0034063	TRUE	0.00166199		30	474	7	26856	CSDE1,DDX3X,YTHDF1,BICD1,FMR1,YTHDF3,LSM14A
	GO:BP	regulation of canonical Wnt signaling pathway	1.74318	GO:0060828	TRUE	0.0180642		244	474	16	26856	VCP,ZFP703,CTNNB1,NKD1,DDX3X,PSEN1,CTDNEP1,CCNY,EMD,LATS1,AMFR,JADE1,TRPM4,GSK3A,TLE1,BAMBI
	GO:BP	defense response to Gram-positive bacterium	1.70288	GO:0050830	TRUE	0.019821		142	474	12	26856	REG3B,DEFA27,LYZ1,DEFA17,DEFA30,DEFA26,ANG4,DEFA23,DEFA25,DEFA21,REG3G,DEFA35
	GO:BP	antimicrobial humoral immune response mediated by antimicrobial peptide	1.7002	GO:0061844	TRUE	0.0199433		119	474	11	26856	REG3B,DEFA27,DEFA17,DEFA30,DEFA26,ANG4,DEFA23,DEFA25,DEFA21,REG3G,DEFA35
	GO:BP	response to oxygen-containing compound	1.69958	GO:1901700	TRUE	0.0199719		2161	474	66	26856	REG3B,DEFA27,EDEM1,VCP,KIF5B,DEFA17,DEFA30,SEC31A,GLB1,CALR,HSPA8,ASNS,ALDH3A2,IRAK1,SELENOS,SQSTM1,EPRS,KRT8,ZFP703,GUCA2B,LGMN,ANXA7,CTNNB1,MAN1A,DEFA26,PSEN1,GOLPH3,TCF12,GRK2,ZBTB7B,TMBIM6,LARS,SIRPA,DDIT4,SLC39A14,BSG,DEFA23,PCSK1,CES1E,XBP1,CDC73,EPM2AIP1,GNAS,PER1,STAT6,DEFA25,TRPM4,CFLAR,H6PD,GSK3A,VPS54,HNRNPU,NFE2L1,CAD,GATA4,SRSF5,SRR,PDX1,RPLP0,DNM2,DEFA21,REG3G,DEFA35,RBP4,THBS1,IRAK3
	GO:BP	antibacterial humoral response	1.3567	GO:0019731	TRUE	0.043985		85	474	9	26856	DEFA27,DEFA17,DEFA30,DEFA26,ANG4,DEFA23,DEFA25,DEFA21,DEFA35
	GO:CC	cytoplasm	51.4805	GO:0005737	TRUE	3.30714e-52		11583	483	374	26959	APOA1,FABP2,REG3B,P4HB,NUPR1,DEFA27,TENT5C,LYZ1,QSOX1,CCNG1,SERP1,EDEM1,OS9,FTH1,HERPUD1,HMGCS1,UBC,ATP1A1,SPCS3,SYPL,LAMP2,VCP,MUC13,SLC39A11,MAGT1,EIF3B,KIF21A,TRAM1,KIF5B,STT3A,RAB3D,DEFA17,SRP68,ARFGAP3,ATP6AP1,DEFA30,PRXL2A,SND1,ASAH2,SEC31A,EIF4G2,TTC28,SEL1L,GLB1,IDH1,CANX,NBR1,SSR3,GLG1,HYOU1,MAN2A1,SEC61A1,PCMTD1,EPS8L2,CTSB,SURF4,EPN1,COPB2,NEDD4,ERGIC1,HDLBP,ACLY,CALR,PCCB,CXXC5,HSPA8,…
	GO:CC	microtubule cytoskeleton	4.48587	GO:0015630	TRUE	3.26685e-05		1362	483	53	26959	TENT5C,SERP1,KIF21A,KIF5B,RAB3D,TTC28,EPS8L2,HSPA8,TUBA4A,SELENOS,ARL8B,DCTN1,HOOK1,CTNNB1,DDX3X,HID1,ATF4,EIF3A,DLG1,PSEN1,BRCC3,LIMK2,GABARAP,BICD1,CC2D1A,PRPF19,EMD,RELB,LATS1,KLHL21,CAMK2N2,TTC39A,CD2AP,SNX10,JADE1,DR1,NDRG1,YWHAE,HSPH1,ACTR1B,REEP3,RABGAP1,GSK3A,HNRNPU,LSM14A,CAMSAP1,CHD3,CUL3,DIDO1,DNM2,SYNJ2,BCAS3,NEDD9
	GO:CC	neuron projection	1.91393	GO:0043005	TRUE	0.0121919		1585	483	51	26959	CCNG1,ATP1A1,KIF21A,KIF5B,EIF4G2,CANX,EPS8L2,NEDD4,HSPA8,ATP8B1,SREBF2,ARL8B,DCTN1,GUCA2B,USP9X,MACO1,C4B,CTNNB1,SH3GLB1,ATF4,DLG1,PSEN1,PABPC1,EPHB3,AP3S1,GRK2,GIGYF2,BSG,ORAI2,FAM168B,NRD1,PCSK1,FMR1,TANC2,EIF5A,CD2AP,AMFR,ARF1,GNAS,YWHAE,GSK3A,HNRNPU,URI1,CAD,KALRN,MLPH,TULP1,RPLP0,DNM2,LAMP1,SYNJ2
