# Supplementary material for: Paneth cell SIRT1 deficiency increases intestinal stress resistance by modulating the gut microbiota
Source: EMBO Rep. 2026 Mar 13;27(7):1830–57. doi: 10.1038/s44319-026-00726-3 (PMC13076647; doi:10.1038/s44319-026-00726-3)
Supplement: Supplementary file 12 — Source data Fig. 3 [file 44319_2026_726_MOESM12_ESM.zip]

Archive with 43 entries (42 files):
- Figure 3/
- Figure 3/Figure 3J-Ubiquitnation 2.tif
- __MACOSX/Figure 3/._Figure 3J-Ubiquitnation 2.tif
- Figure 3/Figure 3J-Ubiquitnation 1.tif
- __MACOSX/Figure 3/._Figure 3J-Ubiquitnation 1.tif
- Figure 3/Figure 3J-unprocessed immunoblots.pdf
- __MACOSX/Figure 3/._Figure 3J-unprocessed immunoblots.pdf
- Figure 3/.DS_Store
- __MACOSX/Figure 3/._.DS_Store
- Figure 3/Figure 3J-ACTIN.tif
- __MACOSX/Figure 3/._Figure 3J-ACTIN.tif
- Figure 3/Figure 3I-beta-catenin.tif
- __MACOSX/Figure 3/._Figure 3I-beta-catenin.tif
- Figure 3/Figure 3I-SIRT1.tif
- __MACOSX/Figure 3/._Figure 3I-SIRT1.tif
- Figure 3/Figure 3I-GAPDH.tif
- __MACOSX/Figure 3/._Figure 3I-GAPDH.tif
- Figure 3/Figure 3G-beta-catenin.tif
- __MACOSX/Figure 3/._Figure 3G-beta-catenin.tif
- Figure 3/Figure 3G.xlsx
- __MACOSX/Figure 3/._Figure 3G.xlsx
- Figure 3/Figure 3F.xlsx
- __MACOSX/Figure 3/._Figure 3F.xlsx
- Figure 3/Figure 3D-PKO 501-3 20x1.png
- __MACOSX/Figure 3/._Figure 3D-PKO 501-3 20x1.png
- Figure 3/Figure 3J-Ac-K.tif
- __MACOSX/Figure 3/._Figure 3J-Ac-K.tif
- Figure 3/Figure 3D-Flox 500-3 20x1.png
- __MACOSX/Figure 3/._Figure 3D-Flox 500-3 20x1.png
- Figure 3/Figure 3G-GAPDH.tif
- __MACOSX/Figure 3/._Figure 3G-GAPDH.tif
- Figure 3/Figure 3E.xlsx
- __MACOSX/Figure 3/._Figure 3E.xlsx
- Figure 3/Figure 3G-unprocessed immunoblots.pdf
- __MACOSX/Figure 3/._Figure 3G-unprocessed immunoblots.pdf
- Figure 3/Figure 3H.xlsx
- __MACOSX/Figure 3/._Figure 3H.xlsx
- Figure 3/Figure 3I-unprocessed immunoblots.pdf
- __MACOSX/Figure 3/._Figure 3I-unprocessed immunoblots.pdf
- Figure 3/Figure 3J-beta-catenin-IP.tif
- __MACOSX/Figure 3/._Figure 3J-beta-catenin-IP.tif
- Figure 3/Figure 3J-beta-catenin-input.tif
- __MACOSX/Figure 3/._Figure 3J-beta-catenin-input.tif
