# Supplementary material for: Paneth cell SIRT1 deficiency increases intestinal stress resistance by modulating the gut microbiota
Source: EMBO Rep. 2026 Mar 13;27(7):1830–57. doi: 10.1038/s44319-026-00726-3 (PMC13076647; doi:10.1038/s44319-026-00726-3)
Supplement: Supplementary file 12 — Source data Fig. 3 [file 44319_2026_726_MOESM12_ESM.zip › Figure 3/Figure 3G.xlsx]

## Sheet: Figure 3G
		Relative beta-catenin intensity
	Flox	0.806597
		0.796532
		0.728427
		1.64923
		1.04192
		0.977289
	PKO	2.41521
		2.3281
		3.90925
		1.95848
		1.38286
		1.82545
	Student's t-test	0.0125661
