# Supplementary material for: Paneth cell SIRT1 deficiency increases intestinal stress resistance by modulating the gut microbiota
Source: EMBO Rep. 2026 Mar 13;27(7):1830–57. doi: 10.1038/s44319-026-00726-3 (PMC13076647; doi:10.1038/s44319-026-00726-3)
Supplement: Supplementary file 12 — Source data Fig. 3 [file 44319_2026_726_MOESM12_ESM.zip › Figure 3/Figure 3F.xlsx]

## Sheet: Figure 3F
	Average epithelial nuclear beta-catenin staining intensity
	Flox-Young	Flox-Aged	PKO-Young	PKO-Aged
	9.13898	8.58388	8.66234	9.32195
	8.82832	8.52103	9.3314	8.51205
	8.6533	8.43425	9.02066	9.051
	8.85833	8.68605	8.54895	8.71646
	8.57276	7.80649	8.63333	8.38794
	9.32653	8.1659	8.95539	8.48486
		8.80927	8.84389
		9.09557
		8.45935
		7.89974
		8.26967
		8.40293
	two-way ANOVA
	Young:Flox vs. Young:PKO		0.8313
	Young:Flox vs. Aged:Flox		0.0089
	Young:PKO vs. Aged:PKO		0.5541
	Aged:Flox vs. Aged:PKO		0.0666
