# Supplementary material for: Paneth cell SIRT1 deficiency increases intestinal stress resistance by modulating the gut microbiota
Source: EMBO Rep. 2026 Mar 13;27(7):1830–57. doi: 10.1038/s44319-026-00726-3 (PMC13076647; doi:10.1038/s44319-026-00726-3)
Supplement: Supplementary file 12 — Source data Fig. 3 [file 44319_2026_726_MOESM12_ESM.zip › Figure 3/Figure 3E.xlsx]

## Sheet: Figure 3E
	Flox																		PKO
	Total Nuclei		Nuclei Count (120+)	Nuclei Count (110-120)	Nuclei Count (100-110)	Nuclei Count (90-100)	Nuclei Count (80-90)	Nuclei Count (70-80)	Nuclei Count (60-70)	Nuclei Count (50-60)	Nuclei Count (40-50)	Nuclei Count (30-40)	Nuclei Count (20-30)	Nuclei Count (10-20)	Nuclei Count (0-10)		10 to 12	11 to 12	Total Nuclei		Nuclei Count (120+)	Nuclei Count (110-120)	Nuclei Count (100-110)	Nuclei Count (90-100)	Nuclei Count (80-90)	Nuclei Count (70-80)	Nuclei Count (60-70)	Nuclei Count (50-60)	Nuclei Count (40-50)	Nuclei Count (30-40)	Nuclei Count (20-30)	Nuclei Count (10-20)	Nuclei Count (0-10)		10 to 12	11 to 12
	7308		0.00273673	0.00218938	0.00383142	0.00862069	0.0231253	0.0457033	0.0971538	0.205118	0.335523	0.238369	0.0350301	0.00259989	0		0.275999	0.03763	6970		0.00200861	0.00129125	0.00186514	0.00301291	0.0061693	0.0133429	0.0350072	0.0988522	0.305595	0.460402	0.0708752	0.00157819	0		0.532855	0.0724534
	8320		0.00204327	0.00348558	0.00432692	0.00829327	0.0219952	0.0450721	0.109014	0.219832	0.337861	0.209976	0.0340144	0.00408654	0		0.248077	0.038101	4232		0.00330813	0.00189036	0.00401701	0.00968809	0.0212665	0.0635633	0.129726	0.232278	0.271975	0.181711	0.0713611	0.0092155	0		0.262287	0.0805766
	4380		0.00365297	0.00342466	0.00502283	0.013242	0.0269406	0.0605023	0.111872	0.196575	0.324201	0.217352	0.0356164	0.00159817	0		0.254566	0.0372146	4588		0.00261552	0.00174368	0.00283348	0.005449	0.0115519	0.0296425	0.0684394	0.144507	0.32476	0.312772	0.0863121	0.00937228	0		0.408457	0.0956844
	2854		0.00140154	0.00280308	0.00350385	0.00700771	0.0210231	0.0466013	0.105816	0.187807	0.292221	0.267694	0.0637701	0.000350385	0		0.331815	0.0641205	4003		0.0019985	0.00124906	0.00324756	0.00824382	0.022733	0.0422183	0.104921	0.198851	0.300025	0.235823	0.0736947	0.00699475	0		0.316513	0.0806895
	5762		0.00364457	0.00104131	0.00399167	0.0133634	0.0480736	0.13589	0.208435	0.234814	0.194551	0.128428	0.0263797	0.00138841	0		0.156196	0.0277681	5457		0.00586403	0.00366502	0.00696353	0.0113616	0.0258384	0.0595565	0.130291	0.223933	0.31794	0.175921	0.0366502	0.00201576	0		0.214587	0.0386659
	6727		0.00475695	0.00386502	0.00683812	0.0175413	0.0310688	0.0680838	0.153114	0.249443	0.281552	0.129478	0.0483128	0.00594619	0		0.183737	0.054259	4492		0.00400712	0.000890472	0.00467498	0.0120214	0.0331701	0.0587711	0.120436	0.233972	0.274711	0.181656	0.0616652	0.0140249	0		0.257346	0.0756901
	3602		0.00166574	0.00111049	0.00138812	0.00166574	0.00971682	0.0274847	0.0744031	0.200167	0.388673	0.270128	0.023598	0	0		0.293726	0.023598
	2009		0.00298656	0.0024888	0.00647088	0.00547536	0.0174216	0.0174216	0.0577402	0.129915	0.280239	0.39323	0.0826282	0.00398208	0		0.479841	0.0866103	Aged	Average	0.00330032	0.00178831	0.00393362	0.00829612	0.0201215	0.0445158	0.0981369	0.188732	0.299168	0.258048	0.0667597	0.00720024	0		0.332008
	4391		0.00250512	0.00227739	0.00660442	0.0088818	0.0223184	0.0485083	0.12184	0.221817	0.326349	0.201093	0.034844	0.0029606	0		0.238898	0.0378046		sem	0.000602894	0.000403254	0.000723338	0.00142867	0.00399659	0.00814553	0.0157505	0.0225968	0.00892003	0.0457689	0.00683384	0.00194837	0		0.0485274
	5376		0.0063244	0.00409226	0.015997	0.0204613	0.0487351	0.0969122	0.156064	0.235863	0.255022	0.115699	0.0392485	0.00558036	0		0.160528	0.0448289
	4754		0.00483803	0.00273454	0.00778292	0.0168279	0.0290282	0.0694152	0.133361	0.229701	0.282499	0.172697	0.0469079	0.00420698	0		0.223812	0.0511149
	4919		0.00223623	0.00182964	0.0060988	0.0101647	0.0243952	0.0563123	0.122992	0.239276	0.326489	0.15491	0.0479772	0.00731856	0		0.210205	0.0552958
	Aged	Average	0.00323268	0.00261185	0.00598808	0.0109621	0.0269868	0.0598256	0.120984	0.212527	0.302098	0.208254	0.0431939	0.00333485	0		0.254783
		sem	0.000425133	0.00028704	0.00104594	0.00157784	0.00329384	0.00908642	0.0114357	0.00931442	0.0142295	0.0226762	0.00476862	0.000657066	0		0.0254425
	885		0.0079096	0.00451977	0.00225989	0.00564972	0.0135593	0.0237288	0.040678	0.135593	0.256497	0.40113	0.108475	0	0		0.509605	0.108475	385		0.0181818	0.00519481	0	0.012987	0.0311688	0.0493506	0.0753247	0.192208	0.34026	0.244156	0.0311688	0	0		0.275325	0.0311688
	798		0.0037594	0.0037594	0.0150376	0.0112782	0.0275689	0.0401003	0.0626566	0.131579	0.264411	0.363409	0.0739348	0.00250627	0		0.43985	0.0764411	863		0.0023175	0.00115875	0.00347625	0.00579374	0.013905	0.0173812	0.0463499	0.123986	0.253766	0.369641	0.151796	0.0104287	0		0.531866	0.162225
	923		0.00975081	0.00108342	0.00433369	0.0184182	0.0227519	0.0444204	0.0617551	0.176598	0.317443	0.305525	0.0379198	0	0		0.343445	0.0379198	726		0.00550964	0.00275482	0.00550964	0.00964187	0.0261708	0.0261708	0.0785124	0.12259	0.286501	0.311295	0.125344	0	0		0.436639	0.125344
	720		0.00277778	0.00277778	0.00416667	0.00972222	0.0152778	0.0458333	0.0736111	0.151389	0.3	0.319444	0.0736111	0.00138889	0		0.394444	0.075	286		0.0104895	0	0.013986	0.0244755	0.048951	0.0664336	0.104895	0.164336	0.241259	0.181818	0.129371	0.013986	0		0.325175	0.143357
	646		0.00464396	0.00309598	0.00619195	0.0108359	0.0201238	0.0495356	0.0928793	0.20743	0.304954	0.258514	0.0386997	0.00309598	0		0.30031	0.0417957	900		0.00333333	0.00444444	0.00777778	0.0155556	0.0266667	0.0577778	0.102222	0.148889	0.28	0.3	0.0511111	0.00222222	0		0.353333	0.0533333
	539		0.00185529	0	0	0.00556586	0.00927644	0.0166976	0.0408163	0.105751	0.330241	0.352505	0.120594	0.0166976	0		0.489796	0.137291	919		0.00435256	0.00108814	0.00108814	0.0152339	0.0163221	0.0413493	0.0642002	0.166485	0.287269	0.297062	0.101197	0.00435256	0		0.402612	0.10555
																			679		0.00147275	0.00441826	0.00294551	0.0147275	0.0250368	0.0456554	0.0765832	0.156112	0.263623	0.313697	0.0942563	0.00147275	0		0.409426	0.095729
	Young	Average	0.00511614	0.00253939	0.00533163	0.010245	0.018093	0.0367193	0.0620661	0.15139	0.295591	0.333421	0.075539	0.00394812	0		0.412908
		sem	0.00137766	0.000757504	0.00232517	0.00211189	0.00297882	0.0059588	0.00892679	0.0161256	0.0130932	0.0223002	0.0153536	0.00285012	0		0.0367871
																			Young	Average	0.00652244	0.00272275	0.00496905	0.0140593	0.0268887	0.0434455	0.0782983	0.153515	0.278954	0.288238	0.0977492	0.00463747	0		0.390625
		Score	1	2	3	4	5	6	7	8	9	10	11	12	13		10 to 12			sem	0.00224013	0.00076349	0.00179658	0.0021906	0.00433505	0.00646561	0.00773216	0.00930813	0.0121263	0.022515	0.0164133	0.00206949	0		0.0314461
	Average	PKO-Young	0.00652244	0.00272275	0.00496905	0.0140593	0.0268887	0.0434455	0.0782983	0.153515	0.278954	0.288238	0.0977492	0.00463747	0
		Flox-Young	0.00511614	0.00253939	0.00533163	0.010245	0.018093	0.0367193	0.0620661	0.15139	0.295591	0.333421	0.075539	0.00394812	0
		PKO-Aged	0.00330032	0.00178831	0.00393362	0.00829612	0.0201215	0.0445158	0.0981369	0.188732	0.299168	0.258048	0.0667597	0.00720024	0
		Flox-Aged	0.00323268	0.00261185	0.00598808	0.0109621	0.0269868	0.0598256	0.120984	0.212527	0.302098	0.208254	0.0431939	0.00333485	0
	sem	PKO-Young	0.00224013	0.00076349	0.00179658	0.0021906	0.00433505	0.00646561	0.00773216	0.00930813	0.0121263	0.022515	0.0164133	0.00206949	0
		Flox-Young	0.00137766	0.000757504	0.00232517	0.00211189	0.00297882	0.0059588	0.00892679	0.0161256	0.0130932	0.0223002	0.0153536	0.00285012	0
		PKO-Aged	0.000602894	0.000403254	0.000723338	0.00142867	0.00399659	0.00814553	0.0157505	0.0225968	0.00892003	0.0457689	0.00683384	0.00194837	0
		Flox-Aged	0.000425133	0.00028704	0.00104594	0.00157784	0.00329384	0.00908642	0.0114357	0.00931442	0.0142295	0.0226762	0.00476862	0.000657066	0
	Student's t-test	Aged Flox vs PKO	0.92874	0.126638	0.125751	0.229956	0.210367	0.2291	0.266771	0.363835	0.863675	0.359838	0.0179489	0.107859	#DIV/0!		0.197049	0.01521
		Young Flox vs PKO	0.597024	0.861961	0.898767	0.217875	0.116936	0.442951	0.176908	0.905684	0.34963	0.164707	0.325648	0.839895	#DIV/0!		0.637867	0.355026
		Flox aged vs young	0.0096519	0.925706	0.788932	0.778557	0.0544075	0.044554	0.00068825	0.00646709	0.730994	0.000960527	0.0702309	0.827277	#REF!		0.00330829	0.0914697
		PKO aged vs young	0.208285	0.307366	0.607702	0.0520792	0.275434	0.920069	0.293763	0.194757	0.207531	0.571662	0.119621	0.386583	#DIV/0!		0.337817	0.180927
		Average Score
		Flox	5.41598
		PKO	5.25317
