# Supplementary material for: Paneth cell SIRT1 deficiency increases intestinal stress resistance by modulating the gut microbiota
Source: EMBO Rep. 2026 Mar 13;27(7):1830–57. doi: 10.1038/s44319-026-00726-3 (PMC13076647; doi:10.1038/s44319-026-00726-3)
Supplement: Supplementary file 12 — Source data Fig. 3 [file 44319_2026_726_MOESM12_ESM.zip › Figure 3/Figure 3H.xlsx]

## Sheet: Figure 3H
		WT regular RPMI			KO regular RPMI				Student's t-test
	WNT3	1.69597	0.376588	0.927441	2.27529	2.32581	2.95357		0.0375525
	CTNNB1	0.764872	1.1484	1.08673	1.30769	1.27462	1.08819		0.196201
