# Supplementary material for: Paneth cell SIRT1 deficiency increases intestinal stress resistance by modulating the gut microbiota
Source: EMBO Rep. 2026 Mar 13;27(7):1830–57. doi: 10.1038/s44319-026-00726-3 (PMC13076647; doi:10.1038/s44319-026-00726-3)
Supplement: Supplementary file 13 — Source data Fig. 4 [file 44319_2026_726_MOESM13_ESM.zip]

Archive with 27 entries (26 files):
- Figure 4/
- Figure 4/Figure 4F-Ubiquitnation.tif
- __MACOSX/Figure 4/._Figure 4F-Ubiquitnation.tif
- Figure 4/Figure 4F-ACTIN.tif
- __MACOSX/Figure 4/._Figure 4F-ACTIN.tif
- Figure 4/Figure 4F-Ac-K, ATF4-IP, ATF4-Input.tif
- __MACOSX/Figure 4/._Figure 4F-Ac-K, ATF4-IP, ATF4-Input.tif
- Figure 4/.DS_Store
- __MACOSX/Figure 4/._.DS_Store
- Figure 4/Figure 4G.xlsx
- __MACOSX/Figure 4/._Figure 4G.xlsx
- Figure 4/Figure 4F-unprocessed immunoblots.pdf
- __MACOSX/Figure 4/._Figure 4F-unprocessed immunoblots.pdf
- Figure 4/Figure 4B.xlsx
- __MACOSX/Figure 4/._Figure 4B.xlsx
- Figure 4/Figure 4E-ATF4 ACTIN.tif
- __MACOSX/Figure 4/._Figure 4E-ATF4 ACTIN.tif
- Figure 4/Figure 4E-unprocessed immunoblots.pdf
- __MACOSX/Figure 4/._Figure 4E-unprocessed immunoblots.pdf
- Figure 4/Figure 4D-uncut images.pdf
- __MACOSX/Figure 4/._Figure 4D-uncut images.pdf
- Figure 4/Figure 4C.xlsx
- __MACOSX/Figure 4/._Figure 4C.xlsx
- Figure 4/Figure 4H.xlsx
- __MACOSX/Figure 4/._Figure 4H.xlsx
- Figure 4/Figure 4D.xlsx
- __MACOSX/Figure 4/._Figure 4D.xlsx
