# Supplementary material for: Paneth cell SIRT1 deficiency increases intestinal stress resistance by modulating the gut microbiota
Source: EMBO Rep. 2026 Mar 13;27(7):1830–57. doi: 10.1038/s44319-026-00726-3 (PMC13076647; doi:10.1038/s44319-026-00726-3)
Supplement: Supplementary file 13 — Source data Fig. 4 [file 44319_2026_726_MOESM13_ESM.zip › Figure 4/Figure 4G.xlsx]

## Sheet: Figure 4G
		WT regular RPMI			KO regular RPMI			WT Glu free RPMI			KO Glu free RPMI
	DEFA6	1.29735	0.898485	0.804167	1.98999	2.23886	1.51862	8.65915	8.59933	7.913	11.9335	11.7692	10.461
	DEFB4A	1.11901	0.937433	0.943554	1.82621	2.25271	1.82792	7.26521	8.34668	6.26668	8.72317	8.34623	8.90733
								two-way ANOVA
								DEFA6:WT vs. DEFA6:KO				0.015
								DEFA6:WT vs. DEFA6:WT Glu-free				<0.0001
								DEFA6:KO vs. DEFA6:KO Glu-free				<0.0001
								DEFA6:WT Glu-free vs. DEFA6:KO Glu-free				<0.0001
								DEFB4A:WT vs. DEFB4A:KO				0.0129
								DEFB4A:WT vs. DEFB4A:WT Glu-free				<0.0001
								DEFB4A:KO vs. DEFB4A:KO Glu-free				<0.0001
								DEFB4A:WT Glu-free vs. DEFB4A:KO Glu-free				0.0023
