# Supplementary material for: Paneth cell SIRT1 deficiency increases intestinal stress resistance by modulating the gut microbiota
Source: EMBO Rep. 2026 Mar 13;27(7):1830–57. doi: 10.1038/s44319-026-00726-3 (PMC13076647; doi:10.1038/s44319-026-00726-3)
Supplement: Supplementary file 13 — Source data Fig. 4 [file 44319_2026_726_MOESM13_ESM.zip › Figure 4/Figure 4B.xlsx]

## Sheet: Figure 4B
Top enriched GO biological processes of significantly changed ATF4 target genes
source	term_name	negative_log10_of_adjusted_p_value	term_id	highlighted	adjusted_p_value	negative_log10_of_adjusted_p_value	term_size	query_size	intersection_size	effective_domain_size	intersections
GO:BP	response to misfolded protein	6.50667	GO:0035966	TRUE	3.11408e-07	6.50667	133	51	8	26856	UBE2W,RHBDD1,HSPA5,CHAC1,BAG3,HERPUD1,HERPUD2,DNAJB9
GO:BP	cellular response to stress	6.36744	GO:0033554	TRUE	4.29103e-07	6.36744	2005	51	20	26856	VCPIP1,UBE2W,RHBDD1,PPP1R15B,HSPA5,CHAC1,SLC7A11,INTS3,RELL1,ASNS,BAG3,KLF2,HERPUD1,HERPUD2,PSME4,P4HB,DNAJB9,SEL1L,SREBF2,SLC38A2
GO:BP	response to ER stress	5.55656	GO:0034976	FALSE	2.77616e-06	5.55656	260	51	9	26856	RHBDD1,PPP1R15B,HSPA5,CHAC1,HERPUD1,HERPUD2,P4HB,DNAJB9,SEL1L
GO:BP	proteasomal protein catabolism	5.4734	GO:0010498	TRUE	3.36203e-06	5.4734	491	51	11	26856	UBE2W,RHBDD1,HSPA5,SIAH2,RCHY1,HERPUD1,PSME4,DNAJB9,SEL1L,LTN1,USP9X
GO:BP	intracellular transport	3.62947	GO:0046907	TRUE	0.000234707	3.62947	1559	51	15	26856	RHBDD1,HSPA5,BAG3,HERPUD1,MON1B,TMEM30A,NUS1,SAR1A,MON2,RAB1A,ALKBH5,P4HB,SEL1L,OSBP,USP9X
GO:BP	macromolecule localization	1.81922	GO:0033036	TRUE	0.0151629	1.81922	3086	51	18	26856	VCPIP1,RHBDD1,HDLBP,HSPA5,SLC7A11,BAG3,HERPUD1,MON1B,TMEM30A,NUS1,SAR1A,MON2,RAB1A,ALKBH5,SEL1L,SREBF2,OSBP,USP9X
GO:BP	amide metabolic process	1.65236	GO:0043603	TRUE	0.022266	1.65236	1186	51	11	26856	PPP1R15B,EIF2S2,SLC7A11,RCHY1,ASNS,AARS,ALDH1L2,P4HB,LARP4B,LTN1,OSBP
GO:CC	cytoplasm	5.41933	GO:0005737	TRUE	3.8078e-06	5.41933	11583	50	41	26959	VCPIP1,GMPPA,RHBDD1,HDLBP,PPP1R15B,HSPA5,TTC17,CHAC1,EIF2S2,SLC7A11,SIAH2,INTS3,FOCAD,RCHY1,ASNS,BAG3,CHID1,DUSP8,MSMO1,HERPUD1,AARS,MON1B,TMEM30A,NUS1,SAR1A,ALDH1L2,MON2,RAB1A,PSME4,ALKBH5,P4HB,DNAJB9,SEL1L,LARP4B,SREBF2,SLC38A2,LTN1,GNMT,OSBP,USP9X,MAGT1
GO:BP	cellular response to topologically incorrect protein	5.69877	GO:0035967	FALSE	2.00093e-06	5.69877	103	51	7	26856	UBE2W,RHBDD1,HSPA5,BAG3,HERPUD1,HERPUD2,DNAJB9
GO:BP	response to unfolded protein	5.49737	GO:0006986	FALSE	3.18147e-06	5.49737	110	51	7	26856	RHBDD1,HSPA5,CHAC1,BAG3,HERPUD1,HERPUD2,DNAJB9
GO:BP	cellular response to unfolded protein	4.66333	GO:0034620	FALSE	2.17107e-05	4.66333	82	51	6	26856	RHBDD1,HSPA5,BAG3,HERPUD1,HERPUD2,DNAJB9
GO:BP	organonitrogen compound metabolic process	3.73926	GO:1901564	FALSE	0.000182281	3.73926	6389	51	30	26856	VCPIP1,UBE2W,RHBDD1,PPP1R15B,HSPA5,CHAC1,EIF2S2,SLC7A11,SIAH2,DCAF10,RCHY1,ASNS,BAG3,DUSP8,KLF2,HERPUD1,AARS,NUS1,ALDH1L2,RAB1A,PSME4,P4HB,DNAJB9,SEL1L,LARP4B,LTN1,GNMT,OSBP,USP9X,MAGT1
GO:BP	proteolysis involved in protein catabolic process	3.44048	GO:0051603	FALSE	0.000362678	3.44048	776	51	11	26856	UBE2W,RHBDD1,HSPA5,SIAH2,RCHY1,HERPUD1,PSME4,DNAJB9,SEL1L,LTN1,USP9X
GO:BP	macromolecule catabolic process	3.34313	GO:0009057	FALSE	0.000453804	3.34313	1406	51	14	26856	UBE2W,RHBDD1,HSPA5,SIAH2,RCHY1,BAG3,HERPUD1,PSME4,ALKBH5,DNAJB9,SEL1L,LARP4B,LTN1,USP9X
GO:BP	response to stress	3.22841	GO:0006950	FALSE	0.000591004	3.22841	4038	51	23	26856	VCPIP1,UBE2W,RHBDD1,PPP1R15B,HSPA5,CHAC1,SLC7A11,INTS3,RELL1,ASNS,BAG3,CHID1,KLF2,HERPUD1,HERPUD2,RAB1A,PSME4,ALKBH5,P4HB,DNAJB9,SEL1L,SREBF2,SLC38A2
GO:BP	protein catabolic process	3.13882	GO:0030163	FALSE	0.000726404	3.13882	1026	51	12	26856	UBE2W,RHBDD1,HSPA5,SIAH2,RCHY1,BAG3,HERPUD1,PSME4,DNAJB9,SEL1L,LTN1,USP9X
GO:BP	protein metabolic process	2.67236	GO:0019538	FALSE	0.0021264	2.67236	5451	51	26	26856	VCPIP1,UBE2W,RHBDD1,PPP1R15B,HSPA5,CHAC1,EIF2S2,SIAH2,DCAF10,RCHY1,BAG3,DUSP8,KLF2,HERPUD1,AARS,NUS1,RAB1A,PSME4,P4HB,DNAJB9,SEL1L,LARP4B,LTN1,OSBP,USP9X,MAGT1
GO:BP	proteasome-mediated ubiquitin-dependent protein catabolic process	2.65674	GO:0043161	FALSE	0.00220424	2.65674	416	51	8	26856	UBE2W,HSPA5,SIAH2,RCHY1,HERPUD1,DNAJB9,LTN1,USP9X
GO:BP	organic substance catabolic process	2.57172	GO:1901575	FALSE	0.00268088	2.57172	2156	51	16	26856	UBE2W,RHBDD1,HSPA5,CHAC1,SIAH2,RCHY1,BAG3,HERPUD1,ALDH1L2,PSME4,ALKBH5,DNAJB9,SEL1L,LARP4B,LTN1,USP9X
GO:BP	protein exit from endoplasmic reticulum	2.56943	GO:0032527	FALSE	0.00269506	2.56943	43	51	4	26856	RHBDD1,HERPUD1,TMEM30A,SEL1L
GO:BP	ERAD pathway	2.49173	GO:0036503	FALSE	0.00322311	2.49173	104	51	5	26856	RHBDD1,HSPA5,HERPUD1,DNAJB9,SEL1L
GO:BP	establishment of localization in cell	2.44815	GO:0051649	FALSE	0.00356327	2.44815	2203	51	16	26856	RHBDD1,HSPA5,BAG3,HERPUD1,MON1B,TMEM30A,NUS1,SAR1A,MON2,RAB1A,ALKBH5,P4HB,SEL1L,SLC38A2,OSBP,USP9X
GO:BP	catabolic process	2.335	GO:0009056	FALSE	0.00462386	2.335	2537	51	17	26856	UBE2W,RHBDD1,HSPA5,CHAC1,SIAH2,RCHY1,BAG3,HERPUD1,ALDH1L2,RAB1A,PSME4,ALKBH5,DNAJB9,SEL1L,LARP4B,LTN1,USP9X
GO:BP	organic substance transport	2.28949	GO:0071702	FALSE	0.00513469	2.28949	2860	51	18	26856	RHBDD1,HDLBP,HSPA5,SLC7A11,BAG3,HERPUD1,MON1B,TMEM30A,NUS1,SAR1A,MON2,RAB1A,ALKBH5,SEL1L,SREBF2,SLC38A2,OSBP,USP9X
GO:BP	intracellular protein transport	2.04658	GO:0006886	FALSE	0.00898291	2.04658	867	51	10	26856	RHBDD1,HSPA5,BAG3,HERPUD1,MON1B,TMEM30A,SAR1A,RAB1A,SEL1L,USP9X
GO:BP	proteolysis	1.98503	GO:0006508	FALSE	0.0103507	1.98503	1829	51	14	26856	VCPIP1,UBE2W,RHBDD1,HSPA5,CHAC1,SIAH2,RCHY1,HERPUD1,PSME4,P4HB,DNAJB9,SEL1L,LTN1,USP9X
GO:BP	nitrogen compound transport	1.98327	GO:0071705	FALSE	0.0103928	1.98327	2104	51	15	26856	RHBDD1,HSPA5,SLC7A11,BAG3,HERPUD1,MON1B,TMEM30A,SAR1A,MON2,RAB1A,ALKBH5,SEL1L,SLC38A2,OSBP,USP9X
GO:BP	organonitrogen compound catabolic process	1.90302	GO:1901565	FALSE	0.012502	1.90302	1348	51	12	26856	UBE2W,RHBDD1,HSPA5,SIAH2,RCHY1,BAG3,HERPUD1,PSME4,DNAJB9,SEL1L,LTN1,USP9X
GO:BP	protein transport	1.87705	GO:0015031	FALSE	0.0132724	1.87705	1605	51	13	26856	RHBDD1,HSPA5,SLC7A11,BAG3,HERPUD1,MON1B,TMEM30A,SAR1A,MON2,RAB1A,SEL1L,OSBP,USP9X
GO:BP	endoplasmic reticulum unfolded protein response	1.71487	GO:0030968	FALSE	0.0192811	1.71487	70	51	4	26856	HSPA5,HERPUD1,HERPUD2,DNAJB9
GO:BP	establishment of protein localization	1.55095	GO:0045184	FALSE	0.0281223	1.55095	1721	51	13	26856	RHBDD1,HSPA5,SLC7A11,BAG3,HERPUD1,MON1B,TMEM30A,SAR1A,MON2,RAB1A,SEL1L,OSBP,USP9X
GO:BP	endoplasmic reticulum to cytosol transport	1.43716	GO:1903513	FALSE	0.0365463	1.43716	27	51	3	26856	RHBDD1,HERPUD1,SEL1L
GO:BP	retrograde protein transport, ER to cytosol	1.43716	GO:0030970	FALSE	0.0365463	1.43716	27	51	3	26856	RHBDD1,HERPUD1,SEL1L
GO:CC	intracellular anatomical structure	4.65015	GO:0005622	FALSE	2.23793e-05	4.65015	17319	50	48	26959	VCPIP1,UBE2W,GMPPA,RHBDD1,HDLBP,PPP1R15B,ZBTB18,HSPA5,TTC17,CHAC1,EIF2S2,ZFP335,SLC7A11,SIAH2,INTS3,FOCAD,RELL1,RCHY1,ASNS,PRR14,BAG3,CHID1,DUSP8,MSMO1,KLF2,HERPUD1,AARS,MON1B,TMEM30A,NUS1,SAR1A,ALDH1L2,MON2,RAB1A,PSME4,ALKBH5,SP2,P4HB,DNAJB9,SEL1L,LARP4B,SREBF2,SLC38A2,LTN1,GNMT,OSBP,USP9X,MAGT1
GO:CC	endoplasmic reticulum	4.38741	GO:0005783	FALSE	4.09821e-05	4.38741	1907	50	16	26959	RHBDD1,PPP1R15B,HSPA5,SLC7A11,MSMO1,HERPUD1,TMEM30A,NUS1,SAR1A,RAB1A,P4HB,DNAJB9,SEL1L,SREBF2,OSBP,MAGT1
GO:CC	endomembrane system	3.25955	GO:0012505	FALSE	0.000550117	3.25955	4293	50	22	26959	RHBDD1,PPP1R15B,HSPA5,CHAC1,SLC7A11,SIAH2,CHID1,MSMO1,HERPUD1,MON1B,TMEM30A,NUS1,SAR1A,MON2,RAB1A,ALKBH5,P4HB,DNAJB9,SEL1L,SREBF2,OSBP,MAGT1
GO:CC	endoplasmic reticulum protein-containing complex	2.94594	GO:0140534	FALSE	0.00113256	2.94594	134	50	5	26959	HSPA5,P4HB,SEL1L,SREBF2,MAGT1
GO:CC	organelle subcompartment	2.84074	GO:0031984	FALSE	0.00144296	2.84074	1385	50	12	26959	RHBDD1,HSPA5,CHAC1,CHID1,MSMO1,HERPUD1,NUS1,RAB1A,SEL1L,SREBF2,OSBP,MAGT1
GO:CC	cytosol	2.25354	GO:0005829	FALSE	0.00557772	2.25354	4169	50	20	26959	HDLBP,HSPA5,TTC17,CHAC1,SIAH2,FOCAD,RCHY1,ASNS,BAG3,AARS,MON2,RAB1A,PSME4,ALKBH5,P4HB,LARP4B,LTN1,GNMT,OSBP,USP9X
GO:CC	endoplasmic reticulum membrane	2.23969	GO:0005789	FALSE	0.00575856	2.23969	1085	50	10	26959	RHBDD1,HSPA5,MSMO1,HERPUD1,NUS1,RAB1A,SEL1L,SREBF2,OSBP,MAGT1
GO:CC	endoplasmic reticulum subcompartment	2.21584	GO:0098827	FALSE	0.00608358	2.21584	1092	50	10	26959	RHBDD1,HSPA5,MSMO1,HERPUD1,NUS1,RAB1A,SEL1L,SREBF2,OSBP,MAGT1
GO:CC	nuclear outer membrane-endoplasmic reticulum membrane network	2.13875	GO:0042175	FALSE	0.00726523	2.13875	1115	50	10	26959	RHBDD1,HSPA5,MSMO1,HERPUD1,NUS1,RAB1A,SEL1L,SREBF2,OSBP,MAGT1
GO:CC	endoplasmic reticulum chaperone complex	1.46659	GO:0034663	FALSE	0.0341515	1.46659	10	50	2	26959	HSPA5,P4HB
GO:CC	organelle	1.38696	GO:0043226	FALSE	0.041024	1.38696	16054	50	42	26959	VCPIP1,UBE2W,RHBDD1,HDLBP,PPP1R15B,ZBTB18,HSPA5,TTC17,CHAC1,ZFP335,SLC7A11,SIAH2,INTS3,RELL1,RCHY1,PRR14,BAG3,CHID1,DUSP8,MSMO1,KLF2,HERPUD1,AARS,MON1B,TMEM30A,NUS1,SAR1A,ALDH1L2,MON2,RAB1A,PSME4,ALKBH5,SP2,P4HB,DNAJB9,SEL1L,LARP4B,SREBF2,GNMT,OSBP,USP9X,MAGT1
GO:CC	membrane-bounded organelle	1.34675	GO:0043227	FALSE	0.0450037	1.34675	14825	50	40	26959	VCPIP1,UBE2W,RHBDD1,HDLBP,PPP1R15B,ZBTB18,HSPA5,CHAC1,ZFP335,SLC7A11,SIAH2,INTS3,RCHY1,PRR14,BAG3,CHID1,DUSP8,MSMO1,KLF2,HERPUD1,AARS,MON1B,TMEM30A,NUS1,SAR1A,ALDH1L2,MON2,RAB1A,PSME4,ALKBH5,SP2,P4HB,DNAJB9,SEL1L,LARP4B,SREBF2,GNMT,OSBP,USP9X,MAGT1
KEGG	Protein processing in endoplasmic reticulum	2.6145	KEGG:04141	FALSE	0.00242943	2.6145	171	21	5	8947	HSPA5,HERPUD1,SAR1A,P4HB,SEL1L
TF	Factor: Atf-1; motif: RTGACGTA	4.45095	TF:M07980	FALSE	3.54035e-05	4.45095	8808	51	40	21787	VCPIP1,UBE2W,GMPPA,HDLBP,PPP1R15B,HSPA5,CHAC1,ZFP335,SIAH2,DCAF10,FOCAD,RCHY1,ASNS,PRR14,BAG3,CHID1,DUSP8,HERPUD1,AARS,MON1B,HERPUD2,TMEM30A,NUS1,SAR1A,MON2,RAB1A,PSME4,ALKBH5,SP2,P4HB,DNAJB9,SEL1L,LARP4B,SREBF2,SLC38A2,LTN1,GNMT,OSBP,USP9X,MAGT1
TF	Factor: CREB; motif: NNGNTGACGTNN	3.23595	TF:M00113	FALSE	0.000580825	3.23595	4604	51	27	21787	VCPIP1,UBE2W,RHBDD1,HDLBP,PPP1R15B,EIF2S2,SIAH2,DCAF10,RELL1,BAG3,DUSP8,KLF2,HERPUD1,AARS,MON1B,HERPUD2,NUS1,MON2,RAB1A,PSME4,ALKBH5,P4HB,DNAJB9,SREBF2,OSBP,USP9X,MAGT1
TF	Factor: ATF-3; motif: SNTGACGYNATN	3.12488	TF:M07313	FALSE	0.000750101	3.12488	2891	51	21	21787	VCPIP1,HDLBP,PPP1R15B,CHAC1,ZFP335,SIAH2,RELL1,BAG3,DUSP8,KLF2,HERPUD1,MON1B,HERPUD2,MON2,RAB1A,ALKBH5,SP2,DNAJB9,SREBF2,OSBP,USP9X
TF	Factor: Pax-3; motif: NNNNNNCGTCACGSTYNNNNN; match class: 1	2.87405	TF:M00327_1	FALSE	0.00133645	2.87405	6169	51	31	21787	VCPIP1,RHBDD1,HDLBP,HSPA5,TTC17,CHAC1,EIF2S2,ZFP335,SLC7A11,SIAH2,FOCAD,RCHY1,PRR14,BAG3,EVI5L,MSMO1,AARS,MON1B,TMEM30A,NUS1,SAR1A,ALDH1L2,MON2,PSME4,ALKBH5,SP2,P4HB,SEL1L,SLC38A2,USP9X,MAGT1
TF	Factor: CREB; motif: NNTKACGTCANNNS	2.71208	TF:M00916	FALSE	0.00194052	2.71208	5907	51	30	21787	VCPIP1,UBE2W,GMPPA,HDLBP,PPP1R15B,HSPA5,CHAC1,ZFP335,SIAH2,FOCAD,RELL1,RCHY1,ASNS,BAG3,DUSP8,HERPUD1,AARS,HERPUD2,NUS1,SAR1A,MON2,PSME4,ALKBH5,SP2,DNAJB9,SREBF2,LTN1,GNMT,OSBP,USP9X
TF	Factor: FOXN4; motif: NNWANNCGWMCGCGTCNNNNMT	2.55084	TF:M04662	FALSE	0.00281292	2.55084	15998	51	50	21787	VCPIP1,UBE2W,GMPPA,HDLBP,PPP1R15B,ZBTB18,HSPA5,TTC17,CHAC1,EIF2S2,ZFP335,SLC7A11,SIAH2,INTS3,DCAF10,FOCAD,RELL1,RCHY1,ASNS,PRR14,BAG3,CHID1,DUSP8,EVI5L,MSMO1,KLF2,HERPUD1,AARS,MON1B,HERPUD2,TMEM30A,NUS1,SAR1A,ALDH1L2,MON2,RAB1A,PSME4,ALKBH5,SP2,P4HB,DNAJB9,SEL1L,LARP4B,SREBF2,SLC38A2,LTN1,GNMT,OSBP,USP9X,MAGT1
TF	Factor: CREB,; motif: NTGACGTNA	2.25611	TF:M00981	FALSE	0.00554488	2.25611	8123	51	35	21787	VCPIP1,UBE2W,GMPPA,HDLBP,PPP1R15B,HSPA5,CHAC1,ZFP335,SIAH2,FOCAD,RELL1,RCHY1,ASNS,BAG3,DUSP8,KLF2,HERPUD1,AARS,HERPUD2,TMEM30A,NUS1,SAR1A,MON2,RAB1A,PSME4,ALKBH5,SP2,DNAJB9,LARP4B,SREBF2,SLC38A2,LTN1,GNMT,OSBP,USP9X
TF	Factor: CREB,; motif: NTGACGTNA; match class: 1	2.15939	TF:M00981_1	FALSE	0.0069281	2.15939	2751	51	19	21787	UBE2W,PPP1R15B,CHAC1,ZFP335,SIAH2,BAG3,DUSP8,HERPUD1,AARS,HERPUD2,TMEM30A,NUS1,SAR1A,MON2,PSME4,ALKBH5,DNAJB9,SREBF2,USP9X
TF	Factor: E2F; motif: GGCGSG	2.10091	TF:M00803	FALSE	0.00792674	2.10091	10440	51	40	21787	VCPIP1,UBE2W,HDLBP,PPP1R15B,HSPA5,TTC17,CHAC1,EIF2S2,ZFP335,SLC7A11,SIAH2,INTS3,DCAF10,RELL1,RCHY1,ASNS,BAG3,DUSP8,EVI5L,KLF2,HERPUD1,MON1B,HERPUD2,TMEM30A,NUS1,SAR1A,MON2,RAB1A,PSME4,ALKBH5,SP2,P4HB,DNAJB9,SEL1L,LARP4B,SREBF2,SLC38A2,LTN1,OSBP,USP9X
TF	Factor: CREB1; motif: NRRTGACGTMA	1.93371	TF:M10200	FALSE	0.0116489	1.93371	4662	51	25	21787	HDLBP,PPP1R15B,HSPA5,ZFP335,SIAH2,RCHY1,ASNS,BAG3,DUSP8,HERPUD1,AARS,HERPUD2,TMEM30A,NUS1,SAR1A,MON2,ALKBH5,SP2,DNAJB9,LARP4B,SREBF2,LTN1,GNMT,OSBP,USP9X
TF	Factor: CREB; motif: NNGNTGACGTNN; match class: 1	1.86284	TF:M00113_1	FALSE	0.0137138	1.86284	798	51	10	21787	DUSP8,KLF2,AARS,HERPUD2,NUS1,MON2,ALKBH5,P4HB,SREBF2,USP9X
TF	Factor: CREM; motif: TGACGTCASYN	1.8068	TF:M01820	FALSE	0.0156028	1.8068	5763	51	28	21787	UBE2W,GMPPA,RHBDD1,HDLBP,PPP1R15B,HSPA5,CHAC1,ZFP335,SIAH2,RELL1,RCHY1,BAG3,DUSP8,AARS,MON1B,HERPUD2,TMEM30A,NUS1,SAR1A,MON2,PSME4,ALKBH5,SP2,SREBF2,LTN1,GNMT,OSBP,USP9X
TF	Factor: SP100; motif: NNCGTCGNNTAAWNN	1.75504	TF:M02913	FALSE	0.0175775	1.75504	8495	51	35	21787	VCPIP1,HDLBP,HSPA5,TTC17,CHAC1,EIF2S2,ZFP335,SIAH2,INTS3,DCAF10,FOCAD,RCHY1,ASNS,PRR14,BAG3,CHID1,DUSP8,EVI5L,KLF2,HERPUD1,TMEM30A,NUS1,SAR1A,RAB1A,PSME4,ALKBH5,SP2,P4HB,DNAJB9,SEL1L,LARP4B,SREBF2,LTN1,GNMT,MAGT1
TF	Factor: E2F-1; motif: NNNSSCGCSAANN; match class: 1	1.72563	TF:M07250_1	FALSE	0.018809	1.72563	4139	51	23	21787	VCPIP1,UBE2W,GMPPA,HDLBP,PPP1R15B,SIAH2,DCAF10,FOCAD,BAG3,CHID1,DUSP8,KLF2,HERPUD1,HERPUD2,TMEM30A,NUS1,DNAJB9,LARP4B,SREBF2,SLC38A2,LTN1,OSBP,USP9X
TF	Factor: CREB; motif: NSTGACGTMANN	1.62901	TF:M00178	FALSE	0.0234958	1.62901	5182	51	26	21787	UBE2W,GMPPA,HDLBP,PPP1R15B,HSPA5,CHAC1,ZFP335,SIAH2,RELL1,RCHY1,BAG3,DUSP8,HERPUD1,AARS,HERPUD2,TMEM30A,SAR1A,MON2,ALKBH5,SP2,DNAJB9,SREBF2,LTN1,GNMT,OSBP,USP9X
TF	Factor: ATF-1; motif: TNACGTCAN	1.57551	TF:M01861	FALSE	0.0265761	1.57551	6280	51	29	21787	VCPIP1,UBE2W,GMPPA,RHBDD1,HDLBP,PPP1R15B,HSPA5,CHAC1,ZFP335,SIAH2,FOCAD,RELL1,ASNS,BAG3,DUSP8,AARS,HERPUD2,NUS1,SAR1A,MON2,PSME4,ALKBH5,SP2,DNAJB9,SREBF2,LTN1,GNMT,OSBP,USP9X
TF	Factor: Atf4; motif: AGGATGATGCAATM	1.55453	TF:M04199	FALSE	0.0278915	1.55453	4237	51	23	21787	VCPIP1,RHBDD1,HDLBP,PPP1R15B,ZBTB18,CHAC1,EIF2S2,SLC7A11,SIAH2,RCHY1,CHID1,EVI5L,MSMO1,HERPUD1,AARS,HERPUD2,TMEM30A,ALDH1L2,RAB1A,DNAJB9,SEL1L,SREBF2,SLC38A2
TF	Factor: XBP-1; motif: WNNGMCACGTC	1.42279	TF:M01770	FALSE	0.0377759	1.42279	10526	51	39	21787	VCPIP1,UBE2W,GMPPA,HDLBP,PPP1R15B,ZBTB18,HSPA5,TTC17,CHAC1,EIF2S2,SIAH2,INTS3,FOCAD,RELL1,RCHY1,BAG3,CHID1,DUSP8,EVI5L,KLF2,HERPUD1,AARS,HERPUD2,TMEM30A,NUS1,SAR1A,ALDH1L2,MON2,RAB1A,PSME4,ALKBH5,SP2,P4HB,LARP4B,SLC38A2,LTN1,GNMT,OSBP,USP9X
TF	Factor: GABP-alpha; motif: GGNRCCGGAAGTGN	1.42115	TF:M10247	FALSE	0.0379183	1.42115	3998	51	22	21787	HDLBP,PPP1R15B,TTC17,ZFP335,INTS3,DCAF10,PRR14,CHID1,MON1B,HERPUD2,TMEM30A,NUS1,SAR1A,ALDH1L2,MON2,PSME4,SP2,P4HB,DNAJB9,LARP4B,LTN1,USP9X
TF	Factor: IRF6; motif: NNNACTCYCGGKNNN; match class: 1	1.41001	TF:M02874_1	FALSE	0.038904	1.41001	7153	51	31	21787	VCPIP1,HDLBP,PPP1R15B,TTC17,CHAC1,EIF2S2,ZFP335,SIAH2,DCAF10,RELL1,RCHY1,ASNS,CHID1,DUSP8,EVI5L,KLF2,HERPUD1,AARS,HERPUD2,TMEM30A,ALDH1L2,ALKBH5,SP2,P4HB,SEL1L,SREBF2,SLC38A2,LTN1,OSBP,USP9X,MAGT1
TF	Factor: ATF-4; motif: RNMTGATGCAAY	1.39185	TF:M10181	FALSE	0.0405645	1.39185	1317	51	12	21787	VCPIP1,RHBDD1,PPP1R15B,CHAC1,EIF2S2,SLC7A11,MSMO1,HERPUD1,AARS,TMEM30A,ALDH1L2,SLC38A2
TF	Factor: ER81; motif: RCCGGAWRYN	1.36076	TF:M01987	FALSE	0.0435753	1.36076	4033	51	22	21787	PPP1R15B,TTC17,EIF2S2,ZFP335,SLC7A11,INTS3,DCAF10,RCHY1,PRR14,CHID1,MON1B,TMEM30A,SAR1A,ALDH1L2,MON2,PSME4,SP2,P4HB,LARP4B,SREBF2,LTN1,OSBP
TF	Factor: ZF5; motif: GSGCGCGR; match class: 1	1.30484	TF:M00716_1	FALSE	0.0495636	1.30484	12083	51	42	21787	UBE2W,GMPPA,HDLBP,PPP1R15B,HSPA5,TTC17,CHAC1,SIAH2,INTS3,DCAF10,FOCAD,RELL1,RCHY1,ASNS,BAG3,CHID1,DUSP8,EVI5L,MSMO1,KLF2,HERPUD1,MON1B,HERPUD2,TMEM30A,NUS1,SAR1A,ALDH1L2,MON2,RAB1A,PSME4,ALKBH5,SP2,P4HB,DNAJB9,SEL1L,LARP4B,SREBF2,SLC38A2,GNMT,OSBP,USP9X,MAGT1
CORUM	(ER)-localized multiprotein complex, in absence of Ig heavy chains	2.88807	CORUM:414	FALSE	0.001294	2.88807	8	2	2	1082	HSPA5,P4HB
CORUM	(ER)-localized multiprotein complex, Ig heavy chains associated	2.77892	CORUM:413	FALSE	0.00166371	2.77892	9	2	2	1082	HSPA5,P4HB
HP	Intrauterine growth retardation	2.26322	HP:0001511	FALSE	0.00545483	2.26322	597	14	9	5093	PPP1R15B,ZBTB18,ZFP335,FOCAD,ASNS,AARS,NUS1,P4HB,USP9X
