# Supplementary material for: Paneth cell SIRT1 deficiency increases intestinal stress resistance by modulating the gut microbiota
Source: EMBO Rep. 2026 Mar 13;27(7):1830–57. doi: 10.1038/s44319-026-00726-3 (PMC13076647; doi:10.1038/s44319-026-00726-3)
Supplement: Supplementary file 13 — Source data Fig. 4 [file 44319_2026_726_MOESM13_ESM.zip › Figure 4/Figure 4C.xlsx]

## Sheet: Figure 4C
		WT regular DMEM			KO regular DMEM			WT Serum free DMEM			KO Serum free DMEM			WT Serum and Gln free DMEM			KO Serum and Gln free DMEM
	ATF4	1.36524	0.83266	0.952261	0.83685	0.855733	0.814606	0.914593	0.948237	1.12477	1.91418	1.65997	1.99141	5.03886	3.68432	3.71452	4.03494	4.58668	2.95875
	CHOP	1.41619	0.920604	0.947879	1.45231	1.6875	1.25207	1.4786	1.25299	1.54215	6.53451	5.32295	5.8281	12.0033	11.3168	9.44751	16.9744	19.7653	15.4424
	ASNS	1.52564	1.02451	1.08684	2.27965	2.33505	1.87468	1.04601	0.942696	1.04095	6.30054	6.88618	6.14047	9.39246	7.05873	7.32997	13.3922	13.4763	10.99
								two-way ANOVA						two-way ANOVA
								ATF4:WT vs. ATF4:KO				0.2036		ATF4:WT vs. ATF4:KO				0.2381
								ATF4:WT vs. ATF4:WT Serum-free				0.3998		ATF4:WT vs. ATF4:WT Serum+Gln-free				0.0004
								ATF4:KO vs. ATF4:KO Serum-free				0.0002		ATF4:KO vs. ATF4:KO Serum+Gln-free				0.0005
								ATF4:WT Serum-free vs. ATF4:KO Serum-free				0.001		ATF4:WT Serum+Gln-free vs. ATF4:KO Serum+Gln-free				0.2291
								CHOP:WT vs. CHOP:KO				0.0768		CHOP:WT vs. CHOP:KO				0.2091
								CHOP:WT vs. CHOP:WT Serum-free				0.1021		CHOP:WT vs. CHOP:WT Serum+Gln-free				<0.0001
								CHOP:KO vs. CHOP:KO Serum-free				<0.0001		CHOP:KO vs. CHOP:KO Serum+Gln-free				<0.0001
								CHOP:WT Serum-free vs. CHOP:KO Serum-free				<0.0001		CHOP:WT Serum+Gln-free vs. CHOP:KO Serum+Gln-free				<0.0001
								ASNS:WT vs. ASNS:KO				0.0004		ASNS:WT vs. ASNS:KO				0.0881
								ASNS:WT vs. ASNS:WT Serum-free				0.2122		ASNS:WT vs. ASNS:WT Serum+Gln-free				<0.0001
								ASNS:KO vs. ASNS:KO Serum-free				<0.0001		ASNS:KO vs. ASNS:KO Serum+Gln-free				<0.0001
								ASNS:WT Serum-free vs. ASNS:KO Serum-free				<0.0001		ASNS:WT Serum+Gln-free vs. ASNS:KO Serum+Gln-free				<0.0001
		WT regular RPMI			KO regular RPMI			WT Brefeldin A in RPMI			KO Brefeldin A in RPMI			WT Glu free RPMI			KO Glu free RPMI
	ATF4	1.06509	0.984032	0.954118	0.440364	0.457101	0.65027	4.59791	5.8528	4.82318	3.98964	3.16909	3.16375	2.47625	1.91111	1.95626	1.57851	2.05094	2.46656
	CHOP	1.31965	0.821021	0.922967	0.616892	0.652544	0.76056	21.4497	21.731	19.9148	22.5006	26.4495	24.2253	11.4934	11.375	14.4421	12.3609	16.2462	17.3652
	ASNS	1.27014	0.861068	0.914345	0.981119	0.852332	1.71756	3.06654	3.34837	2.55517	5.75653	4.50542	5.39085	4.47623	5.36184	5.3701	7.81617	12.5593	14.8466
								two-way ANOVA						two-way ANOVA
								ATF4:WT vs. ATF4:KO				0.1411		ATF4:WT vs. ATF4:KO				0.3744
								ATF4:WT vs. ATF4:WT Brefeldin A				<0.0001		ATF4:WT vs. ATF4:WT Glu-free				0.2423
								ATF4:KO vs. ATF4:KO Brefeldin A				<0.0001		ATF4:KO vs. ATF4:KO Glu-free				0.1552
								ATF4:WT Brefeldin A vs. ATF4:KO Brefeldin A				0.0041		ATF4:WT Glu-free vs. ATF4:KO Glu-free				0.4559
								CHOP:WT vs. CHOP:KO				0.181		CHOP:WT vs. CHOP:KO				0.4094
								CHOP:WT vs. CHOP:WT Brefeldin A				<0.0001		CHOP:WT vs. CHOP:WT Glu-free				<0.0001
								CHOP:KO vs. CHOP:KO Brefeldin A				<0.0001		CHOP:KO vs. CHOP:KO Glu-free				<0.0001
								CHOP:WT Brefeldin A vs. CHOP:KO Brefeldin A				<0.0001		CHOP:WT Glu-free vs. CHOP:KO Glu-free				0.0156
								ASNS:WT vs. ASNS:KO				0.2278		ASNS:WT vs. ASNS:KO				0.437
								ASNS:WT vs. ASNS:WT Brefeldin A				0.0012		ASNS:WT vs. ASNS:WT Glu-free				0.0016
								ASNS:KO vs. ASNS:KO Brefeldin A				<0.0001		ASNS:KO vs. ASNS:KO Glu-free				<0.0001
								ASNS:WT Brefeldin A vs. ASNS:KO Brefeldin A				0.0005		ASNS:WT Glu-free vs. ASNS:KO Glu-free				<0.0001
