# Supplementary material for: Paneth cell SIRT1 deficiency increases intestinal stress resistance by modulating the gut microbiota
Source: EMBO Rep. 2026 Mar 13;27(7):1830–57. doi: 10.1038/s44319-026-00726-3 (PMC13076647; doi:10.1038/s44319-026-00726-3)
Supplement: Supplementary file 13 — Source data Fig. 4 [file 44319_2026_726_MOESM13_ESM.zip › Figure 4/Figure 4H.xlsx]

## Sheet: Figure 4H
	Females														two-way ANOVA
		Flox			PKO			Flox Glu-free			PKO Glu-free				Flox vs PKO	Flox vs Flox Glu-free	PKO vs PKO Glu-free	Flox Glu-free vs PKOGlu-free
	Atf4	1.12	0.98	0.89	0.81	0.87	0.79	1.56	1.61	1.57	2.09	2.27	1.97		0.028	<0.0001	<0.0001	<0.0001
	Chop	1.05	0.94	1.01	0.72	0.8	0.63	2.4	2.51	2.38	2.56	2.89	2.29		0.0048	<0.0001	<0.0001	0.0384
	Lyz1	0.99	0.99	1.01	0.83	0.9	0.85	0.57	0.59	0.58	1.24	1.21	1.36		0.0009	<0.0001	<0.0001	<0.0001
	Defa1	0.94	1	1.06	0.53	0.58	0.51	0.27	0.27	0.31	0.75	0.77	0.68		<0.0001	<0.0001	<0.0001	<0.0001
	Defa5	1.06	1.01	0.93	0.83	0.85	0.73	0.29	0.18	0.33	1	1.1	1.13		<0.0001	<0.0001	<0.0001	<0.0001
	Males														two-way ANOVA
		Flox			PKO			Flox Glu-free			PKO Glu-free				Flox vs PKO	Flox vs Flox Glu-free	PKO vs PKO Glu-free	Flox Glu-free vs PKOGlu-free
	Atf4	0.974434	1.01983	1.00574	0.857977	0.954076	0.901576	1.61593	2.14083	1.97312	2.91895	2.91527	3.0084		0.116	<0.0001	<0.0001	<0.0001
	Chop	0.937348	1.0463	1.01635	0.921197	1.01436	0.953769	2.19682	2.76023	2.56098	3.72517	3.55791	3.52697		0.1784	<0.0001	<0.0001	<0.0001
	Lyz1	1.22	0.95	0.83	1.18	1	0.98	0.24	0.21	0.21	0.38	0.33	0.35		0.1431	<0.0001	<0.0001	0.0182
	Defa1	1.05	0.92	1.04	0.9	0.91	0.85	0.29	0.23	0.23	0.38	0.34	0.31		0.0302	<0.0001	<0.0001	0.0556
	Defa5	1.03	1.03	0.93	1.11	1.21	1.16	0.33	0.29	0.28	0.59	0.59	0.57		0.0067	<0.0001	<0.0001	<0.0001
