# Supplementary material for: Paneth cell SIRT1 deficiency increases intestinal stress resistance by modulating the gut microbiota
Source: EMBO Rep. 2026 Mar 13;27(7):1830–57. doi: 10.1038/s44319-026-00726-3 (PMC13076647; doi:10.1038/s44319-026-00726-3)
Supplement: Supplementary file 13 — Source data Fig. 4 [file 44319_2026_726_MOESM13_ESM.zip › Figure 4/Figure 4D.xlsx]

## Sheet: Figure 4D
BD FACSDiva 8.0.2
RPMI Glu free for 3 days
		Annexin V % total cell	PI % total cell
RPMI Glu free. 3 days	DLD1 WT	3.3	13.3
		3.7	15.8
		3.4	16.9
	DLD1 SIRT1 KO	2.1	7.2
		2.1	7.6
		2	8.4
	Student's t-test	0.00461777	0.0123654
