# Supplementary material for: Paneth cell SIRT1 deficiency increases intestinal stress resistance by modulating the gut microbiota
Source: EMBO Rep. 2026 Mar 13;27(7):1830–57. doi: 10.1038/s44319-026-00726-3 (PMC13076647; doi:10.1038/s44319-026-00726-3)
Supplement: Supplementary file 14 — Source data Fig. 5 [file 44319_2026_726_MOESM14_ESM.zip]

Archive with 15 entries (14 files):
- Figure 5/
- Figure 5/.DS_Store
- __MACOSX/Figure 5/._.DS_Store
- Figure 5/Figure 5A.xlsx
- __MACOSX/Figure 5/._Figure 5A.xlsx
- Figure 5/Figure 5F.xlsx
- __MACOSX/Figure 5/._Figure 5F.xlsx
- Figure 5/Figure 5D.xlsx
- __MACOSX/Figure 5/._Figure 5D.xlsx
- Figure 5/Figure 5E.xlsx
- __MACOSX/Figure 5/._Figure 5E.xlsx
- Figure 5/Figure 5B.xlsx
- __MACOSX/Figure 5/._Figure 5B.xlsx
- Figure 5/Figure 5C.xlsx
- __MACOSX/Figure 5/._Figure 5C.xlsx
