# Supplementary material for: Paneth cell SIRT1 deficiency increases intestinal stress resistance by modulating the gut microbiota
Source: EMBO Rep. 2026 Mar 13;27(7):1830–57. doi: 10.1038/s44319-026-00726-3 (PMC13076647; doi:10.1038/s44319-026-00726-3)
Supplement: Supplementary file 14 — Source data Fig. 5 [file 44319_2026_726_MOESM14_ESM.zip › Figure 5/Figure 5A.xlsx]

## Sheet: Figure 5A
	Alpha diversity of small intestinal bacteria
	Females
		Evenness	Faith pd	Observed features	Shannon
	Flox	0.711187	5.99319	42	3.83494
		0.621526	6.29744	56	3.60942
		0.612263	6.08801	61	3.63117
		0.739804	6.44796	70	4.53447
		0.70799	6.73544	69	4.32477
		0.735457	8.18933	86	4.72624
		0.716987	8.73062	92	4.67731
		0.724097	7.33512	59	4.2596
		0.735496	7.77728	70	4.50806
	PKO	0.57111	5.03303	33	2.8809
		0.617801	5.76568	49	3.46877
		0.619016	4.14489	25	2.87462
		0.726762	6.9281	80	4.59454
		0.543619	4.537	28	2.61337
	Student's t-test	0.0511168	0.0177726	0.0759402	0.0534553
	Males
		Evenness	Faith pd	Observed features	Shannon
	Flox	0.779152	7.39936	85	4.99389
		0.75637	8.40533	105	5.07845
		0.790533	9.25336	102	5.27477
		0.762438	8.09514	78	4.79223
		0.804741	9.6007	106	5.41423
		0.79205	7.63624	73	4.90265
		0.76462	9.18706	92	4.98805
		0.689788	9.57058	74	4.28321
	PKO	0.696286	8.45205	92	4.54226
		0.820076	7.35425	88	5.29723
		0.725923	10.8717	103	4.85388
		0.703629	9.97125	109	4.76229
		0.710109	7.72872	93	4.64351
		0.745073	7.28044	76	4.65516
		0.743316	7.80224	86	4.77675
		0.807565	6.29972	75	5.03017
		0.729202	7.63043	89	4.72212
	Student's t-test	0.21279	0.403053	0.906228	0.293369
