# Supplementary material for: Paneth cell SIRT1 deficiency increases intestinal stress resistance by modulating the gut microbiota
Source: EMBO Rep. 2026 Mar 13;27(7):1830–57. doi: 10.1038/s44319-026-00726-3 (PMC13076647; doi:10.1038/s44319-026-00726-3)
Supplement: Supplementary file 14 — Source data Fig. 5 [file 44319_2026_726_MOESM14_ESM.zip › Figure 5/Figure 5F.xlsx]

## Sheet: Figure 5F
	Small intestinal other genes
		Lgr5	Olmf4	Muc2	Sst	Si	Sirt1
	Regular Flox	1.18	0.58	1.37	1.49	0.89	1.74
		1.62	0.8	0.81	2.68	1.25	2.01
		1.65	0.34	1.54	0.67	0.36	1.03
		0.66	0.05		2.84	0.01	0.84
		1.91	0.41	1.46	0.63	0.35	0.94
		1.55	0.31	1.31	0.81	0.34	0.98
		0.45	0.41	0.84	0.59	1.37	0.74
		0.57	0.87	0.54	0.23	1.12	0.48
		0.33		0.85	0.29	1.48	0.49
		0.54	1.38	0.59	0.54	1.24	0.72
		0.73	0.99	0.87	0.45	1.28	0.76
		0.8	1.21	0.81	0.78	2.33	1.27
	Regular PKO	2.07	0.85	1.5	1.66	0.58	1.14
		1.56	1.29	1.04	1.71	0.77	1.62
		2.02	0.49	1.18	0.57	0.59	1.74
		1.62	0.74	1.11	1.43	0.73	1.35
		2.39	0.63	2.13	0.64	0.47	1.41
		0.71	0.94	0.88	0.9	3.53	1.3
		0.69	0.83	0.65	0.9	1.4	0.61
		1.17	0.46	1.22	0.5	3	1.94
		0.66	0.74	1.13	0.61	1.35	0.85
		0.7	0.61	0.66	0.53	1.52	1.02
	GF Flox	0.57	0.35	1.3	1.52	1.27	0.95
		0.26	0.04	0.41	1.17	3.35	1.93
		0.18	0.01	0.6	0.47	0.93	1.06
		0.09	0.03	0.44	0.2	0.35	0.64
		0.28	0.11	0.76	0.89	0.72	0.69
		0.35	0.21	0.96	1.39	1.52	3.15
	GF PKO	0.23	0.07	0.78	0.68	1.54	1.73
		0.18	0.03	0.63	0.45	0.96	1.29
		0.3	0.02	1.14	1.08	3.91	1.89
		0.19	0.07		0.55	1.36	1.32
		0.31	0.44	0.97	1.07	2.62	1.65
		0.21	0.07	0.73	0.67	2.28	1.76
	two-way ANOVA
	Regular Flox vs. Regular PKO	0.0646	0.9154	0.8041	>0.9999	0.1578	0.488
	Regular Flox vs. GF Flox	0.0086	0.1101	0.8041	>0.9999	0.2393	0.488
	Regular PKO vs. GF PKO	0.0006	0.1101	0.8041	>0.9999	0.0475	0.488
	GF Flox vs. GF PKO	0.3076	>0.9999	0.8064	>0.9999	0.0475	0.692
