# Supplementary material for: Paneth cell SIRT1 deficiency increases intestinal stress resistance by modulating the gut microbiota
Source: EMBO Rep. 2026 Mar 13;27(7):1830–57. doi: 10.1038/s44319-026-00726-3 (PMC13076647; doi:10.1038/s44319-026-00726-3)
Supplement: Supplementary file 14 — Source data Fig. 5 [file 44319_2026_726_MOESM14_ESM.zip › Figure 5/Figure 5D.xlsx]

## Sheet: Figure 5D
	Females
		Lactobacillus	Lactobacillus intestinalis
	Flox	44.684	6.66557
		50.4612	9.90775
		64.0738	5.88053
		43.8388	9.20167
		51.9267	13.3537
		18.446	4.89446
		24.4844	4.56341
		21.3761	5.36398
		28.6899	3.85917
	PKO	76.6906	15.9939
		66.5188	17.8066
		63.0574	17.8547
		35.0301	8.39831
		82.825	15.3776
	Student's t-test	0.0305925	0.00567889
