# Supplementary material for: Paneth cell SIRT1 deficiency increases intestinal stress resistance by modulating the gut microbiota
Source: EMBO Rep. 2026 Mar 13;27(7):1830–57. doi: 10.1038/s44319-026-00726-3 (PMC13076647; doi:10.1038/s44319-026-00726-3)
Supplement: Supplementary file 14 — Source data Fig. 5 [file 44319_2026_726_MOESM14_ESM.zip › Figure 5/Figure 5E.xlsx]

## Sheet: Figure 5E
	Small intestinal anti-microbial genes
		Defa1	Reg3b	Reg3g
	Regular Flox	0.63	0.71	0.74
		0.5	0.32	0.21
		0.27	0.39	0.45
		0.1	1.98	2.97
		0.11	1.91	1.37
		2.65	1.82	1.48
		2.65	0.36	0.78
		2.31	0.36	0.46
		0.02	1.49	1.33
		3.14	0.02	0.01
		0.66	0.89	1.25
		1.76	1.92	0.94
		0.46	0.68	0.67
		2.07	0.25	0.17
		2.74	0.39	0.43
		2.42	1.85	2.64
		2.91	1.46	1.12
		3.13	1.19	0.97
	Regular PKO	1.11	2.84	4.33
		0.44	0.93	1.27
		0.24	2.57	3.94
		0.08	2.2	2.64
		0.25	1.91	2.51
		10.35	5.37	6.66
		7.3	3.05	3.72
		3.51	0.54	0.48
		8.45	0.54	0.77
		4.21	2.64	4.89
		2.16	1.78	3.51
		1.48	0.79	1.08
		0.6	0.01	0
		2.94	1.99	2.78
		1.12	1.88	1.98
		1.24	1.59	2.15
	GF Flox	0.21	0.12	0.16
		0.03	0.02	0.05
		0.01	0.04	0.09
		0.02	0.06	0.05
		0.06	0.04	0.09
		0.07	0	0.01
	GF PKO		0.08	0.11
		0.03	0.03	0.09
		0.02	0.09	0.11
		0.03	0.02	0.07
		0.36	0.49	0.21
		0.04	0.28	0.32
	two-way ANOVA
	Regular Flox vs. Regular PKO	0.0097	0.1007	0.0013
	Regular Flox vs. GF Flox	0.0158	0.1794	0.1403
	Regular PKO vs. GF PKO	0.0004	0.0295	0.0008
	GF Flox vs. GF PKO	0.3408	0.6224	0.4872
