# Supplementary material for: Paneth cell SIRT1 deficiency increases intestinal stress resistance by modulating the gut microbiota
Source: EMBO Rep. 2026 Mar 13;27(7):1830–57. doi: 10.1038/s44319-026-00726-3 (PMC13076647; doi:10.1038/s44319-026-00726-3)
Supplement: Supplementary file 14 — Source data Fig. 5 [file 44319_2026_726_MOESM14_ESM.zip › Figure 5/Figure 5B.xlsx]

## Sheet: Figure 5B
	Beta diversity of small intestinal bacteria
	Females										Males
		Bray curtis		Jaccard		Unweighted unifrac		Weighted unifrac				Bray curtis		Jaccard		Unweighted unifrac		Weighted unifrac
	Pair-wise Permanova test	0.034		0.026		0.032		0.099				0.442		0.693		0.46		0.118
		distance to Flox	distance to PKO	distance to Flox	distance to PKO	distance to Flox	distance to PKO	distance to Flox	distance to PKO			distance to Flox	distance to PKO	distance to Flox	distance to PKO	distance to Flox	distance to PKO	distance to Flox	distance to PKO
	Flox	0.2402	0.3544	0.753247	0.762712	0.311816	0.449127	0.127541	0.297076		Flox	0.259	0.536	0.575758	0.689394	0.253704	0.306712	0.0943143	0.233087
		0.4222	0.2932	0.771084	0.768116	0.460608	0.430391	0.160589	0.19119			0.6502	0.4598	0.807692	0.691275	0.399271	0.328373	0.113473	0.202654
		0.4278	0.3628	0.747253	0.802632	0.3701	0.409253	0.132648	0.206072			0.6786	0.6784	0.790698	0.770701	0.464661	0.366643	0.15701	0.263859
		0.4176	0.4306	0.738636	0.780488	0.45847	0.41572	0.214263	0.417341			0.6902	0.6532	0.772727	0.738806	0.412881	0.390115	0.121636	0.270578
		0.412	0.3368	0.731959	0.807229	0.415891	0.496026	0.294107	0.281599			0.7338	0.6646	0.731034	0.729032	0.385588	0.37519	0.138394	0.286431
		0.469	0.607	0.65625	0.81	0.221248	0.531221	0.259047	0.577002			0.3742	0.5486	0.6	0.726562	0.330625	0.316318	0.0832417	0.238743
		0.3254	0.5516	0.75	0.803922	0.489209	0.549879	0.120207	0.484282			0.6622	0.5256	0.782051	0.725352	0.438777	0.353316	0.176335	0.241022
		0.3612	0.5742	0.767677	0.746479	0.424358	0.450515	0.171153	0.432228			0.685	0.477	0.828729	0.738462	0.439939	0.458309	0.14083	0.0999836
		0.3866	0.5072	0.693878	0.797619	0.32019	0.497578	0.136094	0.445106			0.467	0.7372	0.719512	0.785714	0.354598	0.335588	0.105318	0.152438
		0.2784	0.3336	0.602041	0.753425	0.246247	0.464916	0.164117	0.155974			0.6544	0.7024	0.768212	0.78481	0.298206	0.386097	0.131837	0.135598
		0.4968	0.3394	0.807339	0.7125	0.465449	0.414167	0.362758	0.135964			0.5592	0.6242	0.771654	0.766234	0.39602	0.382711	0.165324	0.147634
		0.5376	0.368	0.806723	0.717647	0.463076	0.26273	0.439307	0.0800336			0.5586	0.6534	0.797297	0.77037	0.405079	0.377391	0.113417	0.147068
		0.6388	0.3974	0.766667	0.717391	0.440026	0.273115	0.423989	0.257151			0.6556	0.681	0.751773	0.779874	0.377625	0.393071	0.150745	0.166071
		0.5716	0.272	0.723577	0.741935	0.395859	0.369037	0.213784	0.126435			0.7068	0.7526	0.743802	0.778626	0.314826	0.337419	0.143444	0.140883
		0.5212	0.5992	0.731707	0.765766	0.404719	0.419256	0.347808	0.428606			0.583	0.5106	0.741259	0.737589	0.349272	0.406176	0.106617	0.108846
		0.4386	0.5568	0.801802	0.761062	0.455559	0.450123	0.270501	0.335465			0.6572	0.7228	0.783217	0.789474	0.429402	0.481749	0.165065	0.253735
		0.4444	0.6128	0.801653	0.72619	0.433576	0.3752	0.347526	0.295945			0.6318	0.4744	0.819277	0.76	0.426957	0.496064	0.128895	0.218863
		0.6212	0.5506	0.792	0.760417	0.476414	0.397162	0.327903	0.304282			0.5504	0.4762	0.75641	0.783626	0.380719	0.520312	0.126052	0.254637
		0.4926	0.3202	0.730159	0.735849	0.431138	0.48598	0.143571	0.265879			0.628	0.5008	0.776978	0.728395	0.347848	0.462145	0.122501	0.229247
		0.5192	0.262	0.738095	0.820896	0.411299	0.490756	0.250394	0.154947			0.535	0.5692	0.7625	0.753425	0.278333	0.477209	0.102518	0.261843
		0.3414	0.402	0.748252	0.819444	0.330866	0.520299	0.121027	0.173869			0.4898	0.5978	0.666667	0.786127	0.267651	0.456679	0.0540021	0.309883
		0.4772	0.4396	0.734177	0.825	0.327476	0.537486	0.230397	0.391175			0.5652	0.5546	0.744	0.760563	0.446564	0.509126	0.266335	0.315895
		0.493	0.3458	0.741573	0.807692	0.341123	0.525221	0.296504	0.257199			0.5096	0.6066	0.773973	0.75641	0.494619	0.466907	0.24344	0.305198
		0.6238	0.5184	0.703297	0.822917	0.396783	0.582575	0.288548	0.532234			0.7054	0.42	0.795918	0.762238	0.463571	0.298668	0.305361	0.164013
		0.6016	0.4586	0.704082	0.862745	0.444234	0.63027	0.212981	0.43523			0.7284	0.5024	0.776	0.762821	0.456941	0.464401	0.321289	0.241342
		0.5798	0.4884	0.764706	0.797101	0.460205	0.537088	0.229224	0.388271			0.655	0.533	0.785235	0.792135	0.457217	0.403621	0.319951	0.271572
		0.3712	0.5284	0.707965	0.855422	0.406673	0.576669	0.225792	0.413588			0.538	0.608	0.754237	0.82967	0.480079	0.466496	0.270252	0.272821
		0.4514	0.5072	0.778689	0.726316	0.423061	0.427484	0.151037	0.446257			0.6666	0.6814	0.740458	0.803797	0.477606	0.38626	0.280484	0.287397
		0.453	0.5798	0.795699	0.779817	0.396643	0.420017	0.247487	0.527701				0.591		0.730994		0.323839		0.336374
		0.4544	0.545	0.772277	0.67619	0.406448	0.284102	0.317342	0.484498				0.6272		0.803922		0.400983		0.336001
		0.6	0.5096	0.796296	0.690265	0.424088	0.289396	0.300679	0.268723				0.6472		0.77439		0.370096		0.322773
		0.5056	0.4828	0.688679	0.710526	0.402714	0.350825	0.150947	0.407755				0.4356		0.781457		0.461026		0.164154
		0.5248	0.6184	0.733945	0.653226	0.438318	0.364262	0.23386	0.214586				0.4722		0.714286		0.422627		0.122039
		0.536	0.5912	0.81203	0.721805	0.455538	0.378722	0.191296	0.287594				0.3872		0.671053		0.468772		0.0831716
		0.4014	0.676	0.780303	0.695238	0.454082	0.35589	0.107719	0.382004				0.6044		0.757764		0.417455		0.146446
		0.4112	0.529	0.693878	0.747899	0.327458	0.413585	0.105123	0.302012				0.6514		0.769231		0.468827		0.167662
			0.4848		0.813559		0.447829		0.333519				0.5762		0.756098		0.467608		0.147795
			0.435		0.811594		0.452202		0.227118				0.4926		0.785714		0.463869		0.126093
			0.4026		0.857143		0.574692		0.223634				0.5916		0.754967		0.460055		0.124372
			0.514		0.831325		0.563161		0.446347				0.5048		0.76087		0.289431		0.206862
			0.43		0.843373		0.550411		0.313017				0.5042		0.677686		0.291067		0.13902
			0.7276		0.873786		0.593191		0.606789				0.469		0.7		0.372917		0.113119
			0.6636		0.855769		0.581179		0.511055				0.542		0.714286		0.346455		0.160368
			0.6786		0.805556		0.520489		0.461115				0.598		0.710744		0.343307		0.184598
			0.6432		0.833333		0.56457		0.475957				0.5568		0.704225		0.354349		0.171943
	PKO	0.3544	0.225	0.762712	0.709677	0.449127	0.225054	0.297076	0.176506				0.5692		0.760331		0.359832		0.151542
		0.3336	0.1882	0.753425	0.697674	0.464916	0.395189	0.155974	0.061843				0.5802		0.717557		0.391551		0.146808
		0.3202	0.2492	0.735849	0.786885	0.48598	0.467083	0.265879	0.17388				0.5028		0.752066		0.450771		0.191458
		0.5072	0.611	0.726316	0.777778	0.427484	0.428636	0.446257	0.651407				0.5548		0.725191		0.316225		0.109671
		0.4848	0.4984	0.813559	0.680412	0.447829	0.283259	0.333519	0.485963				0.556		0.74		0.358147		0.0817378
		0.2932	0.6056	0.768116	0.804598	0.430391	0.524069	0.19119	0.624818				0.5214		0.727891		0.330202		0.125943
		0.3394	0.2304	0.7125	0.770833	0.414167	0.493701	0.135964	0.0693901				0.614		0.716535		0.326058		0.143539
		0.262	0.2994	0.820896	0.815385	0.490756	0.547019	0.154947	0.202961				0.5302		0.743421		0.349878		0.134038
		0.5798	0.2942	0.779817	0.767442	0.420017	0.368292	0.527701	0.0974921				0.6404		0.773438		0.332744		0.119886
		0.435	0.6206	0.811594	0.861702	0.452202	0.625339	0.227118	0.669573				0.5216		0.69403		0.353934		0.115761
		0.3628		0.802632		0.409253		0.206072					0.5266		0.672269		0.452141		0.229683
		0.368		0.717647		0.26273		0.0800336					0.576		0.744		0.38908		0.192864
		0.402		0.819444		0.520299		0.173869					0.535		0.730496		0.459052		0.143463
		0.545		0.67619		0.284102		0.484498					0.5412		0.744681		0.404504		0.150138
		0.4026		0.857143		0.574692		0.223634					0.6578		0.735537		0.42654		0.157
		0.4306		0.780488		0.41572		0.417341					0.6194		0.768707		0.45268		0.101215
		0.3974		0.717391		0.273115		0.257151					0.509		0.663636		0.312069		0.0940401
		0.4396		0.825		0.537486		0.391175					0.4792		0.625		0.371582		0.0928299
		0.5096		0.690265		0.289396		0.268723					0.6106		0.724138		0.483501		0.316168
		0.514		0.831325		0.563161		0.446347					0.6002		0.778571		0.353347		0.170446
		0.3368		0.807229		0.496026		0.281599					0.5362		0.738562		0.385247		0.143499
		0.272		0.741935		0.369037		0.126435					0.5278		0.75974		0.400029		0.199286
		0.3458		0.807692		0.525221		0.257199					0.6178		0.725191		0.386831		0.217027
		0.4828		0.710526		0.350825		0.407755					0.5936		0.78125		0.438154		0.216065
		0.43		0.843373		0.550411		0.313017					0.6226		0.789474		0.339866		0.196193
		0.607		0.81		0.531221		0.577002					0.6448		0.798658		0.387218		0.192114
		0.5992		0.765766		0.419256		0.428606					0.4194		0.714286		0.432704		0.13646
		0.5184		0.822917		0.582575		0.532234			PKO	0.536	0.6242	0.689394	0.82	0.306712	0.387277	0.233087	0.224501
		0.6184		0.653226		0.364262		0.214586				0.7372	0.4786	0.785714	0.786164	0.335588	0.487773	0.152438	0.1477
		0.7276		0.873786		0.593191		0.606789				0.4744	0.7156	0.76	0.774194	0.496064	0.436346	0.218863	0.289641
		0.5516		0.803922		0.549879		0.484282				0.5024	0.5118	0.762821	0.795181	0.464401	0.395841	0.241342	0.14399
		0.5568		0.761062		0.450123		0.335465				0.4722	0.7416	0.714286	0.79878	0.422627	0.450166	0.122039	0.301531
		0.4586		0.862745		0.63027		0.43523				0.5042	0.429	0.677686	0.782857	0.291067	0.467311	0.13902	0.0931975
		0.5912		0.721805		0.378722		0.287594				0.5548	0.4778	0.725191	0.654676	0.316225	0.406323	0.109671	0.177872
		0.6636		0.855769		0.581179		0.511055				0.576	0.7286	0.744	0.789474	0.38908	0.411337	0.192864	0.134291
		0.5742		0.746479		0.450515		0.432228				0.6002	0.4426	0.778571	0.773006	0.353347	0.289837	0.170446	0.220395
		0.6128		0.72619		0.3752		0.295945				0.4598	0.5224	0.691275	0.803468	0.328373	0.510522	0.202654	0.242009
		0.4884		0.797101		0.537088		0.388271				0.7024	0.515	0.78481	0.715385	0.386097	0.319994	0.135598	0.153274
		0.676		0.695238		0.35589		0.382004				0.4762	0.6306	0.783626	0.738462	0.520312	0.26414	0.254637	0.153137
		0.6786		0.805556		0.520489		0.461115				0.533	0.422	0.792135	0.714286	0.403621	0.454488	0.271572	0.195854
		0.5072		0.797619		0.497578		0.445106				0.3872	0.454	0.671053	0.736486	0.468772	0.432425	0.0831716	0.204265
		0.5506		0.760417		0.397162		0.304282				0.469	0.337	0.7	0.608	0.372917	0.326713	0.113119	0.0611059
		0.5284		0.855422		0.576669		0.413588				0.556	0.578	0.74	0.729927	0.358147	0.301845	0.0817378	0.187759
		0.529		0.747899		0.413585		0.302012				0.535	0.6064	0.730496	0.714286	0.459052	0.291798	0.143463	0.135617
		0.6432		0.833333		0.56457		0.475957				0.5362	0.5288	0.738562	0.785714	0.385247	0.4554	0.143499	0.22557
												0.6784	0.4742	0.770701	0.764331	0.366643	0.424938	0.263859	0.24185
												0.6242	0.3776	0.766234	0.628788	0.382711	0.297358	0.147634	0.0385538
												0.5008	0.3	0.728395	0.612069	0.462145	0.144319	0.229247	0.0577126
												0.608	0.5606	0.82967	0.698413	0.466496	0.413794	0.272821	0.275359
												0.6044	0.578	0.757764	0.701613	0.417455	0.402048	0.146446	0.153429
												0.542	0.5504	0.714286	0.735714	0.346455	0.549918	0.160368	0.33619
												0.5214	0.6276	0.727891	0.773333	0.330202	0.5046	0.125943	0.351973
												0.5412	0.5514	0.744681	0.76087	0.404504	0.489659	0.150138	0.161401
												0.5278	0.5414	0.75974	0.675439	0.400029	0.318434	0.199286	0.181263
												0.6532	0.5316	0.738806	0.683333	0.390115	0.358771	0.270578	0.153332
												0.6534	0.5128	0.77037	0.755245	0.377391	0.370327	0.147068	0.149861
												0.5692	0.668	0.753425	0.793103	0.477209	0.381934	0.261843	0.164913
												0.6814	0.4928	0.803797	0.80625	0.38626	0.524634	0.287397	0.171783
												0.6514	0.4972	0.769231	0.835294	0.468827	0.479964	0.167662	0.19317
												0.598	0.4844	0.710744	0.774834	0.343307	0.47086	0.184598	0.110324
												0.614	0.4774	0.716535	0.768657	0.326058	0.356651	0.143539	0.0976196
												0.6578	0.4418	0.735537	0.687023	0.42654	0.309401	0.157	0.133826
												0.6178	0.5712	0.725191	0.744186	0.386831	0.298708	0.217027	0.216326
												0.6646		0.729032		0.37519		0.286431
												0.681		0.779874		0.393071		0.166071
												0.5978		0.786127		0.456679		0.309883
												0.591		0.730994		0.323839		0.336374
												0.5762		0.756098		0.467608		0.147795
												0.5568		0.704225		0.354349		0.171943
												0.5302		0.743421		0.349878		0.134038
												0.6194		0.768707		0.45268		0.101215
												0.5936		0.78125		0.438154		0.216065
												0.5486		0.726562		0.316318		0.238743
												0.7526		0.778626		0.337419		0.140883
												0.5546		0.760563		0.509126		0.315895
												0.6272		0.803922		0.400983		0.336001
												0.4926		0.785714		0.463869		0.126093
												0.5692		0.760331		0.359832		0.151542
												0.6404		0.773438		0.332744		0.119886
												0.509		0.663636		0.312069		0.0940401
												0.6226		0.789474		0.339866		0.196193
												0.5256		0.725352		0.353316		0.241022
												0.5106		0.737589		0.406176		0.108846
												0.6066		0.75641		0.466907		0.305198
												0.6472		0.77439		0.370096		0.322773
												0.5916		0.754967		0.460055		0.124372
												0.5802		0.717557		0.391551		0.146808
												0.5216		0.69403		0.353934		0.115761
												0.4792		0.625		0.371582		0.0928299
												0.6448		0.798658		0.387218		0.192114
												0.477		0.738462		0.458309		0.0999836
												0.7228		0.789474		0.481749		0.253735
												0.42		0.762238		0.298668		0.164013
												0.4356		0.781457		0.461026		0.164154
												0.5048		0.76087		0.289431		0.206862
												0.5028		0.752066		0.450771		0.191458
												0.5266		0.672269		0.452141		0.229683
												0.6106		0.724138		0.483501		0.316168
												0.4194		0.714286		0.432704		0.13646
