# Supplementary material for: Paneth cell SIRT1 deficiency increases intestinal stress resistance by modulating the gut microbiota
Source: EMBO Rep. 2026 Mar 13;27(7):1830–57. doi: 10.1038/s44319-026-00726-3 (PMC13076647; doi:10.1038/s44319-026-00726-3)
Supplement: Supplementary file 14 — Source data Fig. 5 [file 44319_2026_726_MOESM14_ESM.zip › Figure 5/Figure 5C.xlsx]

## Sheet: Figure 5C
Major bacterial classes in the small intestine
	index	Total count	d__Bacteria;p__Firmicutes;c__Bacilli	d__Bacteria;p__Firmicutes;c__Clostridia	d__Bacteria;p__Bacteroidota;c__Bacteroidia	d__Bacteria;p__Actinobacteriota;c__Actinobacteria	d__Bacteria;p__Actinobacteriota;c__Coriobacteriia	d__Bacteria;p__Proteobacteria;c__Gammaproteobacteria	d__Bacteria;p__Desulfobacterota;c__Desulfovibrionia	d__Bacteria;p__Patescibacteria;c__Saccharimonadia	d__Bacteria;p__Verrucomicrobiota;c__Verrucomicrobiae	d__Bacteria;p__Proteobacteria;c__Alphaproteobacteria	d__Bacteria;p__Firmicutes;c__Negativicutes	d__Bacteria;p__Fusobacteriota;c__Fusobacteriia	d__Bacteria;p__Cyanobacteria;c__Cyanobacteriia	Unassigned;__;__	d__Bacteria;p__Patescibacteria;c__Gracilibacteria	Sample_Well	Sex	Genotype	Note
Counts	PSI-21	6076	3853	373	1007	435	144	125	117	0	11	7	0	4	0	0	0	E:3	Female	Flox
	PSI-22	11274	8510	963	1145	493	33	90	26	5	0	9	0	0	0	0	0	F:3	Female	Flox
	PSI-23	12907	8664	2024	1974	0	78	97	48	22	0	0	0	0	0	0	0	G:3	Female	Flox
	PSI-24	9357	5127	486	3143	0	134	141	314	12	0	0	0	0	0	0	0	H:3	Female	Flox
	PSI-25	5242	3308	506	1013	0	190	70	114	39	0	2	0	0	0	0	0	A:4	Female	Flox
	PSI-26	4099	1578	359	1791	2	194	93	45	22	2	11	0	2	0	0	0	B:4	Female	Flox	total count # <5K
	PSI-27	9807	3701	978	4221	19	553	191	64	14	29	37	0	0	0	0	0	C:4	Female	Flox
	PSI-28	9116	4016	1188	2926	6	432	244	96	26	164	18	0	0	0	0	0	D:4	Female	Flox
	PSI-29	6264	3477	740	1577	13	164	221	21	7	21	21	0	2	0	0	0	E:4	Female	Flox
	PSI-30	5908	2922	779	1761	17	98	265	37	13	0	11	0	5	0	0	0	F:4	Female	Flox
	PSI-32	3784	3010	217	385	17	11	102	0	3	6	26	0	0	7	0	0	G:4	Female	PKO	total count # <5K
	PSI-33	9760	8839	640	221	0	6	37	17	0	0	0	0	0	0	0	0	H:4	Female	PKO
	PSI-34	5863	4420	374	933	0	26	39	63	8	0	0	0	0	0	0	0	A:5	Female	PKO
	PSI-35	5920	4930	806	128	0	7	33	0	0	0	16	0	0	0	0	0	B:5	Female	PKO
	PSI-36	2497	1477	509	426	0	5	66	5	0	0	6	0	3	0	0	0	C:5	Female	PKO	total count # <5K
	PSI-37	8978	3186	452	4832	0	172	134	176	21	5	0	0	0	0	0	0	D:5	Female	PKO
	PSI-38	2531	557	777	958	0	160	31	25	15	0	8	0	0	0	0	0	E:5	Female	PKO	total count # <5K
	PSI-39	5508	4677	554	36	7	13	162	0	0	0	59	0	0	0	0	0	F:5	Female	PKO
	PSI-1	4874	2765	142	1426	191	189	114	42	0	0	5	0	0	0	0	0	A:1	Male	Flox	total count # <5K
	PSI-10	6013	3457	551	1797	6	65	72	47	13	3	0	0	0	0	2	0	B:2	Male	Flox
	PSI-2	8685	2564	361	4331	619	546	136	116	0	3	9	0	0	0	0	0	B:1	Male	Flox
	PSI-3	11821	3966	366	6563	196	281	251	171	0	5	15	5	0	0	0	2	C:1	Male	Flox
	PSI-4	1919	970	54	627	3	13	209	21	0	0	22	0	0	0	0	0	D:1	Male	Flox	total count # <5K
	PSI-5	9836	2552	1006	4824	780	175	137	173	48	141	0	0	0	0	0	0	E:1	Male	Flox
	PSI-6	9818	2724	479	5387	797	143	97	89	44	8	50	0	0	0	0	0	F:1	Male	Flox
	PSI-7	5924	1335	548	3485	157	107	89	100	19	77	7	0	0	0	0	0	G:1	Male	Flox
	PSI-8	5160	1584	471	2916	0	45	101	21	9	7	6	0	0	0	0	0	H:1	Male	Flox
	PSI-9	5916	1763	647	3248	0	77	74	61	22	16	8	0	0	0	0	0	A:2	Male	Flox
	PSI-11	9742	5463	1089	2759	158	87	134	34	0	5	13	0	0	0	0	0	C:2	Male	PKO
	PSI-12	6892	2431	557	3442	2	135	162	142	18	0	3	0	0	0	0	0	D:2	Male	PKO
	PSI-13	7867	3754	1067	1896	654	207	97	88	92	0	5	0	3	0	4	0	E:2	Male	PKO
	PSI-14	7853	3834	990	1698	602	189	325	121	13	4	62	15	0	0	0	0	F:2	Male	PKO
	PSI-15	4645	1193	427	2413	258	127	75	117	20	15	0	0	0	0	0	0	G:2	Male	PKO	total count # <5K
	PSI-16	12894	4942	623	6383	142	442	135	178	44	0	2	0	0	0	3	0	H:2	Male	PKO
	PSI-17	10506	4372	662	4670	235	279	150	119	19	0	0	0	0	0	0	0	A:3	Male	PKO
	PSI-18	8584	3055	426	4328	263	258	114	110	30	0	0	0	0	0	0	0	B:3	Male	PKO
	PSI-19	8009	1853	654	4785	0	205	139	341	9	23	0	0	0	0	0	0	C:3	Male	PKO
	PSI-20	8531	3889	501	3718	0	166	47	189	17	4	0	0	0	0	0	0	D:3	Male	PKO
% of total	PSI-21		63.4134	6.13891	16.5734	7.15932	2.36998	2.05727	1.92561	0	0.18104	0.115207	0	0.0658328	0	0	0
	PSI-22		75.4834	8.54178	10.1561	4.37289	0.292709	0.798297	0.230619	0.0443498	0	0.0798297	0	0	0	0	0
	PSI-23		67.1264	15.6814	15.294	0	0.604323	0.75153	0.371891	0.17045	0	0	0	0	0	0	0
	PSI-24		54.7932	5.19397	33.5898	0	1.43208	1.50689	3.35578	0.128246	0	0	0	0	0	0	0
	PSI-25		63.1057	9.6528	19.3247	0	3.62457	1.33537	2.17474	0.743991	0	0.0381534	0	0	0	0	0
	PSI-27		37.7384	9.97247	43.0407	0.193739	5.63883	1.94759	0.652595	0.142755	0.295707	0.377282	0	0	0	0	0
	PSI-28		44.0544	13.032	32.0974	0.0658183	4.73892	2.67661	1.05309	0.285213	1.79903	0.197455	0	0	0	0	0
	PSI-29		55.5077	11.8135	25.1756	0.207535	2.61814	3.5281	0.335249	0.11175	0.335249	0.335249	0	0.0319285	0	0	0
	PSI-30		49.4584	13.1855	29.807	0.287745	1.65877	4.48544	0.626269	0.220041	0	0.186188	0	0.084631	0	0	0
	PSI-33		90.5635	6.55738	2.26434	0	0.0614754	0.379098	0.17418	0	0	0	0	0	0	0	0
	PSI-34		75.388	6.37899	15.9134	0	0.443459	0.665188	1.07454	0.136449	0	0	0	0	0	0	0
	PSI-35		83.277	13.6149	2.16216	0	0.118243	0.557432	0	0	0	0.27027	0	0	0	0	0
	PSI-37		35.4867	5.03453	53.8204	0	1.91579	1.49254	1.96035	0.233905	0.0556917	0	0	0	0	0	0
	PSI-39		84.9129	10.0581	0.653595	0.127088	0.23602	2.94118	0	0	0	1.07117	0	0	0	0	0
	PSI-10		57.4921	9.16348	29.8852	0.0997838	1.08099	1.19741	0.78164	0.216198	0.0498919	0	0	0	0	0.0332613	0
	PSI-2		29.5222	4.15659	49.8676	7.12723	6.2867	1.56592	1.33564	0	0.0345423	0.103627	0	0	0	0	0
	PSI-3		33.5505	3.09618	55.5198	1.65807	2.37713	2.12334	1.44658	0	0.0422976	0.126893	0.0422976	0	0	0	0.016919
	PSI-5		25.9455	10.2277	49.0443	7.93005	1.77918	1.39284	1.75885	0.488003	1.43351	0	0	0	0	0	0
	PSI-6		27.745	4.87879	54.8686	8.11774	1.45651	0.987981	0.906498	0.448156	0.081483	0.509269	0	0	0	0	0
	PSI-7		22.5354	9.25051	58.8285	2.65024	1.80621	1.50236	1.68805	0.320729	1.2998	0.118163	0	0	0	0	0
	PSI-8		30.6977	9.12791	56.5116	0	0.872093	1.95736	0.406977	0.174419	0.135659	0.116279	0	0	0	0	0
	PSI-9		29.8005	10.9364	54.902	0	1.30156	1.25085	1.0311	0.371873	0.270453	0.135227	0	0	0	0	0
	PSI-11		56.0768	11.1784	28.3207	1.62184	0.89304	1.37549	0.349004	0	0.0513242	0.133443	0	0	0	0	0
	PSI-12		35.2728	8.08183	49.942	0.0290192	1.95879	2.35055	2.06036	0.261172	0	0.0435287	0	0	0	0	0
	PSI-13		47.7183	13.563	24.1007	8.31321	2.63124	1.233	1.1186	1.16944	0	0.0635566	0	0.038134	0	0.0508453	0
	PSI-14		48.8221	12.6066	21.6223	7.66586	2.40672	4.13855	1.54081	0.165542	0.0509359	0.789507	0.19101	0	0	0	0
	PSI-16		38.3279	4.8317	49.5036	1.10129	3.42795	1.047	1.38049	0.341244	0	0.0155111	0	0	0	0.0232666	0
	PSI-17		41.6143	6.30116	44.4508	2.23682	2.65563	1.42776	1.13269	0.180849	0	0	0	0	0	0	0
	PSI-18		35.5895	4.96272	50.4194	3.06384	3.00559	1.32805	1.28145	0.349487	0	0	0	0	0	0	0
	PSI-19		23.1365	8.16581	59.7453	0	2.55962	1.73555	4.25771	0.112374	0.287177	0	0	0	0	0	0
	PSI-20		45.5867	5.8727	43.5822	0	1.94584	0.550932	2.21545	0.199273	0.0468878	0	0	0	0	0	0
Average	Flox-F		56.7423	10.3569	25.0065	1.36523	2.55315	2.12079	1.19176	0.205199	0.290115	0.147707	0	0.0202658	0	0	0
	PKO-F		73.9256	8.32877	14.9628	0.0254176	0.554998	1.20709	0.641813	0.0740708	0.0111383	0.268288	0	0	0	0	0
	Flox-M		32.1611	7.60471	51.1785	3.44789	2.12005	1.49726	1.16942	0.252422	0.418454	0.138682	0.0052872	0	0	0.00415766	0.00211488
	PKO-M		41.3494	8.396	41.2986	2.67021	2.38716	1.68743	1.70406	0.30882	0.0484805	0.116172	0.0212233	0.00423711	0	0.00823466	0
sem	Flox-F		3.74928	1.08406	3.3364	0.819841	0.574989	0.395801	0.338139	0.0693415	0.184107	0.0437511	0	0.0104997	0	0	0
	PKO-F		7.83556	1.23396	7.98569	0.0200944	0.273877	0.374576	0.304565	0.0378721	0.00880563	0.163989	0	0	0	0	0
	Flox-M		3.3997	0.964263	2.91049	1.16042	0.552772	0.121262	0.148362	0.0594709	0.186978	0.0504413	0.00472902	0	0	0.00371872	0.00189161
	PKO-M		3.04604	1.04623	4.23084	1.01205	0.230167	0.328865	0.348657	0.107733	0.0293139	0.0810741	0.0201342	0.00401967	0	0.00560836	0
TTEST	PKO vs Flox F	0.0889387	0.164855	0.324164	0.390895	0.159744	0.0147263	0.179365	0.319178	0.159462	0.188917	0.598122	#DIV/0!	0.104463	#DIV/0!	#DIV/0!	#DIV/0!
	PKO vs Flox M	0.200328	0.0857105	0.615381	0.094872	0.650457	0.696702	0.620127	0.211572	0.675402	0.121658	0.829267	0.484799	0.346594	#DIV/0!	0.581628	0.350617
	Flox-M vs Flox-F	0.45101	0.000438744	0.100204	6.55551e-05	0.20546	0.624151	0.186695	0.955673	0.639607	0.659319	0.903168	0.350617	0.104463	#DIV/0!	0.350617	0.350617
	PKO-M vs PKO-F	0.0264146	0.027096	0.972802	0.0573245	0.0381689	0.00255615	0.436248	0.0731078	0.0847261	0.282403	0.525735	0.346594	0.346594	#DIV/0!	0.201126	#DIV/0!
