# Supplementary material for: Paneth cell SIRT1 deficiency increases intestinal stress resistance by modulating the gut microbiota
Source: EMBO Rep. 2026 Mar 13;27(7):1830–57. doi: 10.1038/s44319-026-00726-3 (PMC13076647; doi:10.1038/s44319-026-00726-3)
Supplement: Supplementary file 15 — Source data Fig. 6 [file 44319_2026_726_MOESM15_ESM.zip]

Archive with 27 entries (26 files):
- Figure 6/
- Figure 6/Figure 6F.xlsx
- __MACOSX/Figure 6/._Figure 6F.xlsx
- Figure 6/Figure 6H-PKO 439-3-20x2.png
- __MACOSX/Figure 6/._Figure 6H-PKO 439-3-20x2.png
- Figure 6/.DS_Store
- __MACOSX/Figure 6/._.DS_Store
- Figure 6/Figure 6G.xlsx
- __MACOSX/Figure 6/._Figure 6G.xlsx
- Figure 6/Figure 6D PKO-H&E-428_4X_SB.tif
- __MACOSX/Figure 6/._Figure 6D PKO-H&E-428_4X_SB.tif
- Figure 6/Figure 6D Flox-H&E-410_4x_SB.tif
- __MACOSX/Figure 6/._Figure 6D Flox-H&E-410_4x_SB.tif
- Figure 6/Figure 6H.pdf
- __MACOSX/Figure 6/._Figure 6H.pdf
- Figure 6/Figure 6A.xlsx
- __MACOSX/Figure 6/._Figure 6A.xlsx
- Figure 6/Figure 6H-Flox 440-3-20x1.png
- __MACOSX/Figure 6/._Figure 6H-Flox 440-3-20x1.png
- Figure 6/Figure 6B.xlsx
- __MACOSX/Figure 6/._Figure 6B.xlsx
- Figure 6/Figure 6C.xlsx
- __MACOSX/Figure 6/._Figure 6C.xlsx
- Figure 6/Figure 6I.xlsx
- __MACOSX/Figure 6/._Figure 6I.xlsx
- Figure 6/Figure 6E.xlsx
- __MACOSX/Figure 6/._Figure 6E.xlsx
