# Supplementary material for: Paneth cell SIRT1 deficiency increases intestinal stress resistance by modulating the gut microbiota
Source: EMBO Rep. 2026 Mar 13;27(7):1830–57. doi: 10.1038/s44319-026-00726-3 (PMC13076647; doi:10.1038/s44319-026-00726-3)
Supplement: Supplementary file 15 — Source data Fig. 6 [file 44319_2026_726_MOESM15_ESM.zip › Figure 6/Figure 6F.xlsx]

## Sheet: Figure 6F
	Gene expression in the colon of DSS treated mice (9 month old)
		Cd19	Cd83	Il17a	Foxp3	Il10	Clca3b	Atp12a	Slpi	Gfpt1	Hspb1
	Flox	0.26	0.73	0.101	0.96	1.97232	0.92	0.72	1.29	1.09	0.42
		0.75	0.93	0.56	0.98	1.38959	0.55	0.44	0.85	0.71	2.15
		2.63	1.3	4.143	2.08	0.721862	1.11	1.26	1.53	0.89	1.38
		0.82	1.12	1.318	0.66	0.711857	0.88	1.23	0.72	0.91	0.93
		0.72	0.96	2.786	0.89	0.71005	1.39	1.7	0.64	0.96	1.03
		3.32	1.06	1.158	0.87		1.47	1.17	1.3	1.71	0.83
	PKO	1.34	1.45	19.17	1.21	2.48878	1.27	0.86	1.72	0.89	0.54
		11.4	5.8	3.703	4.14	2.93353	2.19	1.29	2.58	1.42	0.34
		3.45	1.82	2.247	1.24	0.779559	1.56	2.1	1.52	1.39	0.37
		0.26	0.59	1.953	0.47	1.09409	0.93	1.88	1.98	1.24	0.68
		1.56	1.09	1.767	1.73	2.07707	1.6	1.37	1.87	1.87	0.53
		4.07	0.71	8.454	1.03	1.20125	4.45	1.74	1.87	1.89	0.43
		1.26	0.95	11.65	1.95	1.25942	2.25	2.68	3.47	0.88	0.75
		2.58	1.4	1.204	1.32	2.06689	1.04	1.46	0.75	2.01	0.48
		8.28	2.77	3.976	1.97	3.28977	1.27	2.23	2.14	1.93	0.37
		14.67	4.22	4.447	2.97	2.67083	2.27	1.81	3.18	1.49	0.33
		7.53	2.25	5.416	2.57	0.592785	2.2	1.57	2.92	1.21	0.37
		7.54	1.86	5.096	2.54		1.7	0.77	2.1	1.24	0.4
	Student's t-test	0.0149041	0.0380131	0.0242408	0.0288745	0.0664451	0.0144163	0.0380742	0.000633191	0.044964	0.0410914
