# Supplementary material for: Paneth cell SIRT1 deficiency increases intestinal stress resistance by modulating the gut microbiota
Source: EMBO Rep. 2026 Mar 13;27(7):1830–57. doi: 10.1038/s44319-026-00726-3 (PMC13076647; doi:10.1038/s44319-026-00726-3)
Supplement: Supplementary file 15 — Source data Fig. 6 [file 44319_2026_726_MOESM15_ESM.zip › Figure 6/Figure 6G.xlsx]

## Sheet: Figure 6G
	Gene expression in the ileum of DSS treated mice (9 month old)
		Cdk4	Cdc20	Ccnd1	Ccnb2	Ephb2	c-Myc	Lgr5	Olfm4	Lyz1	Ang4
	Flox	0.94	1.47	1.1	1.29	0.814536	1.09472	1.06	0.551773	0.819912	1.44
		1.42	2.01	1.25	1.37	2.07799	1.36492	1.41	0.763319	0.938145	0.4
		1.39	3.12	1.3	1.61	1.28362	0.604013	0.69	1.58832	0.760674	0.97
		0.78	0.46	0.92	0.66	1.00951	0.957041	0.84	1.7726	1.99288	3.19
		0.93	0.87	0.94	0.86	0.561117	1.15562	1.21	0.715945	0.607766	1.05
		0.76	0.27	0.66	0.62	0.812537	0.823682	0.95	1.17789	1.41106	0.54
	PKO	1.67	3.47	1.05	1.43	1.84472	2.13512	2.39	2.54044	1.72101	7.29
		1.77	3.58	1.39	1.54	3.0119	3.6506	2.99	6.19349	1.1736	21.67
		1.81	3.88	1.06	2.62	3.34988	10.5224	2.42	4.73106	3.94379	9.55
			3.53	2.13	1.81	3.64429	2.92864	3.16	1.79671	1.04261	8.14
						1.16952	10.6956	0.99	1.10034	8.47346	1.65
		1.16	2.23	0.94	1.14	1.64789	1.68202	1.12	3.89041	3.12576	1.68
		1.35	1.1	1.85	1.07	1.76003	1.54547	1.62	4.26411	7.72669	4.14
		1.77	1.42	2.29	1.48	1.66927	0.967417	2.2	1.90902	1.42123	0.69
		1.01	1.26	1.26	0.98	1.18798	7.1292	0.72	0.62344	0.697901	2.71
		3.45	8.97	0.67	2.72	1.18962	1.2058	1.27	9.01859	4.56933	1.42
		2	1.19	1.79	1.15	2.06892	0.902489	0.76	1.41361	1.25575	2.67
		1.15	1.08	0.83	0.81	1.33793	1.26135	0.54	0.590382	0.4739	1.43
	Student's t-test	0.0181695	0.0863887	0.0813419	0.0952759	0.0169092	0.0257903	0.0375671	0.0181718	0.0388179	0.0433215
