# Supplementary material for: Paneth cell SIRT1 deficiency increases intestinal stress resistance by modulating the gut microbiota
Source: EMBO Rep. 2026 Mar 13;27(7):1830–57. doi: 10.1038/s44319-026-00726-3 (PMC13076647; doi:10.1038/s44319-026-00726-3)
Supplement: Supplementary file 15 — Source data Fig. 6 [file 44319_2026_726_MOESM15_ESM.zip › Figure 6/Figure 6A.xlsx]

## Sheet: Figure 6A
	Geno-type	Sex	Day on DSS										All
			0	1	2	3	4	5	6	7				Day	0	1	2	3	4	5	6	7
	Flox	F	100	101.785	102.295	97.7053	88.1183	80.4691					Ave	Flox	100	100.552	100.056	97.9918	93.5107	88.6902	86.6207	83.3566
	Flox	F	100	102.291	100.349	98.9044	86.1056	76.5936						PKO	100	102.801	102.102	101.289	99.0147	94.1811	87.9857	83.6897
	Flox	F	100	89.2405	82.3629	78.5654	67.8059	59.6203					stdv	Flox	0	3.46446	5.11536	5.93909	8.17797	8.77063	7.54198	7.18053
	Flox	F	100	108.696	113.043	107.729	101.932	87.4396	73.913					PKO	2.19278e-15	7.73059	7.63043	7.60559	8.65233	9.2259	7.52587	6.68608
	Flox	F	100	101.402	99.5327	98.1308	90.1869	82.243	78.5047	72.3364			sem	Flox	0	0.528325	0.780085	0.905702	1.24713	1.33751	1.15014	1.09502
	Flox	F	100	99.5434	97.2603	94.9772	89.0411	78.9954	70.3196					PKO	3.34396e-16	1.1789	1.16363	1.15984	1.31947	1.40694	1.14768	1.01962
	Flox	F	100	99.0741	103.704	107.407	94.9074	96.7593	93.5185	83.9352			Student's t-test			0.0870739	0.148411	0.0278317	0.00323725	0.00676688	0.54666	0.881811
	Flox	F	100	98.6726	101.327	95.5752	87.6106	89.823	88.0531	78.0531
	Flox	F	100	100.965	102.171	100.338	99.1799	92.137	84.8046	81.6208
	Flox	F	100	100.828	102.209	100.71	99.5266	93.1755	89.9014	86.5878
	Flox	F	100	102.33	103.322	101.812	101.51	96.8507	92.7092	86.1087
	Flox	F	100	101.14	102.231	101.983	100.992	94.3976	90.828	89.6381
	Flox	F	100	98.7939	103.041	99.7378	102.569	96.0147	89.7745	82.3807
	Flox	F	100	100	103.333	98.9706	95.8824	85.6863	75.4902
	Flox	F	100	100.92	103.485	98.0155	93.7076	79.6709	77.1539	70.668
	Flox	F	100	106.942	110.413	110.592	107.72	95.751	84.6798
	Flox	F	100	100.065	95.0032	93.6405	93.965	92.8618	90.5256	83.0629
	Flox	F	100	102.371	103.093	101.443	96.134	74.5876	85.567	76.7526
	Flox	F	100	100.749	100.468	99.2513	99.8596	100.515	97.7539	95.4141
	Flox	F	100	102.099	102.349	100.65	99.8001	97.5512
	Flox	F	100	100.498	98.506	97.759	93.5757	90.8865
	Flox	F	100	99.8898	99.5997	100	99.9633	99.3757
	Flox	F	100	103.459	103.308	98.797	93.8722	86.4662
	Flox	F	100	102.585	99.6381	102.896	97.6215	90.6929
	Flox	F	100	102.335	102.491	102.543	96.056	91.178
	Flox	M	100	90.3637	88.3015	91.2261	88.6014	85.3018
	Flox	M	100	97.5636	95.0182	94.6182	90.4364	83.1636
	Flox	M	100	108.737	109.138	106.253	101.563	98.3166
	Flox	M	100	99.6016	100.398	95.2191	78.008	75.8964
	Flox	M	100	97.0247	92.7743	88.5626	78.2071
	Flox	M	100	97.6018	95.6604	91.4351	77.4648
	Flox	M	100	103.195	101.917	99.0415	95.2077	89.7764	86.901	82.3003
	Flox	M	100	99.6212	97.7273	98.8636	95.4545	86.7424	79.5455	75.1136
	Flox	M	100	102.013	98.6577	99.6644	95.302	91.6107	86.5772	76.1409
	Flox	M	100	99.6524	99.6524	98.4936	98.6868	99.8841	95.983	93.4724
	Flox	M	100	99.0692	98.1385	97.8779	97.9896	94.341	91.9955	87.7513
	Flox	M	100	98.4037	99.2905	97.6587	96.9493	97.6233	93.7921	91.5573
	Flox	M	100	100.187	99.9253	98.8416	99.1779	96.562	93.9836	90.8819
	Flox	M	100	99.3469	94.9796	80.2857	75.9592
	Flox	M	100	100.81	99.7684	98.7264	88.7688	76.8429
	Flox	M	100	100.914	97.6243	93.6769	91.2281	83.8085
	Flox	M	100	99.9615	99.8076	95.8446	96.1139	83.1474
	Flox	M	100	103.004	99.0987	99.2275	98.1974	94.8498
	PKO	F	100	97.7228	95.3465	94.1584	93.0693	91.0396
	PKO	F	100	99.122	100.634	99.0732	96.7317	95.9024
	PKO	F	100	111.912	112.447	111.538	108.6	108.12
	PKO	F	100	93.4837	95.3885	97.995	94.5363	90.5764
	PKO	F	100	103.036	103.477	102.351	99.6082	91.4789	85.4554	76.5426
	PKO	F	100	102.278	102.489	101.324	105.191	96.928	93.2203	88.3475
	PKO	F	100	100.357	102.5	100.867	104.082	103.673	101.02	93.9286
	PKO	F	100	98.8971	98.7395	93.5399	89.0231	78.9916
	PKO	F	100	100.286	100.048	98.2347	98.7595	96.1832	98.9981	94.084
	PKO	F	100	105.088	104.821	105.678	106.909	103.964	102.678	92.3407
	PKO	F	100	101.484	100.89	99.5054	100.297	90.999	85.1137	76.6568
	PKO	F	100	104.25	104.797	102.732	97.8749	86.5817	78.3849
	PKO	F	100	102.331	103.972	103.019	96.3453	88.6123	79.9258
	PKO	F	100	104.348	105.855	103.246	103.304	96.8116	91.5942	82.3188
	PKO	F	100	98.1045	98.4281	101.757	102.404	101.479	99.5377	95.5155
	PKO	F	100	100.787	100.682	101.416	99.0561	95.3854	88.5684	86.9428
	PKO	F	100	99.9479	99.5315	101.197	97.241	89.0161	82.2488	85.5284
	PKO	F	100	99.4353	101.232	99.538	99.6407	97.1766	88.1417	79.3121
	PKO	F	100	101.378	99.788	102.12	98.1452	91.7329
	PKO	F	100	96.648	95.9032	96.9739	97.2998	85.1955
	PKO	F	100	99.9638	99.602	98.2272	96.5268	93.1621
	PKO	F	100	101.943	100.21	101.261	99.4223	93.4349
	PKO	F	100	101.844	98.8534	98.7039	99.3021	94.2672
	PKO	F	100	99.729	102.114	102.385	104.282	97.7778
	PKO	F	100	100.14	98.9277	97.4359	97.6224	94.2191
	PKO	M	100	129.586	130.073	128.808	127.981	123.066
	PKO	M	100	105.451	101.88	102.556	96.0902	92.0677
	PKO	M	100	95.7968	93.5552	95.0263	91.6287	87.986
	PKO	M	100	139.139	135.849	135.462	132.414	129.608
	PKO	M	100	101.739	101.159	98.5507	97.1014	95.0725	89.8551	87.7101
	PKO	M	100	103.344	103.679	101.672	96.6555	95.6522	89.6321	82.3411
	PKO	M	100	101.712	100.342	100.342	96.5753	92.1233	90.411	84.2808
	PKO	M	100	103.69	100.738	98.155	99.262	91.8819	85.9779	81.2546
	PKO	M	100	100	97.561	97.2125	82.9268	88.1533	84.669	76.5505
	PKO	M	100	103.971	103.61	97.4729	94.5848	87.0036	80.1444	73.6823
	PKO	M	100	105.66	101.887	99.2453	87.5472	84.9057	81.8868	78.5283
	PKO	M	100	101.128	98.4962	96.9925	85.3383	80.4511	75.9398	81.9549
	PKO	M	100	101.069	100.414	97.656	98.1041	95.3809	82.282	75.9738
	PKO	M	100	98.9523	99.4179	96.0419	92.1614	84.2841
	PKO	M	100	101.01	98.4646	99.8788	97.2929	92.5657
	PKO	M	100	100.42	97.3109	98.8235	99.7899	92.479
	PKO	M	100	102.752	99.656	98.3945	98.7385	91.1697
	PKO	M	100	100.486	99.6259	98.8777	98.1669	93.2286
