# Supplementary material for: Paneth cell SIRT1 deficiency increases intestinal stress resistance by modulating the gut microbiota
Source: EMBO Rep. 2026 Mar 13;27(7):1830–57. doi: 10.1038/s44319-026-00726-3 (PMC13076647; doi:10.1038/s44319-026-00726-3)
Supplement: Supplementary file 15 — Source data Fig. 6 [file 44319_2026_726_MOESM15_ESM.zip › Figure 6/Figure 6B.xlsx]

## Sheet: Figure 6B
	Geno-type	Sex	Day on DSS										All
			0	1	2	3	4	5	6	7				Day	0	1	2	3	4	5	6	7
	Flox	F	0	0	0	1	1	0					Ave	Flox	0	0	0	0.255814	0.697674	1.45	1.69565	2.10526
	Flox	F	0	0	0	0	0	0						PKO	0	0	0	0.116279	0.418605	0.883721	1.40909	1.7
	Flox	F	0	0	0	0	2	3					stdv	Flox	0	0	0	0.492468	0.988864	1.64784	1.7693	1.82254
	Flox	F	0	0	0	1	0	0	3					PKO	0	0	0	0.324353	0.62612	1.11717	1.43623	1.71985
	Flox	F	0	0	0	0	0	1	0	3			sem	Flox	0	0	0	0.0751007	0.1508	0.251294	0.269816	0.277934
	Flox	F	0	0	0	0	0	2	2					PKO	0	0	0	0.0494634	0.0954824	0.170366	0.219024	0.262275
	Flox	F	0	0	0	0	1	2	1	3			Student's t-test			#DIV/0!	#DIV/0!	0.125089	0.122374	0.0733083	0.553261	0.480136
	Flox	F	0	0	0	0	0	0	1	4
	Flox	F	0	0	0	0	0	3	4	4
	Flox	F	0	0	0	0	0	3	2	3
	Flox	F	0	0	0	0	0	0	2	4
	Flox	F	0	0	0	0	0	0	0	0
	Flox	F	0	0	0	0	0	2	2	3
	Flox	F	0	0	0	0	0	4	4
	Flox	F	0	0	0	0	1	4	5	5
	Flox	F	0	0	0	0	0	3	5
	Flox	F	0	0	0	0	0	0	0	1
	Flox	F	0	0	0	0	0	0	3	4
	Flox	F	0	0	0	0	0	0	0	0
	Flox	F	0	0	0	0	0	1
	Flox	F	0	0	0	1	0	0
	Flox	F	0	0	0	0	0	0
	Flox	F	0	0	0	0	2	1
	Flox	F	0	0	0	1	1	1
	Flox	F	0	0	0	0	0	0
	Flox	M	0	0	0	0	1	3
	Flox	M	0	0	0	0	2	0
	Flox	M	0	0	0	1	2	4
	Flox	M	0	0	0	1	2	3
	Flox	M	0	0	0	2	1						Bleeding severity
	Flox	M	0	0	0	0	1								0	1	2	3	4	5	6	7
	Flox	M	0	0	0	0	0	0	0	1			Flox	0	43	43	43	33	25	19	9	6
	Flox	M	0	0	0	0	0	0	0	0				1	0	0	0	9	9	4	3	3
	Flox	M	0	0	0	0	2	3	4	4				2				1	7	4	4	0
	Flox	M	0	0	0	0	0	0	0	0				3+					2	13	6	8
	Flox	M	0	0	0	0	0	0	0	0
	Flox	M	0	0	0	0	0	0	1	0			PKO	0	43	43	43	38	28	24	8	9
	Flox	M	0	0	0	0	0	0	0	1				1	0	0	0	5	12	7	4	1
	Flox	M	0	0	0	1	1							2					3	9	6	0
	Flox	M	0	0	0	1	3	5						3+					0	3	4	10
	Flox	M	0	0	0	1	2	3
	Flox	M	0	0	0	0	4	5
	Flox	M	0	0	0	0	1	2
	KO	F	0	0	0	1	1	2
	KO	F	0	0	0	1	1	0
	KO	F	0	0	0	0	2	0
	KO	F	0	0	0	1	1	2
	PKO	F	0	0	0	0	0	3	3	3
	PKO	F	0	0	0	0	0	0	2	3
	PKO	F	0	0	0	0	1	0	0	1
	PKO	F	0	0	0	0	0	3
	PKO	F	0	0	0	0	0	0	0	0
	PKO	F	0	0	0	0	1	0	0	0
	PKO	F	0	0	0	1	0	2	2	3
	PKO	F	0	0	0	0	1	0	4
	PKO	F	0	0	0	0	0	0	5
	PKO	F	0	0	0	0	0	0	2	3
	KO	F	0	0	0	0	0	0	0	0
	KO	F	0	0	0	0	0	0	1	0
	KO	F	0	0	0	0	0	1	1	0
	KO	F	0	0	0	0	0	1	2	3
	pKO	F	0	0	0	0	1	1
	pKO	F	0	0	0	0	0	2
	pKO	F	0	0	0	0	0	1
	pKO	F	0	0	0	0	0	0
	pKO	F	0	0	0	0	0	0
	pKO	F	0	0	0	0	1	0
	pKO	F	0	0	0	0	0	0
	KO	M	0	0	0	0	0	0
	KO	M	0	0	0	0	0	2
	KO	M	0	0	0	0	0	0
	KO	M	0	0	0	0	0	0
	PKO	M	0	0	0	0	1	2	2	3
	PKO	M	0	0	0	0	0	3	3	4
	PKO	M	0	0	0	0	0	4	0	0
	PKO	M	0	0	0	0	1	1	1	0
	PKO	M	0	0	0	0	0	1	1	3
	PKO	M	0	0	0	0	2	2	2	5
	PKO	M	0	0	0	0	2	0	0	3
	PKO	M	0	0	0	0	1	0	0	0
	KO	M	0	0	0	0	0	0	0	0
	KO	M	0	0	0	1	1	2
	pKO	M	0	0	0	0	0	0
	pKO	M	0	0	0	0	0	0
	pKO	M	0	0	0	0	0	1
	pKO	M	0	0	0	0	0	2
