# Supplementary material for: Paneth cell SIRT1 deficiency increases intestinal stress resistance by modulating the gut microbiota
Source: EMBO Rep. 2026 Mar 13;27(7):1830–57. doi: 10.1038/s44319-026-00726-3 (PMC13076647; doi:10.1038/s44319-026-00726-3)
Supplement: Supplementary file 15 — Source data Fig. 6 [file 44319_2026_726_MOESM15_ESM.zip › Figure 6/Figure 6C.xlsx]

## Sheet: Figure 6C
	Geno-type	Sex	Small intestine (in)	Colon (in)
							All		cm	inch
	Flox	F	15.75	2.75			Ave	Flox	6.1595	2.425
	Flox	F	13.2	2.3				PKO	6.34349	2.49744
	Flox	F	14	2			sem	Flox	0.163213	0.064257
	Flox	F						PKO	0.12228	0.0481419
	Flox	F	11.75	2.1			Student's t-test			0.507351
	Flox	F
	Flox	F	11.8	3.1
	Flox	F	12	1.75
	Flox	F	13.5	2.3
	Flox	F	15.5	2.6
	Flox	F	13.2	2.5
	Flox	F	14.5	2.5
	Flox	F	13.5	2.3
	Flox	F
	Flox	F	12	2
	Flox	F
	Flox	F	12	2.5
	Flox	F	12.3	2
	Flox	F	14.5	3.1
	Flox	F	15.5	2.8
	Flox	F	15.25	2.5
	Flox	F	14.5	2.9
	Flox	F	12.75	2.25
	Flox	F	13.5	2.5
	Flox	F	13.5	2.5
	Flox	M	15	2
	Flox	M	14.5	2.2
	Flox	M	15.5	2.25
	Flox	M	14.3	2.6
	Flox	M
	Flox	M
	Flox	M	15.5	3.25
	Flox	M	13.1	2
	Flox	M	12.3	2
	Flox	M	14.25	3
	Flox	M	14.5	2.9
	Flox	M	14.25	2.75
	Flox	M	14.5	2.6
	Flox	M
	Flox	M	13.75	2
	Flox	M	14.5	2.5
	Flox	M	14.75	2
	Flox	M	12.5	2
	KO	F	13.8	2.5
	KO	F	13.75	2.75
	KO	F	14.25	2.75
	KO	F	14	2.25
	PKO	F	14.75	2.3
	PKO	F	13	2.75
	PKO	F	14	2.5
	PKO	F
	PKO	F	14.5	2.3
	PKO	F	14	2.5
	PKO	F	13.2	2
	PKO	F
	PKO	F
	PKO	F	13	2.2
	KO	F	14.25	2.7
	KO	F	13	2
	KO	F	14.5	2.25
	KO	F	14.75	2
	pKO	F	12.8	2.9
	pKO	F	14	2.3
	pKO	F	13	2.5
	pKO	F	14.25	2.75
	pKO	F	13.75	2.75
	pKO	F	14	2.25
	pKO	F	14.75	2.75
	KO	M	14.5	3
	KO	M	15.5	2.8
	KO	M	14.5	2.85
	KO	M	14.1	2.8
	PKO	M	15.3	2.75
	PKO	M	13.2	2.5
	PKO	M	14.6	2.25
	PKO	M	14.75	2.2
	PKO	M	13	2
	PKO	M	11.9	2.5
	PKO	M	13.5	2.5
	PKO	M	13.75	2.25
	KO	M	14.25	2.9
	KO	M
	pKO	M	14.5	2.75
	pKO	M	13.5	2.5
	pKO	M	14.75	2
	pKO	M	15	2.9
