# Supplementary material for: Paneth cell SIRT1 deficiency increases intestinal stress resistance by modulating the gut microbiota
Source: EMBO Rep. 2026 Mar 13;27(7):1830–57. doi: 10.1038/s44319-026-00726-3 (PMC13076647; doi:10.1038/s44319-026-00726-3)
Supplement: Supplementary file 15 — Source data Fig. 6 [file 44319_2026_726_MOESM15_ESM.zip › Figure 6/Figure 6I.xlsx]

## Sheet: Figure 6I
Score	1	2	3	4	5	6	7	8	9	10	11	12	13
PKO	0.0113485	0.010349	0.0219463	0.042666	0.0774794	0.126011	0.183251	0.211656	0.175177	0.0934272	0.0424269	0.00426193	0
Flox	0.0194481	0.0193681	0.0399295	0.076236	0.123701	0.167954	0.196263	0.172621	0.104954	0.0441709	0.0319195	0.00343591	0
	Nuclei Count (120+)	Nuclei Count (110-120)	Nuclei Count (100-110)	Nuclei Count (90-100)	Nuclei Count (80-90)	Nuclei Count (70-80)	Nuclei Count (60-70)	Nuclei Count (50-60)	Nuclei Count (40-50)	Nuclei Count (30-40)	Nuclei Count (20-30)	Nuclei Count (10-20)	Nuclei Count (0-10)
PKO	0.00897715	0.0108814	0.0239391	0.039173	0.0734494	0.146083	0.230958	0.258977	0.139826	0.0427095	0.023667	0.00136017	0
	0.00596374	0.00787214	0.0197996	0.0412691	0.0758588	0.135019	0.20396	0.219943	0.181059	0.0722805	0.0329198	0.00405534	0
	0.00889878	0.00867631	0.0195773	0.0351502	0.0605117	0.10812	0.189989	0.221357	0.190434	0.0805339	0.065406	0.0113459	0
	0.0086712	0.00749941	0.0149988	0.0318725	0.0705414	0.12374	0.211155	0.260605	0.186079	0.0611671	0.0224982	0.00117178	0
	0.0191648	0.0163043	0.0420481	0.0769451	0.130721	0.150458	0.175629	0.158181	0.10984	0.0846682	0.0334668	0.00257437	0
	0.0144362	0.0105345	0.0292626	0.0577448	0.102614	0.154116	0.191572	0.198595	0.136949	0.0616465	0.0382364	0.00429185	0
	0.028777	0.0230973	0.0397577	0.0848164	0.135176	0.168118	0.190837	0.152972	0.0791367	0.0435441	0.0461946	0.00757289	0
	0.0132876	0.0117874	0.0220746	0.0484355	0.092156	0.177025	0.241106	0.21796	0.133733	0.0321474	0.00942992	0.000857265	0
	0.0052189	0.00753842	0.0159467	0.0301537	0.0672659	0.132212	0.185271	0.23775	0.19049	0.101189	0.0258046	0.00115976	0
	0.00725514	0.00967352	0.0205562	0.0310359	0.0548166	0.0854494	0.136235	0.187021	0.215639	0.186618	0.0632809	0.00241838	0
	0.0122142	0.0106483	0.0175384	0.0335108	0.0598184	0.09145	0.127466	0.180395	0.199812	0.150955	0.108988	0.00720326	0
	0.00439297	0.00299521	0.00439297	0.0123802	0.0291534	0.0646965	0.1248	0.218251	0.273962	0.189497	0.0648962	0.0105831	0
	0.010273	0.00702893	0.0154096	0.0321709	0.05515	0.101649	0.17329	0.239524	0.240335	0.107597	0.0167613	0.00081103	0
Flox	0.0095742	0.00932225	0.0204082	0.0393046	0.0725624	0.118166	0.196775	0.235324	0.178886	0.0602167	0.0513983	0.00806248	0
	0.0132001	0.0192651	0.0356761	0.0674278	0.105958	0.171959	0.198002	0.154477	0.11238	0.0727792	0.0460221	0.00285408	0
	0.0204866	0.0192061	0.0456679	0.0840802	0.147247	0.187367	0.179257	0.151515	0.0896287	0.0486556	0.0230474	0.00384123	0
	0.0384904	0.0389903	0.0659835	0.125469	0.170207	0.188703	0.177456	0.116721	0.0537366	0.0142464	0.00974756	0.000249938	0
	0.0139829	0.0133063	0.026387	0.0557059	0.11051	0.155841	0.212675	0.22553	0.122237	0.0372124	0.0239062	0.00270636	0
	0.0209542	0.0161186	0.0454545	0.0854288	0.135719	0.185687	0.213411	0.15216	0.0728562	0.0319149	0.0373952	0.00290135	0
Average
PKO	0.0113485	0.010349	0.0219463	0.042666	0.0774794	0.126011	0.183251	0.211656	0.175177	0.0934272	0.0424269	0.00426193	0
Flox	0.0194481	0.0193681	0.0399295	0.076236	0.123701	0.167954	0.196263	0.172621	0.104954	0.0441709	0.0319195	0.00343591	0
sem
PKO	0.00191946	0.00142149	0.00294101	0.00577502	0.00879135	0.00979066	0.0105089	0.00999892	0.0155434	0.0151477	0.00784997	0.00107735	0
Flox	0.0042125	0.0042162	0.0066454	0.0121558	0.0141016	0.0112003	0.00634977	0.0191913	0.0179891	0.00854423	0.00643639	0.00104684	0
Student's t-test	0.121604	0.0874521	0.0421621	0.0394873	0.0208426	0.014106	0.290563	0.108297	0.0110772	0.0096266	0.305223	0.583613	#DIV/0!
Average score
																	Score
		13	12	11	10	9	8	7	6	5	4	3	2	1
	Flox	0	384	2244	2390	6390	7472	5467	2814	1440	624	243	74	38			7.45276
		0	96	1419	2040	2835	3464	3885	2892	1485	756	300	108	37			6.89154
		0	108	594	1140	1890	2840	2940	2634	1725	788	321	90	48			6.45241
		0	12	429	570	1935	3736	4970	4530	3405	2008	792	312	154			5.71182
		0	144	1166	1650	4878	8000	6601	4146	2450	988	351	118	62			6.89084
		0	108	1276	990	2034	3776	4634	3456	2105	1060	423	100	65			6.45616
	PKO	0	60	957	1570	4626	7616	5943	3222	1350	576	264	80	33			7.1537
		0	204	1518	3030	6831	7376	5985	3396	1590	692	249	66	25			7.38597
		0	612	3234	3620	7704	7960	5978	2916	1360	632	264	78	40			7.6525
		0	60	1056	2610	7146	8896	6307	3168	1505	544	192	64	37			7.40216
		0	108	1287	2960	3456	4424	4298	3156	2285	1076	441	114	67			6.77117
		0	132	1078	1580	3159	4072	3437	2370	1315	592	225	54	37			7.04292
		0	240	1342	1150	1881	3232	3528	2664	1785	896	315	122	76			6.52442
		0	48	484	1500	5616	8136	7875	4956	2150	904	309	110	62			6.89027
		0	48	979	3490	5913	6560	4473	2736	1160	416	165	52	18			7.54132
		0	72	1727	4630	4815	3712	2366	1272	680	308	153	48	18			7.98106
		0	276	3828	4820	5742	4608	2849	1752	955	428	168	68	39			7.99655
		0	636	3575	9490	12348	8744	4375	1944	730	248	66	30	22			8.42812
		0	36	682	3980	8001	7088	4487	2256	1020	476	171	52	38			7.6472
																Student's t-test	0.0225226
