# Supplementary material for: Paneth cell SIRT1 deficiency increases intestinal stress resistance by modulating the gut microbiota
Source: EMBO Rep. 2026 Mar 13;27(7):1830–57. doi: 10.1038/s44319-026-00726-3 (PMC13076647; doi:10.1038/s44319-026-00726-3)
Supplement: Supplementary file 15 — Source data Fig. 6 [file 44319_2026_726_MOESM15_ESM.zip › Figure 6/Figure 6E.xlsx]

## Sheet: Figure 6E
	Colon pathological scores
		Flox						PKO									Student's t-test	Mann-Whitney test
	Inflammation	3	3	3	3	3	2	2	2	1	1	0	2	2	1		0.000634084	0.001665
	Ulceration	3	3	3	2	1	1	2	2	1	1	0	2	2	1		0.133312	0.162171
	Edema	1	1	1	2	1	1	1	1	2	2	0	2	2	0		0.818961	0.74359
	Goblet cell loss	3	3	3	3	3	2	2	2	1	1	0	2	2	1		0.000634084	0.001665
	Granulation tissue	3	3	3	2	3	2	2	2	1	1	0	2	2	1		0.00239978	0.00999
	Overall Severity	2.6	2.6	2.6	2.4	2.6	1.8	1.8	1.8	1.2	1.2	0	2	2	0.8		0.00290279	0.002997
