# Supplementary material for: Paneth cell SIRT1 deficiency increases intestinal stress resistance by modulating the gut microbiota
Source: EMBO Rep. 2026 Mar 13;27(7):1830–57. doi: 10.1038/s44319-026-00726-3 (PMC13076647; doi:10.1038/s44319-026-00726-3)
Supplement: Supplementary file 16 — Source data Fig. 7 [file 44319_2026_726_MOESM16_ESM.zip]

Archive with 21 entries (20 files):
- Figure 7/
- Figure 7/.DS_Store
- __MACOSX/Figure 7/._.DS_Store
- Figure 7/Figure 7A.xlsx
- __MACOSX/Figure 7/._Figure 7A.xlsx
- Figure 7/Figure 7F.xlsx
- __MACOSX/Figure 7/._Figure 7F.xlsx
- Figure 7/Figure 7G.xlsx
- __MACOSX/Figure 7/._Figure 7G.xlsx
- Figure 7/Figure 7I.pdf
- __MACOSX/Figure 7/._Figure 7I.pdf
- Figure 7/Figure 7H.xlsx
- __MACOSX/Figure 7/._Figure 7H.xlsx
- Figure 7/Figure 7D.pdf
- __MACOSX/Figure 7/._Figure 7D.pdf
- Figure 7/Figure 7E.xlsx
- __MACOSX/Figure 7/._Figure 7E.xlsx
- Figure 7/Figure 7B.xlsx
- __MACOSX/Figure 7/._Figure 7B.xlsx
- Figure 7/Figure 7C.xlsx
- __MACOSX/Figure 7/._Figure 7C.xlsx
