# Supplementary material for: Paneth cell SIRT1 deficiency increases intestinal stress resistance by modulating the gut microbiota
Source: EMBO Rep. 2026 Mar 13;27(7):1830–57. doi: 10.1038/s44319-026-00726-3 (PMC13076647; doi:10.1038/s44319-026-00726-3)
Supplement: Supplementary file 16 — Source data Fig. 7 [file 44319_2026_726_MOESM16_ESM.zip › Figure 7/Figure 7A.xlsx]

## Sheet: Figure 7A
Antibiotics treatment for 4 weeks																Regular water
Sigma 2.5% DSS for 8 days					Body weight	Day on DSS										Sigma 2.5% DSS 5 days
		Animal ID	Genotype	Sex	Initial body weight	0	1	2	3	4	5	6	7	8		Animal ID	Genotype	Sex	Initial body weight (g)	0	1	2	3	4	5
		62-361	Flox	M	27.5	27.5	28.9	28.4	28.3	28.6	28.5	28.3	27.7	27.26		69-410	Flox	F	19.61	19.61	19.96	20.06	19.16	17.28	15.78
		62-362	Flox	M	27.1	27.1	28.4	27.5	26.6	27	26.6	26.6	26.2	26.31		69-411	Flox	F	20.08	20.08	20.54	20.15	19.86	17.29	15.38
		62-363	Flox	M	30	30	31	30.3	29.2	29.5	28.9	28	27	25.79		69-409	Flox	F	23.7	23.7	21.15	19.52	18.62	16.07	14.13
		62-364	Flox	M	27.8	27.8	29.5	28.6	28.2	29	28	27.7	27.1	25.56		70-412	Flox	M	26.67	26.67	24.1	23.55	24.33	23.63	22.75
		62-366	Flox	F	25.4	25.4	26.3	26.5	26.3	25.2	25.2	24.6	24.7	24.27		70-413	Flox	M	27.5	27.5	26.83	26.13	26.02	24.87	22.87
		62-360	KO	M	26.4	26.4	28.4	28.4	27.7	28.1	28.1	28.2	27.4	28.38		70-414	Flox	M	24.95	24.95	27.13	27.23	26.51	25.34	24.53
		62-365	KO	F	23.4	23.4	25.8	24.6	24.4	24.4	24.3	23.4	22.3	21.71		70-415	Flox	M	25.1	25.1	25	25.2	23.9	19.58	19.05
		63-367	KO	M	30.5	30.5	31.8	30.6	31.1	31.5	31.1	30.8	30.1	29.4		70-416	Flox	M	25.88	25.88	25.11	24.01	22.92	20.24
		63-368	KO	M	29.1	29.1	29.5	28.5	29	29.3	29.7	29.1	28.8	26.24		70-417	Flox	M	26.27	26.27	25.64	25.13	24.02	20.35
		63-369	KO	M	30.9	30.9	32	31.7	31.4	31.4	30.6	28.4	27	28.48		72-427	KO	M	20.55	20.55	26.63	26.73	26.47	26.3	25.29
		63-370	KO	M	31	31	32.1	31.8	30.7	30.9	30.8	29.4	27.7	25.87		72-428	KO	F	20.2	20.2	19.74	19.26	19.02	18.8	18.39
		63-371	KO	M	28.7	28.7	29.3	28.6	28.5	28.4	28.9	28.3	28	28.13		72-429	KO	F	20.5	20.5	20.32	20.63	20.31	19.83	19.66
		63-372	KO	F	25.5	25.5	25.1	24.6	24.3	24.9	24.6	23.5	22.4	20.78		73-430	KO	M	26.6	26.6	28.05	27.1	27.28	25.56	24.49
					% of body weight											73-431	KO	M	28.55	28.55	27.35	26.71	27.13	26.16	25.12
		Animal ID	Genotype	Sex	Initial body weight	0	1	2	3	4	5	6	7	8		73-432	KO	M	20.67	20.67	28.76	28.08	28	27.37	26.79
		62-361	Flox	M	27.5	100	105.091	103.273	102.909	104	103.636	102.909	100.727	99.1273		75-441	KO	F	18.72	18.72	20.95	21.05	20.88	20.33	20.24
		62-362	Flox	M	27.1	100	104.797	101.476	98.155	99.631	98.155	98.155	96.679	97.0849		75-442	KO	F	19.95	19.95	18.65	19.03	19.55	18.86	18.07
		62-363	Flox	M	30	100	103.333	101	97.3333	98.3333	96.3333	93.3333	90	85.9667					% of body weight drop
		62-364	Flox	M	27.8	100	106.115	102.878	101.439	104.317	100.719	99.6403	97.482	91.9424		Animal ID	Genotype	Sex	Initial body weight (g)	0	1	2	3	4	5
		62-366	Flox	F	25.4	100	103.543	104.331	103.543	99.2126	99.2126	96.8504	97.2441	95.5512		69-410	Flox	F	19.61	100	101.785	102.295	97.7053	88.1183	80.4691
		62-360	KO	M	26.4	100	107.576	107.576	104.924	106.439	106.439	106.818	103.788	107.5		69-411	Flox	F	20.08	100	102.291	100.349	98.9044	86.1056	76.5936
		62-365	KO	F	23.4	100	110.256	105.128	104.274	104.274	103.846	100	95.2991	92.7778		69-409	Flox	F	23.7	100	89.2405	82.3629	78.5654	67.8059	59.6203
		63-367	KO	M	30.5	100	104.262	100.328	101.967	103.279	101.967	100.984	98.6885	96.3934		70-412	Flox	M	26.67	100	90.3637	88.3015	91.2261	88.6014	85.3018
		63-368	KO	M	29.1	100	101.375	97.9381	99.6564	100.687	102.062	100	98.9691	90.1718		70-413	Flox	M	27.5	100	97.5636	95.0182	94.6182	90.4364	83.1636
		63-369	KO	M	30.9	100	103.56	102.589	101.618	101.618	99.0291	91.9094	87.3786	92.1683		70-414	Flox	M	24.95	100	108.737	109.138	106.253	101.563	98.3166
		63-370	KO	M	31	100	103.548	102.581	99.0323	99.6774	99.3548	94.8387	89.3548	83.4516		70-415	Flox	M	25.1	100	99.6016	100.398	95.2191	78.008	75.8964
		63-371	KO	M	28.7	100	102.091	99.6516	99.3031	98.9547	100.697	98.6063	97.561	98.0139		70-416	Flox	M	25.88	100	97.0247	92.7743	88.5626	78.2071
		63-372	KO	F	25.5	100	98.4314	96.4706	95.2941	97.6471	96.4706	92.1569	87.8431	81.4902		70-417	Flox	M	26.27	100	97.6018	95.6604	91.4351	77.4648
																72-427	KO	M	20.55	100	129.586	130.073	128.808	127.981	123.066
					Day	0	1	2	3	4	5	6	7	8		72-428	KO	F	20.2	100	97.7228	95.3465	94.1584	93.0693	91.0396
				Ave	Flox	100	104.576	102.591	100.676	101.099	99.6113	98.1776	96.4265	93.9345		72-429	KO	F	20.5	100	99.122	100.634	99.0732	96.7317	95.9024
					PKO	100	103.887	101.533	100.759	101.572	101.233	98.1641	94.8603	92.7459		73-430	KO	M	26.6	100	105.451	101.88	102.556	96.0902	92.0677
				sem	Flox	0	0.514467	0.606136	1.25138	1.26749	1.23398	1.57727	1.7556	2.31255		73-431	KO	M	28.55	100	95.7968	93.5552	95.0263	91.6287	87.986
					pKO	0	1.29451	1.30381	1.1026	1.03968	1.08984	1.77304	2.13077	2.92396		73-432	KO	M	20.67	100	139.139	135.849	135.462	132.414	129.608
					TTEST	#DIV/0!	0.632954	0.479191	0.961489	0.779406	0.349211	0.995569	0.581993	0.755834		75-441	KO	F	18.72	100	111.912	112.447	111.538	108.6	108.12
																75-442	KO	F	19.95	100	93.4837	95.3885	97.995	94.5363	90.5764
																			Day	0	1	2	3	4	5
																		Ave	Flox	100	98.2455	96.2553	93.6098	84.0345	79.9088
																			PKO	100	109.027	108.147	108.077	105.131	102.296
																		stdv	Flox	0	5.98325	7.95794	7.66868	9.79072	11.673
																			PKO	5.3712e-15	16.8737	16.4834	15.8967	16.3481	16.1492
																		sem	Flox	0	1.99442	2.65265	2.55623	3.26357	3.89101
																			PKO	1.89901e-15	5.96575	5.82776	5.62032	5.77994	5.7096
																		Student's t-test			0.122419	0.0934606	0.0415386	0.00862069	0.00867696
