# Supplementary material for: Paneth cell SIRT1 deficiency increases intestinal stress resistance by modulating the gut microbiota
Source: EMBO Rep. 2026 Mar 13;27(7):1830–57. doi: 10.1038/s44319-026-00726-3 (PMC13076647; doi:10.1038/s44319-026-00726-3)
Supplement: Supplementary file 16 — Source data Fig. 7 [file 44319_2026_726_MOESM16_ESM.zip › Figure 7/Figure 7F.xlsx]

## Sheet: Figure 7F
	Fecal bacteria before and after fecal transplanation
	% of total bacteria	Muribaculaceae uc
	Flox	17.32
		23.24
		13.46
		10.19
		19.39
		14.2
	PKO	16.77
		10.62
		8.46
		6.31
		9.44
		16.35
	Flox FT PKO	13.71
		11.48
		12.87
		11.13
		12.76
		4.48
		7.36
		9.38
		14.01
		14.28
		14.2
	PKO FT Flox	21.29
		21.35
		13.4
		13.11
		17.49
		18.1
		11.2
		17.31
	2-way ANOVA
	Flox vs PKO	0.0338
	Flox vs Flox FT PKO	0.019
	Flox vs PKO FT Flox	0.8661
	PKO vs Flox FT PKO	0.9609
	PKO vs PKO FT Flox	0.0163
	Flox FT PKO va PKO FT Flox	0.0069
