# Supplementary material for: Paneth cell SIRT1 deficiency increases intestinal stress resistance by modulating the gut microbiota
Source: EMBO Rep. 2026 Mar 13;27(7):1830–57. doi: 10.1038/s44319-026-00726-3 (PMC13076647; doi:10.1038/s44319-026-00726-3)
Supplement: Supplementary file 16 — Source data Fig. 7 [file 44319_2026_726_MOESM16_ESM.zip › Figure 7/Figure 7G.xlsx]

## Sheet: Figure 7G
	% Body weight	Day on DSS
		0	1	2	3	4	5	6	7
	GF Flox FT Flox	100	100	99.2308	98.0769	97.3077	97	94.6154	91.5385
		100	99.6885	100.312	100.312	100.623	97	94.081	91.2773
		100	99.5169	101.449	101.449	100	95	92.7536	89.8551
		100	100.474	105.687	104.739	102.844	98	89.0995	87.6777
		100	99.5556	101.778	100.444	100.889	98	91.1111	88.4444
		100	100	101.893	100.315	99.6845	96	92.7445	87.6972
	GF PKO FT Flox	100	96.2963	94.2387	92.1811	89.7119	87	79.8354	72.8395
		100	100	104.444	100	100	99	96.8889	89.7778
		100	99.6845	99.3691	98.4227	97.7918	94	91.4826	89.9054
		100	100	103.481	102.532	98.4177	95	93.3544	90.1899
		100	100	100	98.7179	95.1923	91	81.4103	79.1667
		100	100	114.184	117.021	101.773	94.6809	89.0071	80.1418
		100	100	93.0796	89.97	87.5433	83.391	74.3945	69.8962
		100	100	101.195	101.594	99.6016	93.6255	89.243	83.2669
		100	100	90.9366	91.24	93.0514	89.7281	85.4985	78.5499
		100	100	100	99.6139	95.3668	91.8919	81.8533	69.4981
		100	100	96.9432	96.94	98.2533	93.0131	83.4061	83.4061
	GF Flox FT PKO	100	100.329	101.974	104.276	102.961	100	100.658	99.3421
		100	99.6865	97.8056	97.8056	94.0439	88	84.0125	79.9373
		100	100	113.615	102.817	99.5305	100	98.1221	95.3052
		100	99.5918	91.0204	100.408	100.408	98	99.5918	97.1429
		100	100	100	100.424	98.3051	98	96.1864	94.4915
		100	99.5781	103.376	99.1561	102.11	94	90.2954	84.3882
		100	99.6951	102.744	103.659	103.049	97	91.4634	82.0122
		100	100	101.488	101.786	102.381	100	99.7024	94.9405
		100	103.175	100.952	102.857	103.175	103	102.857	101.27
		100	99.6124	100.388	98.45	98.062	97.6744	90.3101	83.3333
		100	100	97.7143	96.2857	93.1429	91.4286	86.8571	84
		100	100	100	100	99.4048	98.2143	94.0476	88.6905
		100	100	98.5075	93.2836	90.6716	87.6866	87.3134	85.8209
		100	100	96	97.6	94.8	90.4	93.2	91.2
		100	100	100.377	99.2453	96.2264	93.2075	87.9245	84.1509
		100	100	94.4649	85.98	85.9779	81.5498	78.5978	70.8487
	GF PKO FT PKO	100	99.6689	105.298	102.649	99.3377	96	92.7152	92.3841
		100	98.254	96	101.27	100.317	97	95.2381	86.6667
		100	99.6241	101.504	102.256	100	96	93.985	90.2256
		100	100	100.69	103.103	102.069	99	96.8966	92.4138
		100	100.463	101.389	101.852	99.537	100	94.4444	87.5
		100	99.5413	102.752	100.917	100.917	98	97.7064	97.2477
		100	100.332	100.997	102.326	101.661	100	99.3355	95.0166
	2-way ANOVA
	GF Flox FT Flox vs. GF PKO FT Flox			<0.0001
	GF Flox FT Flox vs. GF Flox FT PKO			0.0707
	GF Flox FT Flox vs. GF PKO FT PKO			0.1009
	GF PKO FT Flox vs. GF Flox FT PKO			<0.0001
	GF PKO FT Flox vs. GF PKO FT PKO			<0.0001
	GF Flox FT PKO vs. GF PKO FT PKO			0.0032
