# Supplementary material for: Paneth cell SIRT1 deficiency increases intestinal stress resistance by modulating the gut microbiota
Source: EMBO Rep. 2026 Mar 13;27(7):1830–57. doi: 10.1038/s44319-026-00726-3 (PMC13076647; doi:10.1038/s44319-026-00726-3)
Supplement: Supplementary file 16 — Source data Fig. 7 [file 44319_2026_726_MOESM16_ESM.zip › Figure 7/Figure 7H.xlsx]

## Sheet: Figure 7H
		Bleeding score	Day on DSS
			0	1	2	3	4	5	6	7
		GF Flox FT Flox	0	0	0	0	0	0.5	0.5	0.5
			0	0	0	0	0	1	1	2
			0	0	0	0	0.5	1	2	2
			0	0	0	0.5	0.5	2.5	2.5	3
			0	0	0	0.5	1	1	1	2
			0	0	0	0	0.5	1	2	2
		GF PKO FT Flox	0	0	0	0.5	2	2	2	3
			0	0	0	0.5	0.5	1	1	2
			0	0	0	0	0.5	0.5	0.5	1
			0	0	0	0.5	0.5	1	0.5	1
			0	0	0	0	0.5	0	0	1
			0	0	0	0.5	1	1	1	1
			0	0	0	0	1	1	2	2
			0	0	0	0.5	1	0.5	2	3
			0	0	0	0	0	2	2	3
			0	0	0	0.5	1	2	1	3
			0	0	0	0	0.5	1	1	3
		GF Flox FT PKO	0	0	0	0	0	0.5	0.5	0.5
			0	0	0	0	0	0.5	0	0.5
			0	0	0	0	0.5	0.5	0.5	0.5
			0	0	0	0	0	0	0	0.5
			0	0	0	0	0.5	0.5	0.5	0
			0	0	0	0	0	0	0	1
			0	0	0	0	0	0.5	0	1
			0	0	0	0	0	0	0	0
			0	0	0	0	0	0	0	0
			0	0	0	0.5	1	0	0	1
			0	0	0	0	0	0	0	1
			0	0	0	0	0	0	0	2
			0	0	0	0	0.5	0	0	0
			0	0	0	0	0	0.5	0	0
			0	0	0	0	0.5	0.5	1	0
			0	0	0	0	0.5	0.5	0.5	0
		GF PKO FT PKO	0	0	0	0	0	0	0	0.5
			0	0	0	0	0	0.5	0.5	0
			0	0	0	0	0	0	0	0
			0	0	0	0	0.5	0.5	0.5	0.5
			0	0	0	0	0	0.5	0.5	0
			0	0	0	0	0.5	0.5	0.5	0
			0	0	0	0	0	0	0	0
		2-way ANOVA
		GF Flox FT Flox vs. GF PKO FT Flox			0.2307
		GF Flox FT Flox vs. GF Flox FT PKO			<0.0001
		GF Flox FT Flox vs. GF PKO FT PKO			<0.0001
		GF PKO FT Flox vs. GF Flox FT PKO			<0.0001
		GF PKO FT Flox vs. GF PKO FT PKO			<0.0001
		GF Flox FT PKO vs. GF PKO FT PKO			0.2104
