# Supplementary material for: Paneth cell SIRT1 deficiency increases intestinal stress resistance by modulating the gut microbiota
Source: EMBO Rep. 2026 Mar 13;27(7):1830–57. doi: 10.1038/s44319-026-00726-3 (PMC13076647; doi:10.1038/s44319-026-00726-3)
Supplement: Supplementary file 16 — Source data Fig. 7 [file 44319_2026_726_MOESM16_ESM.zip › Figure 7/Figure 7E.xlsx]

## Sheet: Figure 7E
		Colon			Ileum
		Tnfa	Il1b		Lyz1	Ang4	Tnfa	Il1b	F4/80	CD68
	Regular Flox	2.707	2.422		1.874	0.428	0.693	0.341	3.512	1.003
		0.052	0.079		0.623	2.272	2.697	2.758	0.118	2.235
		1.218	1.69		1.317	0.502	0.915	0.064	1.237	0.185
		0.929	1.014		0.379	0.44	0.111	0.081	0.167	0.053
		0.196	0.073		0.813	0.493	0.92	0.079	0.699	0.216
		0.656	0.316		0.995	1.864	0.663	2.676	0.266	2.308
		1.242	1.405		0.596	0.927	1.679	0.403	1.041	0.948
	Regular PKO	0.839	1.022		8.744	3.327	1.572	0.364	5.423	0.984
		0.011	0.003		1.744	0.9	0.278	0.248	1.187	0.571
		0.014	0.005		3.762	3.312	0.45	0.148	1.566	0.357
		0.009	0.0007		1.252	1.531	0.487	0.179	1.333	0.485
		0.0006	8e-05		2.118	4.535	0.741	0.234	1.456	0.88
		0.001	0.001		3.067	1.792	0.198	0.159	2.089	0.558
		0.066	0.132		0.995	0.713	0.073	0.111	0.747	0.276
		0.004	0.005		0.759	2.663	0.243	0.353	0.261	0.8666
	Abx Flox	0.005	0.003		0.455	3.018	0.039	0.019	0.166	0.074
		0.006	0.001		0.172	9.194	0.052	0.125	0.352	0.3535
		0.035	0.016		0.651	3.827	0.057	0.04	0.31	0.1519
		0.005	0.0009		1.011	2.813	0.131	0.082	0.274	0.2732
		0.011	0.003		1.226	14.21	0.17	0.196	0.238	0.564
	Abx PKO	0.006	0.0008		0.374	4.035	0.036	0.014	0.331	0.0539
		0.016	0.001		3.791	32.02	0.208	0.278	0.301	0.5564
		0.014	0.003		2.301	1.919	0.056	0.052	0.57	0.2212
		0.015	0.003		0.703	1.144	0.025	0.039	0.239	0.1042
		0.006	0.002		0.659	0.873	0.075	0.048	0.248	0.2037
		0.014	0.002		3.991	25.63	0.257	0.105	0.802	0.2521
		0.008	0.004		1.864	6.033	0.042	0.031	0.53	0.1755
	Student's t-test
	Regular Flox vs PKO	0.0390427	0.0475149		0.0855539	0.031681	0.135305	0.191453	0.313239	0.35191
	Abx Flox vs PKO	0.860361	0.42773		0.072104	0.51914	0.822132	0.812693	0.0928277	0.586505
