# Supplementary material for: Paneth cell SIRT1 deficiency increases intestinal stress resistance by modulating the gut microbiota
Source: EMBO Rep. 2026 Mar 13;27(7):1830–57. doi: 10.1038/s44319-026-00726-3 (PMC13076647; doi:10.1038/s44319-026-00726-3)
Supplement: Supplementary file 16 — Source data Fig. 7 [file 44319_2026_726_MOESM16_ESM.zip › Figure 7/Figure 7B.xlsx]

## Sheet: Figure 7B
Antibiotics treatment for 4 weeks																Regular water
Sigma 2.5% DSS for 8 days					Bleeding	Day on DSS										Sigma 2.5% DSS 5 days
		Animal ID	Genotype	Sex	Initial body weight	0	1	2	3	4	5	6	7	8		Animal ID	Genotype	Sex	Initial body weight (g)	0	1	2	3	4	5
		62-361	Flox	M	27.5	0	0	0	0	0	0	0	0	0		69-410	Flox	F	19.61	0	0	0	1	1	0
		62-362	Flox	M	27.1	0	0	0	0	0	0	0	0	1		69-411	Flox	F	20.08	0	0	0	0	0	0
		62-363	Flox	M	30	0	0	0	0	0	0	0	0	0		69-409	Flox	F	23.7	0	0	0	0	2	3
		62-364	Flox	M	27.8	0	0	0	0	0	0	0	0	0		70-412	Flox	M	26.67	0	0	0	0	1	3
		62-366	Flox	F	25.4	0	0	0	0	0	0	0	0	0		70-413	Flox	M	27.5	0	0	0	0	2	0
		62-360	KO	M	26.4	0	0	0	0	0	0	0	0	0		70-414	Flox	M	24.95	0	0	0	1	2	4
		62-365	KO	F	23.4	0	0	0	0	0	1	2	1	1		70-415	Flox	M	25.1	0	0	0	1	2	3
		63-367	KO	M	30.5	0	0	0	0	0	0	1	0	0		70-416	Flox	M	25.88	0	0	0	2	1	3
		63-368	KO	M	29.1	0	0	0	0	0	0	0	0	2		70-417	Flox	M	26.27	0	0	0	0	1	3
		63-369	KO	M	30.9	0	0	0	0	0	1	1	3	1		72-427	KO	M	20.55	0	0	0	0	0	0
		63-370	KO	M	31	0	0	0	0	1	0	2	1	0		72-428	KO	F	20.2	0	0	0	1	1	2
		63-371	KO	M	28.7	0	0	0	0	0	0	0	0	0		72-429	KO	F	20.5	0	0	0	1	1	0
		63-372	KO	F	25.5	0	0	0	0	0	0	2	0	0		73-430	KO	M	26.6	0	0	0	0	0	2
					Day	0	1	2	3	4	5	6	7	8		73-431	KO	M	28.55	0	0	0	0	0	0
				Ave	Flox	0	0	0	0	0	0	0	0	0.2		73-432	KO	M	20.67	0	0	0	0	0	0
					PKO	0	0	0	0	0.125	0.25	1	0.625	0.5		75-441	KO	F	18.72	0	0	0	0	2	0
				sem	Flox	0	0	0	0	0	0	0	0	0.2		75-442	KO	F	19.95	0	0	0	1	1	2
					pKO	0	0	0	0	0.125	0.163663	0.327327	0.375	0.267261
					Student's t-test	#DIV/0!	#DIV/0!	#DIV/0!	#DIV/0!	0.350617	0.170471	0.0184515	0.13952	0.388055					Day	0	1	2	3	4	5
																		Ave	Flox	0	0	0	0.555556	1.33333	2.11111
																			PKO	0	0	0	0.375	0.625	0.75
																		stdv	Flox	0	0	0	0.726483	0.707107	1.61589
																			PKO	0	0	0	0.517549	0.744024	1.0351
																		sem	Flox	0	0	0	0.242161	0.235702	0.538631
																			PKO	0	0	0	0.182981	0.263052	0.365963
																		Student's t-test			#DIV/0!	#DIV/0!	0.56117	0.0638848	0.0556885
