# Supplementary material for: Paneth cell SIRT1 deficiency increases intestinal stress resistance by modulating the gut microbiota
Source: EMBO Rep. 2026 Mar 13;27(7):1830–57. doi: 10.1038/s44319-026-00726-3 (PMC13076647; doi:10.1038/s44319-026-00726-3)
Supplement: Supplementary file 16 — Source data Fig. 7 [file 44319_2026_726_MOESM16_ESM.zip › Figure 7/Figure 7C.xlsx]

## Sheet: Figure 7C
Antibiotics treatment for 4 weeks
Sigma 2.5% DSS for 8 days								inch		cm
		Animal ID	Geno-type	Sex	intestine (in.)	colon (in.)		Flox	PKO	Flox	pKO
		62-361	Flox	M	16.75	2.5		2.5	2.3	6.35	5.842
		62-362	Flox	M	16	2.9		2.9	2.25	7.366	5.715
		62-363	Flox	M	17	3		3	2.75	7.62	6.985
		62-364	Flox	M	16.75	3		3	3	7.62	7.62
		62-366	Flox	F	15	2.5		2.5	3	6.35	7.62
		62-360	KO	M	16	2.3			2.8		7.112
		62-365	KO	F	16.5	2.25			3.75		9.525
		63-367	KO	M	16	2.75			2.75		6.985
		63-368	KO	M	15.75	3	Average	2.78	2.825	7.0612	7.1755
		63-369	KO	M	17	3	Student's t-test	0.827831		0.827831
		63-370	KO	M	14.75	2.8
		63-371	KO	M	17	3.75
		63-372	KO	F	15.5	2.75
Regular water
Sigma 2.5% DSS 5 days		Animal ID	Genotype	Sex	intestine (in.)	colon (in.)		Colon (cm)
		69-410	Flox	F	15.75	2.75		6.985
		69-411	Flox	F	13.2	2.3		5.842
		69-409	Flox	F	14	2		5.08
		70-412	Flox	M	15	2		5.08
		70-413	Flox	M	14.5	2.2		5.588
		70-414	Flox	M	15.5	2.25		5.715
		70-415	Flox	M	14.3	2.6		6.604
		70-416	Flox	M	-	-	Found dead on day 5
		70-417	Flox	M	-	-	Found dead on day 5
		72-427	KO	M	14.5	3		7.62
		72-428	KO	F	13.8	2.5		6.35
		72-429	KO	F	13.75	2.75		6.985
		73-430	KO	M	15.5	2.8		7.112
		73-431	KO	M	14.5	2.85		7.239
		73-432	KO	M	14.1	2.8		7.112
		75-441	KO	F	14.25	2.75		6.985
		75-442	KO	F	14	2.25		5.715
				Student's t-test	0.448628	0.0104218		0.0104218
