# Supplementary material for: Paneth cell SIRT1 deficiency increases intestinal stress resistance by modulating the gut microbiota
Source: EMBO Rep. 2026 Mar 13;27(7):1830–57. doi: 10.1038/s44319-026-00726-3 (PMC13076647; doi:10.1038/s44319-026-00726-3)
Supplement: Supplementary file 17 — Figure EV1 Source Data [file 44319_2026_726_MOESM17_ESM.zip]

Archive with 9 entries (8 files):
- Figure EV1/
- Figure EV1/.DS_Store
- __MACOSX/Figure EV1/._.DS_Store
- Figure EV1/Figure EV1B.xlsx
- __MACOSX/Figure EV1/._Figure EV1B.xlsx
- Figure EV1/Figure EV1E.xlsx
- __MACOSX/Figure EV1/._Figure EV1E.xlsx
- Figure EV1/Figure EV1F.xlsx
- __MACOSX/Figure EV1/._Figure EV1F.xlsx
