# Supplementary material for: Paneth cell SIRT1 deficiency increases intestinal stress resistance by modulating the gut microbiota
Source: EMBO Rep. 2026 Mar 13;27(7):1830–57. doi: 10.1038/s44319-026-00726-3 (PMC13076647; doi:10.1038/s44319-026-00726-3)
Supplement: Supplementary file 17 — Figure EV1 Source Data [file 44319_2026_726_MOESM17_ESM.zip › Figure EV1/Figure EV1B.xlsx]

## Sheet: Figure EV1B
		mRNA of Sirt1 in sorted TdTomato positive Paneth cells from mice on a TdTomato+ background
			Sirt1
		Defa6-Cre	0.928011
			0.88924
			1.21179
		PKO	0.0436727
			0.0343436
			0.00320605
		Student's t-test	0.00973301
