# Supplementary material for: Paneth cell SIRT1 deficiency increases intestinal stress resistance by modulating the gut microbiota
Source: EMBO Rep. 2026 Mar 13;27(7):1830–57. doi: 10.1038/s44319-026-00726-3 (PMC13076647; doi:10.1038/s44319-026-00726-3)
Supplement: Supplementary file 17 — Figure EV1 Source Data [file 44319_2026_726_MOESM17_ESM.zip › Figure EV1/Figure EV1E.xlsx]

## Sheet: Figure EV1E
		Flox							PKO								Student's t-test
Ileum	F4/80	0.617	0.645	1.89	0.992	1.104	1.213		0.671	0.382	0.855	0.505	0.38	0.521	0.251		0.0294507
	Cd68	0.152	1.994	1.367	0.859	1.381	2.029		1.362	1.087	1.92	1.748	2.696	1.491	1.405		0.313518
	TNFa	0.577	3.696	0.656	0.451	1.44	1.103		1.445	1.511	2.715	3.377	2.355	0.853	3.001		0.191391
	Il-1b	1.111	2.933	0.909	0.711	0.615	0.772		1.441	0.964	2.278	1.085	2.301	2.038	0.802		0.39867
	Il-6	0.292	3.325	0.784	0.916	1.91	0.752		0.282	1.524	1.238	2.654	2.966	0.919	1.188		0.726301
Colon	F4/80	1.194	1.043	0.732	1.66	0.862	0.766		2.05	0.507	0.785	1.736	0.286	0.212	0.502		0.587704
	CD68	0.474	2.34	1.001	0.987	0.931	0.981		4.537	0.063	1.069	1.486	0.591	0.83	1.099		0.67678
	TNFa	0.228	2.244	1.614	2.65	0.889	0.514		2.65	0.527	0.395	0.488	1.92	4.582	0.715		0.728377
	IL-1b	0.331	3.444	3.072	1.891	0.276	0.547			0.435	0.23	0.287	0.901	4.754	0.755		0.699099
	IL-6	0.916	2.392	0.632	1.998	1.87	0.193			1.427	0.968	2.459	0.87	1.225	0.122		0.75115
