# Supplementary material for: Paneth cell SIRT1 deficiency increases intestinal stress resistance by modulating the gut microbiota
Source: EMBO Rep. 2026 Mar 13;27(7):1830–57. doi: 10.1038/s44319-026-00726-3 (PMC13076647; doi:10.1038/s44319-026-00726-3)
Supplement: Supplementary file 17 — Figure EV1 Source Data [file 44319_2026_726_MOESM17_ESM.zip › Figure EV1/Figure EV1F.xlsx]

## Sheet: Figure EV1F
Flow Experiment Date: Sep.8.2023
Female: 1.5 to 2 months old
		DOB	ID: P	sex	genotype	Tube Name	Total cells# Events	CD45+ #Events	CD45+ %Total	CD11b+ (Myeloid) #Events	CD11b+ (Myeloid) %Total	Neutrophils #Events	Neutrophils %Total	Ly6G neg #Events	Ly6G neg %Total	Macrophage (Ly6C low) #Events	Macrophage (Ly6C low) %Total	Dendritic Cells #Events	Dendritic Cells %Total	CD11b neg #Events	CD11b neg %Total	CD3+ T cells #Events	CD3+ T cells %Total	CD8+ T cells #Events	CD8+ T cells %Total	CD8+ CD4+ T cells #Events	CD8+ CD4+ T cells %Total	CD8- CD4- T cells #Events	CD8- CD4- T cells %Total	CD4 T cells #Events	CD4 T cells %Total	CD19+ B cells #Events	CD19+ B cells %Total
	Ileum	2023-07-08	469-773	f	Flox	ileum 1	5888	1778	30.197	801	13.6039	311	5.28193	195	3.31182	5	0.0849185	25	0.424592	977	16.5931	214	3.63451	40	0.679348	0	0	150	2.54755	24	0.407609	188	3.19293	Ileum
		2023-07-23	470-778	f	Flox	ileum 6	71980	50000	69.4637	2886	4.00945	1178	1.63657	1082	1.5032	388	0.539039	111	0.15421	47114	65.4543	11943	16.5921	2005	2.7855	15	0.0208391	9560	13.2815	363	0.504307	17872	24.8291
		2023-07-23	470-780	f	Flox	ileum 8	25019	10429	41.6843	645	2.57804	277	1.10716	194	0.775411	63	0.251809	25	0.0999241	9784	39.1063	2636	10.536	526	2.1024	3	0.0119909	1437	5.74363	670	2.67796	4012	16.0358
		2023-07-24	471-781	f	Flox	ileum 9	21518	7187	33.3999	609	2.83019	342	1.58937	133	0.618087	28	0.130124	20	0.0929454	6578	30.5698	1717	7.97937	234	1.08746	9	0.0418254	979	4.54968	495	2.3004	2372	11.0233
		2023-07-24	471-782	f	Flox	ileum 10	44187	29607	67.0039	566	1.28092	206	0.4662	171	0.386992	67	0.151628	56	0.126734	29041	65.723	3560	8.05667	458	1.0365	2	0.00452622	2936	6.64449	164	0.37115	19494	44.117
		2023-07-24	471-783	f	Flox	ileum 11	4495	1555	34.594	1489	33.1257	729	16.218	444	9.87764	4	0.0889878	10	0.222469	66	1.4683	6	0.133482	0	0	0	0	1	0.0222469	5	0.111235	6	0.133482
		2023-07-24	471-784	f	Flox	ileum 12	5404	1505	27.8497	1293	23.9267	466	8.62324	583	10.7883	5	0.0925241	13	0.240563	212	3.92302	14	0.259067	0	0	1	0.0185048	2	0.0370096	11	0.203553	22	0.407106
		2023-07-23	470-774	f	KO	ileum 2	84188	49152	58.3836	5283	6.27524	2101	2.49561	1763	2.09412	561	0.666366	220	0.26132	43869	52.1084	7130	8.46914	933	1.10823	15	0.0178173	5381	6.39165	801	0.951442	24250	28.8046
		2023-07-23	470-775	f	KO	ileum 3	55718	29207	52.4193	2857	5.12761	1109	1.99038	894	1.60451	256	0.459457	121	0.217165	26350	47.2917	4341	7.79102	600	1.07685	20	0.035895	3307	5.93525	414	0.743027	14644	26.2824
		2023-07-23	470-776	f	KO	ileum 4	24606	14065	57.1609	2419	9.83094	575	2.33683	1504	6.11233	85	0.345444	64	0.260099	11646	47.3299	3619	14.7078	1016	4.12907	21	0.085345	1900	7.72169	682	2.77168	4180	16.9877
		2023-07-23	470-777	f	KO	ileum 5	3717	613	16.4918	502	13.5055	124	3.33602	323	8.6898	5	0.134517	9	0.242131	111	2.98628	6	0.161421	1	0.0269034	0	0	3	0.0807103	2	0.0538068	19	0.511165
		2023-07-23	470-779	f	KO	ileum7	6396	1858	29.0494	1510	23.6085	486	7.5985	621	9.70919	6	0.0938086	30	0.469043	348	5.4409	25	0.390869	0	0	0	0	5	0.0781739	20	0.312695	45	0.703565
			Student's t-test						0.945476		0.993625		0.565682		0.479825		0.266369		0.164064		0.958231		0.904406		0.848483		0.447282		0.792104		0.966508		0.962817
	Colon	2023-07-08	469-773	f	Flox	colon 1	35897	5091	14.1822	2296	6.39608	1335	3.71897	126	0.351004	54	0.15043	95	0.264646	2795	7.78617	890	2.47932	13	0.0362147	0	0	866	2.41246	11	0.0306432	139	0.387219	Colon
		2023-07-23	470-780	f	Flox	colon 8	5941	604	10.1666	360	6.05959	218	3.66942	90	1.5149	9	0.15149	18	0.302979	244	4.10705	72	1.21192	1	0.0168322	0	0	38	0.639623	33	0.555462	20	0.336644
		2023-07-24	471-781	f	Flox	colon 9	29014	2914	10.0434	1090	3.75681	618	2.13001	127	0.43772	40	0.137864	134	0.461846	1824	6.28662	620	2.1369	7	0.0241263	1	0.00344661	379	1.30627	233	0.803061	285	0.982284
		2023-07-24	471-782	f	Flox	colon 10	223138	50114	22.4587	10787	4.83423	4370	1.95843	2166	0.9707	949	0.425297	1423	0.637722	39327	17.6245	10602	4.75132	628	0.28144	3	0.00134446	9682	4.33902	289	0.129516	7569	3.39207
		2023-07-24	471-783	f	Flox	colon 11	2201	294	13.3576	62	2.8169	9	0.408905	12	0.545207	5	0.227169	4	0.181736	232	10.5407	154	6.99682	3	0.136302	0	0	150	6.81508	1	0.0454339	17	0.772376
		2023-07-24	471-784	f	Flox	colon 12	11281	1435	12.7205	578	5.12366	141	1.24989	130	1.15238	21	0.186154	57	0.505274	857	7.59684	521	4.61838	10	0.0886446	0	0	502	4.44996	9	0.0797802	45	0.398901
		2023-07-23	470-774	f	KO	colon 2	32824	5959	18.1544	1346	4.10066	613	1.86754	365	1.11199	179	0.545333	62	0.188886	4613	14.0537	1531	4.66427	114	0.347307	0	0	1383	4.21338	34	0.103583	1426	4.34438
		2023-07-23	470-775	f	KO	colon 3	111570	50000	44.8149	14391	12.8986	6854	6.14323	1015	0.909743	405	0.363001	1984	1.77826	35609	31.9163	5997	5.3751	555	0.497446	1	0.000896298	4835	4.3336	606	0.543157	10286	9.21932
		2023-07-23	470-776	f	KO	colon 4	148385	33174	22.3567	7330	4.93985	2735	1.84318	1495	1.00751	577	0.388853	838	0.564747	25844	17.4169	7625	5.13866	1131	0.762206	0	0	6108	4.11632	386	0.260134	6467	4.35826
		2023-07-23	470-777	f	KO	colon 5	165299	50000	30.2482	18646	11.2802	9274	5.61044	1951	1.18029	611	0.369633	2201	1.33153	31354	18.9681	6194	3.74715	675	0.408351	2	0.00120993	4744	2.86995	773	0.467637	6899	4.17365
		2023-07-23	470-779	f	KO	colon 7	205372	32018	15.5902	7555	3.67869	1542	0.750833	561	0.273163	231	0.112479	719	0.350096	24463	11.9116	9191	4.47529	612	0.297996	0	0	8335	4.05849	244	0.118809	3231	1.57324
			Student's t-test						0.0769901		0.268289		0.422107		0.790696		0.126914		0.217049		0.0461844		0.3268		0.00731653		0.568693		0.568559		0.881162		0.0374953
