# Supplementary material for: Paneth cell SIRT1 deficiency increases intestinal stress resistance by modulating the gut microbiota
Source: EMBO Rep. 2026 Mar 13;27(7):1830–57. doi: 10.1038/s44319-026-00726-3 (PMC13076647; doi:10.1038/s44319-026-00726-3)
Supplement: Supplementary file 18 — Figure EV2 Source Data [file 44319_2026_726_MOESM18_ESM.zip]

Archive with 7 entries (6 files):
- Figure EV2/
- Figure EV2/Figure EV2E.xlsx
- __MACOSX/Figure EV2/._Figure EV2E.xlsx
- Figure EV2/Figure EV2D.xlsx
- __MACOSX/Figure EV2/._Figure EV2D.xlsx
- Figure EV2/.DS_Store
- __MACOSX/Figure EV2/._.DS_Store
