# Supplementary material for: Paneth cell SIRT1 deficiency increases intestinal stress resistance by modulating the gut microbiota
Source: EMBO Rep. 2026 Mar 13;27(7):1830–57. doi: 10.1038/s44319-026-00726-3 (PMC13076647; doi:10.1038/s44319-026-00726-3)
Supplement: Supplementary file 18 — Figure EV2 Source Data [file 44319_2026_726_MOESM18_ESM.zip › Figure EV2/Figure EV2E.xlsx]

## Sheet: Figure EV2E
	CD45+ immune cells in intestinal tissues (% of total live cells)
		1.5-2 months	6 months	10-11 months
	Flox	14.1822	25.3	62.4082
		10.1666	22.1	58.1418
		10.0434	22.4	50.4
		22.4587	28	56.1
		13.3576	27.4	45.9
		12.7205	23	48
			25.9
	PKO	18.1544	21.6	49.8
		44.8149	27.2	49.1
		22.3567	31.8	64.2
		30.2482	22.4	44.8
		15.5902	28.8	51
			23.5	49.6
			19.2
	2-way ANOVA
	1.5-2:Flox vs. 1.5-2:PKO			0.0013
	1.5-2:Flox vs. 6:Flox			0.0014
	1.5-2:Flox vs. 10-11:Flox			<0.0001
	1.5-2:PKO vs. 6:PKO			0.218
	1.5-2:PKO vs. 10-11:PKO			<0.0001
	6:Flox vs. 6:PKO			0.2762
	6:Flox vs. 10-11:Flox			<0.0001
	6:PKO vs. 10-11:PKO			<0.0001
	10-11:Flox vs. 10-11:PKO			0.2007
