# Supplementary material for: Paneth cell SIRT1 deficiency increases intestinal stress resistance by modulating the gut microbiota
Source: EMBO Rep. 2026 Mar 13;27(7):1830–57. doi: 10.1038/s44319-026-00726-3 (PMC13076647; doi:10.1038/s44319-026-00726-3)
Supplement: Supplementary file 18 — Figure EV2 Source Data [file 44319_2026_726_MOESM18_ESM.zip › Figure EV2/Figure EV2D.xlsx]

## Sheet: Figure EV2D
	Lgr5-GFP positive ISCs in the small intestine of Flox and PKO on the Lgr5-EGFP background
	(% of total epithelial cells)
	Lgr5-EGFP-Flox	Lgr5-EGFP-PKO
	1.59874	2.22222
	2.01725	2.20874
	0.823811	0.897616
	1.24702	0.852835
	1.75509	1.64234
	1.29453	1.3658
	1.41928	2.42215
	1.63478	2.32374
	0.923239	1.2665
	0.955862	1.41186
	1.96838	1.02644
	0.604382	0.811272
	0.858162	0.57886
	3.66617	1.13009
	1.76013	1.14934
	Paired t-test
	0.717275
