# Supplementary material for: Paneth cell SIRT1 deficiency increases intestinal stress resistance by modulating the gut microbiota
Source: EMBO Rep. 2026 Mar 13;27(7):1830–57. doi: 10.1038/s44319-026-00726-3 (PMC13076647; doi:10.1038/s44319-026-00726-3)
Supplement: Supplementary file 19 — Figure EV3 Source Data [file 44319_2026_726_MOESM19_ESM.zip]

Archive with 15 entries (14 files):
- Figure EV3/
- Figure EV3/Figure EV3C.xlsx
- __MACOSX/Figure EV3/._Figure EV3C.xlsx
- Figure EV3/Figure EV3B.xlsx
- __MACOSX/Figure EV3/._Figure EV3B.xlsx
- Figure EV3/.DS_Store
- __MACOSX/Figure EV3/._.DS_Store
- Figure EV3/Figure EV3E.xlsx
- __MACOSX/Figure EV3/._Figure EV3E.xlsx
- Figure EV3/Figure EV3D.xlsx
- __MACOSX/Figure EV3/._Figure EV3D.xlsx
- Figure EV3/Figure EV3G.xlsx
- __MACOSX/Figure EV3/._Figure EV3G.xlsx
- Figure EV3/Figure EV3A.xlsx
- __MACOSX/Figure EV3/._Figure EV3A.xlsx
