# Supplementary material for: Paneth cell SIRT1 deficiency increases intestinal stress resistance by modulating the gut microbiota
Source: EMBO Rep. 2026 Mar 13;27(7):1830–57. doi: 10.1038/s44319-026-00726-3 (PMC13076647; doi:10.1038/s44319-026-00726-3)
Supplement: Supplementary file 19 — Figure EV3 Source Data [file 44319_2026_726_MOESM19_ESM.zip › Figure EV3/Figure EV3C.xlsx]

## Sheet: Figure EV3C
	Major genera in the colon
		Muribaculaceae		Lactobacillus		Alistipes		Rikenellaceae (RC9)		Akkermansia
		Females	Males	Females	Males	Females	Males	Females	Males	Females	Males
	Flox	34.2481	54.8527	7.04968	6.04378	4.8023	1.70185	2.94356	0.388324	4.20412	0.0651551
		24.8322	36.1054	6.94999	2.70546	5.58259	1.07944	4.35123	0.133216	0.24212	0.0666079
		28.4896	52.5163	6.18458	1.87997	6.10705	3.44553	6.05636	0.783858	0.0417474	0.133514
		33.0067	42.6052	10.4269	3.75272	6.96885	5.3949	7.24913	6.07649	0.170692	0.129541
		40.8456	42.6965	13.8054	10.4121	2.83669	4.34261	2.14318	0.801108	0.0894855	2.38024
		26.0545	36.6162	10.4115	6.96551	5.31786	8.28043	4.8952	0.282998	0.163892	0.587886
		37.5542	44.536	5.59398	9.24921	8.99521	4.13071	4.31709	1.7374	2.45877	2.40503
		40.2074	40.6017	3.06821	4.95743	9.92113	2.13066	5.15124	1.09963	2.86598	0.357128
		26.0347	35.4674	3.18898	4.20948	6.46224	3.23373	6.06003	1.298	2.13365	0.362809
		20.6566	45.889	1.27203	12.6949	6.25456	2.68466	5.32945	4.68531	0	0.165748
	PKO	16.7051	33.8254	9.2791	5.07004	9.32992	4.01594	2.67798	1.79927	3.49115	0.0990426
		29.0866	33.4489	5.38113	1.69609	4.81098	6.76397	3.41461	1.98149	0.0264894	0.0346557
		33.9165	36.5582	9.42759	13.7989	10.094	4.89656	3.09889	1.34405	1.05201	0.0474371
		24.288	35.6443	8.8344	2.10467	8.34311	6.06359	2.79726	1.57569	0.086308	1.41249
		22.7006	42.9927	8.50242	9.14782	10.0176	4.80277	1.48053	1.65926	0.327528	1.4203
		32.6211	39.183	2.94977	9.68913	9.08436	6.55293	3.9175	1.51268	0.840674	0.0879023
		31.8531	32.8921	4.513	8.32924	4.80396	5.94427	3.38836	2.17786	0.416839	0.209245
		35.2921	35.0728	9.80525	10.5222	4.25754	3.31393	3.84592	2.82962	0.0614364	0.0671129
		23.0129	34.0932	9.62565	4.71507	9.55326	6.87809	3.6198	5.82459	0.06033	1.16398
			47.1242		15.6983		5.71939		2.89048		0.0996717
	Student's t-test	0.270859	0.029561	0.602363	0.348114	0.171322	0.0283854	0.0070261	0.420243	0.397973	0.573065
