# Supplementary material for: Paneth cell SIRT1 deficiency increases intestinal stress resistance by modulating the gut microbiota
Source: EMBO Rep. 2026 Mar 13;27(7):1830–57. doi: 10.1038/s44319-026-00726-3 (PMC13076647; doi:10.1038/s44319-026-00726-3)
Supplement: Supplementary file 19 — Figure EV3 Source Data [file 44319_2026_726_MOESM19_ESM.zip › Figure EV3/Figure EV3B.xlsx]

## Sheet: Figure EV3B
	Beta diversity of colonic bacteria
	Females										Males
		Bray curtis		Jaccard		Unweighted unifrac		Weighted unifrac				Bray curtis		Jaccard		Unweighted unifrac		Weighted unifrac
	Pair-wise Permanova test	0.023		0.013		0.616		0.138				0.092		0.143		0.083		0.062
		distance to Flox	distance to PKO	distance to Flox	distance to PKO	distance to Flox	distance to PKO	distance to Flox	distance to PKO			distance to Flox	distance to PKO	distance to Flox	distance to PKO	distance to Flox	distance to PKO	distance to Flox	distance to PKO
	Flox	0.37305	0.5373	0.526171	0.634761	0.227195	0.401899	0.0937286	0.148964		Flox	0.39095	0.4878	0.561947	0.590047	0.656939	0.593362	0.239407	0.14789
		0.56705	0.49755	0.686782	0.59589	0.265188	0.428285	0.131486	0.121015			0.32625	0.45525	0.520681	0.607619	0.580417	0.617893	0.120517	0.229869
		0.45285	0.562	0.608924	0.654135	0.228609	0.321062	0.103272	0.161691			0.3628	0.442	0.546875	0.555556	0.531448	0.576237	0.180475	0.153826
		0.4934	0.5482	0.622222	0.635071	0.240313	0.259528	0.117627	0.16019			0.5383	0.5429	0.595534	0.571744	0.59175	0.56101	0.126017	0.0789337
		0.4356	0.5625	0.544757	0.622172	0.206679	0.260204	0.114257	0.190327			0.60045	0.59	0.652591	0.649038	0.822129	0.588463	0.273039	0.132152
		0.4549	0.49895	0.597143	0.607748	0.181121	0.227331	0.0957176	0.124361			0.47615	0.62885	0.630705	0.672527	0.756897	0.594363	0.139053	0.115336
		0.51365	0.53815	0.607895	0.606965	0.38221	0.229673	0.130041	0.146578			0.50255	0.47785	0.692935	0.622871	0.592973	0.611345	0.125577	0.108524
		0.4889	0.54455	0.556355	0.575179	0.419076	0.218817	0.142842	0.151083			0.64775	0.47015	0.727835	0.531317	0.826959	0.58456	0.317716	0.0609439
		0.4794	0.5578	0.583784	0.545667	0.420204	0.407727	0.137886	0.164857			0.57	0.4714	0.710762	0.541126	0.771698	0.548338	0.194804	0.0635244
		0.31785	0.5699	0.478378	0.581236	0.383251	0.433533	0.0967837	0.132051			0.5837	0.5153	0.693627	0.61435	0.30538	0.636328	0.117095	0.109463
		0.4908	0.52195	0.609551	0.610092	0.308791	0.377645	0.119453	0.136751			0.62365	0.6104	0.708642	0.671806	0.522362	0.819073	0.130238	0.162868
		0.4046	0.40055	0.509186	0.480984	0.275995	0.311044	0.0758495	0.088728			0.6748	0.6116	0.710372	0.689716	0.75858	0.836548	0.295715	0.255931
		0.4701	0.4955	0.571429	0.63098	0.237797	0.224448	0.114271	0.106774			0.625	0.5465	0.719917	0.667304	0.694069	0.818415	0.18543	0.165633
		0.3101	0.48115	0.411411	0.584071	0.179194	0.224524	0.0900582	0.11782			0.58025	0.41135	0.702032	0.557269	0.463497	0.811205	0.106152	0.0706841
		0.35105	0.54275	0.476965	0.568085	0.434009	0.203274	0.108053	0.15211			0.3471	0.64685	0.545994	0.695652	0.394824	0.830315	0.0773357	0.143256
		0.465	0.497	0.651685	0.58	0.200283	0.192042	0.0952328	0.0970959			0.50705	0.65805	0.660221	0.708861	0.585186	0.807676	0.121084	0.11888
		0.5172	0.56425	0.654501	0.67234	0.274159	0.191754	0.126781	0.137896			0.5856	0.57435	0.700837	0.677419	0.828055	0.828844	0.30192	0.120363
		0.59555	0.53465	0.684211	0.556769	0.256121	0.372275	0.133067	0.138388			0.51235	0.53275	0.656613	0.551579	0.769807	0.806245	0.174114	0.0720053
		0.4752	0.55895	0.647368	0.599182	0.225649	0.429134	0.109108	0.13397			0.52525	0.5395	0.650754	0.582121	0.279076	0.799142	0.09089	0.0733139
		0.5272	0.55135	0.597436	0.577963	0.389588	0.39975	0.113586	0.111026			0.37255	0.5394	0.621951	0.636166	0.228914	0.830971	0.0538252	0.112268
		0.509	0.44755	0.632	0.64058	0.313476	0.296579	0.118908	0.112802			0.4813	0.496	0.620112	0.658402	0.43842	0.766201	0.0909772	0.137838
		0.4955	0.46155	0.625	0.634761	0.332956	0.180688	0.121146	0.126001			0.50965	0.6571	0.629291	0.699374	0.619221	0.784192	0.140178	0.318198
		0.5149	0.50095	0.560976	0.651163	0.305294	0.20832	0.138726	0.125953			0.5809	0.58705	0.673285	0.673516	0.829266	0.764693	0.2546	0.2223
		0.57515	0.418	0.652632	0.614325	0.28636	0.214467	0.151145	0.0779738			0.4865	0.5584	0.622266	0.635443	0.760822	0.753327	0.153364	0.130395
		0.4445	0.493	0.546174	0.622108	0.253058	0.207668	0.121911	0.132994			0.5028	0.3799	0.550111	0.544872	0.249302	0.777243	0.0737145	0.0844547
		0.50245	0.4814	0.550868	0.620879	0.468171	0.179072	0.135444	0.126042			0.5349	0.49365	0.67757	0.566474	0.322399	0.753598	0.126343	0.115546
		0.50855	0.42335	0.537234	0.635854	0.184459	0.363602	0.13126	0.100146			0.6243	0.46435	0.654867	0.624625	0.475027	0.774192	0.120657	0.104371
		0.32255	0.41935	0.569519	0.602667	0.289977	0.408634	0.0630092	0.109717			0.45325	0.5023	0.626506	0.625	0.310182	0.756466	0.103521	0.126038
		0.52935	0.47395	0.63038	0.598465	0.301844	0.386832	0.141801	0.135735			0.5581	0.5049	0.639908	0.636145	0.583035	0.743296	0.155731	0.12685
		0.5267	0.54595	0.585253	0.649383	0.276422	0.263222	0.135163	0.148495			0.59275	0.46975	0.674545	0.682171	0.81851	0.783381	0.262338	0.0996131
		0.61095	0.5255	0.673267	0.68171	0.294661	0.195707	0.139771	0.120622			0.4977	0.5986	0.620482	0.666667	0.758755	0.293536	0.157468	0.167327
		0.52505	0.45765	0.617788	0.604444	0.242805	0.171296	0.132864	0.0700763			0.52555	0.60925	0.597826	0.689266	0.249477	0.285883	0.0802434	0.269428
		0.6438	0.49585	0.605505	0.631841	0.460137	0.182217	0.195592	0.113454			0.50345	0.5299	0.657074	0.643154	0.232847	0.312709	0.123287	0.173584
		0.56605	0.55095	0.610169	0.685268	0.184861	0.182218	0.136965	0.113356			0.5563	0.5348	0.644144	0.615385	0.423636	0.284837	0.109625	0.0951541
		0.5032	0.52815	0.636585	0.617778	0.303507	0.190706	0.145952	0.133401			0.447	0.5833	0.653938	0.638243	0.229439	0.301361	0.102057	0.133328
		0.4789	0.5114	0.587678	0.626168	0.204522	0.363699	0.132394	0.0708359			0.2734	0.57155	0.400943	0.632212	0.22722	0.316504	0.0400356	0.112343
		0.6449	0.54175	0.629442	0.667442	0.367396	0.405592	0.167601	0.114026			0.50445	0.4062	0.674074	0.482857	0.628989	0.311417	0.130141	0.0995183
		0.5301	0.5559	0.557647	0.607306	0.323784	0.389453	0.1025	0.132579			0.6351	0.49465	0.710728	0.557047	0.814036	0.312392	0.299054	0.085142
		0.60055	0.5906	0.642132	0.633621	0.342466	0.462027	0.13855	0.14303			0.5627	0.49455	0.685417	0.567265	0.765521	0.368598	0.177518	0.0773529
		0.5622	0.54975	0.593137	0.611842	0.314094	0.407432	0.132794	0.105769			0.49895	0.5239	0.652174	0.631455	0.415939	0.381223	0.0830452	0.130726
		0.63165	0.5142	0.601382	0.638191	0.490083	0.398371	0.179126	0.139298			0.5864	0.45045	0.690909	0.657609	0.389703	0.269068	0.106457	0.115002
		0.57725	0.4595	0.592138	0.605442	0.247384	0.388554	0.103999	0.0956772			0.6796	0.58335	0.706161	0.709016	0.514794	0.325366	0.12689	0.302502
		0.5462	0.55095	0.652174	0.650754	0.375634	0.38828	0.155617	0.130291			0.48395	0.50905	0.648936	0.669683	0.379878	0.222656	0.0839438	0.189961
		0.48905	0.48465	0.566265	0.591687	0.239616	0.384906	0.140024	0.127031			0.5247	0.5389	0.602247	0.655172	0.331872	0.279545	0.104387	0.103211
		0.4748	0.51785	0.573733	0.58042	0.241222	0.530082	0.110134	0.147138			0.5683	0.4371	0.657952	0.663768	0.366787	0.229765	0.115544	0.0602958
			0.4817		0.576733		0.356365		0.083358				0.51905		0.665782		0.311471		0.090971
			0.4316		0.556701		0.438027		0.115979				0.3373		0.555901		0.28376		0.063798
			0.4595		0.53317		0.203734		0.131188				0.4901		0.618138		0.302265		0.113499
			0.5799		0.56582		0.251809		0.157216				0.4898		0.64218		0.342466		0.116921
			0.55015		0.597285		0.246087		0.115552				0.44455		0.653646		0.339337		0.0879038
			0.51895		0.635		0.248166		0.113554				0.50235		0.655512		0.45296		0.135618
			0.46605		0.533175		0.243493		0.106124				0.60455		0.657377		0.503628		0.288546
			0.53835		0.62341		0.241189		0.116697				0.52685		0.624779		0.39639		0.177953
			0.48375		0.578431		0.278259		0.0937273				0.5406		0.591954		0.462928		0.083245
			0.58005		0.577726		0.359873		0.150016				0.4297		0.640167		0.444691		0.0885457
			0.53235		0.573892		0.448201		0.118145				0.54285		0.618762		0.440641		0.0960804
			0.4476		0.621027		0.318379		0.085477				0.40845		0.620253		0.462945		0.0687796
			0.39535		0.501247		0.244201		0.078375				0.4583		0.502924		0.433782		0.0881729
			0.47115		0.546512		0.183066		0.112878				0.4414		0.534615		0.450025		0.0880129
			0.4993		0.588235		0.212683		0.114697				0.4493		0.610236		0.498289		0.0720227
			0.5097		0.629187		0.218627		0.11403				0.5419		0.655481		0.260951		0.151837
			0.4686		0.561247		0.203946		0.0947901				0.61675		0.672072		0.268368		0.281165
			0.52925		0.614634		0.416549		0.121353				0.56115		0.642578		0.266991		0.193079
			0.51325		0.588372		0.353228		0.117378				0.5482		0.631027		0.186181		0.0934146
			0.5305		0.552036		0.44566		0.130013				0.44195		0.624697		0.149459		0.105568
			0.4471		0.56057		0.223277		0.0830064				0.5303		0.610478		0.28931		0.104773
			0.46715		0.622378		0.273003		0.103525				0.41395		0.618357		0.241283		0.0842631
			0.43335		0.546296		0.225833		0.107104				0.46625		0.518359		0.289679		0.0893685
			0.4747		0.547884		0.22629		0.129403				0.4327		0.540773		0.341543		0.0841164
			0.5173		0.562914		0.245025		0.105646				0.4773		0.622517		0.327872		0.0966285
			0.462		0.61157		0.244904		0.094049				0.5161		0.652968		0.211382		0.142071
			0.43695		0.5466		0.311547		0.0954832				0.62565		0.67033		0.257779		0.291416
			0.4663		0.602241		0.347076		0.104328				0.5604		0.632		0.363347		0.191278
			0.4688		0.572944		0.439318		0.0847452				0.57575		0.64557		0.324745		0.0966557
			0.4646		0.55443		0.178455		0.0890772				0.42995		0.624691		0.328859		0.0909543
			0.46115		0.556452		0.264381		0.0870365				0.5226		0.616628		0.317043		0.0957836
			0.4677		0.604278		0.251745		0.0947107				0.43825		0.614815		0.236436		0.0725262
			0.4713		0.50134		0.220071		0.119745				0.47145		0.551502		0.320536		0.0919518
			0.48815		0.549751		0.213267		0.144791				0.45725		0.570513		0.327371		0.0888004
			0.5376		0.594203		0.232626		0.131806				0.48005		0.616253		0.390704		0.0886586
			0.53265		0.617886		0.306166		0.144638				0.6039		0.653488		0.221422		0.165741
			0.4762		0.588378		0.418615		0.0911909				0.65965		0.688073		0.264161		0.308134
			0.44675		0.620219		0.427888		0.111859				0.52445		0.629328		0.261723		0.163184
			0.467		0.605128		0.287304		0.106596				0.48735		0.588367		0.249819		0.0782564
			0.48285		0.578818		0.321688		0.133149				0.4858		0.631579		0.239696		0.125028
			0.4405		0.571053		0.298847		0.0823906				0.51315		0.635731		0.256487		0.108377
			0.5041		0.649616		0.307161		0.116724				0.48645		0.607595		0.231686		0.105818
			0.51445		0.604938		0.287281		0.132386				0.454		0.415274		0.265937		0.0984836
			0.59725		0.620609		0.292101		0.167279				0.39205		0.425837		0.288289		0.0866983
			0.5546		0.603325		0.340659		0.113406				0.5322		0.606481		0.318814		0.114424
	PKO	0.5373	0.57665	0.634761	0.57971	0.401899	0.451272	0.148964	0.15089				0.52405		0.671233		0.322193		0.130475
		0.52195	0.49175	0.610092	0.57772	0.433533	0.35506	0.136751	0.14263				0.63065		0.730061		0.354456		0.314168
		0.44755	0.5045	0.64058	0.676026	0.429134	0.47536	0.112802	0.128751				0.53565		0.698876		0.399797		0.173018
		0.5255	0.4937	0.68171	0.556818	0.408634	0.37125	0.120622	0.0933668				0.51315		0.702899		0.397519		0.0911175
		0.5142	0.50175	0.638191	0.596386	0.405592	0.383632	0.139298	0.100845				0.48995		0.689855		0.368815		0.107749
		0.51895	0.431	0.635	0.605459	0.356365	0.253749	0.113554	0.109478				0.56595		0.739796		0.38673		0.126098
		0.5097	0.5148	0.629187	0.550117	0.359873	0.361843	0.11403	0.101307				0.44945		0.658824		0.336783		0.0893294
		0.462	0.50485	0.61157	0.588477	0.353228	0.387213	0.094049	0.120679				0.5654		0.661972		0.419337		0.12295
		0.53265	0.44285	0.617886	0.606599	0.347076	0.276127	0.144638	0.116586				0.56085		0.657143		0.390796		0.126936
		0.49755	0.4243	0.59589	0.585746	0.418615	0.17694	0.121015	0.0661129				0.37115		0.569014		0.371108		0.0585401
		0.40055	0.5761	0.480984	0.547564	0.428285	0.378721	0.088728	0.143445		PKO	0.4878	0.5754	0.590047	0.601227	0.593362	0.221959	0.14789	0.0669632
		0.46155	0.4739	0.634761	0.568465	0.377645	0.376399	0.126001	0.0959342			0.6104	0.5819	0.671806	0.624697	0.819073	0.306696	0.162868	0.135134
		0.45765	0.3899	0.604444	0.6175	0.39975	0.261771	0.0700763	0.0755027			0.496	0.6113	0.658402	0.669746	0.766201	0.344849	0.137838	0.141816
		0.4595	0.4773	0.605442	0.58	0.386832	0.173845	0.0956772	0.103951			0.5986	0.4956	0.666667	0.572383	0.293536	0.283051	0.167327	0.0773774
		0.46605	0.4152	0.533175	0.502392	0.389453	0.137366	0.106124	0.109259			0.45045	0.52845	0.657609	0.616205	0.269068	0.294946	0.115002	0.0721367
		0.4686	0.5685	0.561247	0.567982	0.438027	0.39486	0.0947901	0.140544			0.50235	0.56345	0.655512	0.647208	0.45296	0.309904	0.135618	0.145747
		0.43695	0.4571	0.5466	0.542683	0.448201	0.375871	0.0954832	0.0901423			0.5419	0.4746	0.655481	0.637441	0.260951	0.279166	0.151837	0.115735
		0.4762	0.4387	0.588378	0.61244	0.44566	0.268239	0.0911909	0.12251			0.5161	0.58655	0.652968	0.683973	0.211382	0.29104	0.142071	0.123372
		0.562	0.45755	0.654135	0.567742	0.439318	0.182009	0.161691	0.0943935			0.6039	0.3844	0.653488	0.634503	0.221422	0.263116	0.165741	0.0731383
		0.4955	0.4463	0.63098	0.558499	0.427888	0.164029	0.106774	0.100056			0.52405	0.35715	0.671233	0.487395	0.322193	0.189513	0.130475	0.106109
		0.50095	0.43855	0.651163	0.54646	0.321062	0.148718	0.125953	0.0946484			0.45525	0.50115	0.607619	0.539197	0.617893	0.296934	0.229869	0.0921745
		0.49585	0.5379	0.631841	0.558025	0.311044	0.391254	0.113454	0.148767			0.6116	0.5233	0.689716	0.557009	0.836548	0.316703	0.255931	0.0889624
		0.55095	0.45405	0.650754	0.600432	0.296579	0.390937	0.130291	0.0955508			0.6571	0.4538	0.699374	0.63048	0.784192	0.288695	0.318198	0.0967962
		0.53835	0.3829	0.62341	0.552408	0.263222	0.235936	0.116697	0.0947418			0.60925	0.4338	0.689266	0.533199	0.285883	0.292434	0.269428	0.0928944
		0.52925	0.4217	0.614634	0.591981	0.462027	0.170571	0.121353	0.0900367			0.58335	0.37585	0.709016	0.615866	0.325366	0.28857	0.302502	0.0777421
		0.4663	0.4492	0.602241	0.572127	0.203734	0.173109	0.104328	0.114768			0.60455	0.49895	0.657377	0.533333	0.503628	0.190941	0.288546	0.0836402
		0.44675	0.43405	0.620219	0.558824	0.318379	0.159061	0.111859	0.0945595			0.61675	0.50775	0.672072	0.538136	0.268368	0.211277	0.281165	0.0841549
		0.5482	0.3158	0.635071	0.470149	0.223277	0.113205	0.16019	0.0750273			0.62565	0.47725	0.67033	0.616867	0.257779	0.337895	0.291416	0.111251
		0.48115	0.4835	0.584071	0.598575	0.178455	0.458765	0.11782	0.104841			0.65965	0.4313	0.688073	0.53288	0.264161	0.267448	0.308134	0.0805884
		0.418	0.5038	0.614325	0.590517	0.287304	0.506498	0.0779738	0.122438			0.63065	0.40385	0.730061	0.6	0.354456	0.263625	0.314168	0.0925834
		0.55095	0.4134	0.685268	0.610215	0.259528	0.303417	0.113356	0.11096			0.442	0.2407	0.555556	0.412371	0.576237	0.249884	0.153826	0.045053
		0.48465	0.4188	0.591687	0.581176	0.224448	0.346634	0.127031	0.064939			0.5465	0.521	0.667304	0.563169	0.818415	0.305447	0.165633	0.0943571
		0.48375	0.4479	0.578431	0.591885	0.180688	0.356553	0.0937273	0.0712997			0.58705	0.5666	0.673516	0.597107	0.764693	0.334556	0.2223	0.0981182
		0.51325	0.4843	0.588372	0.589074	0.195707	0.349684	0.117378	0.111486			0.5299	0.45565	0.643154	0.626829	0.312709	0.351501	0.173584	0.0925705
		0.4688	0.44445	0.572944	0.531915	0.407432	0.327378	0.0847452	0.110266			0.50905	0.4614	0.669683	0.537931	0.222656	0.304403	0.189961	0.0921731
		0.467	0.41345	0.605128	0.551181	0.251809	0.323409	0.106596	0.0982623			0.52685	0.4027	0.624779	0.602941	0.39639	0.290579	0.177953	0.082376
		0.5625		0.622172		0.244201		0.190327				0.56115	0.25065	0.642578	0.431818	0.266991	0.268364	0.193079	0.0453471
		0.54275		0.568085		0.273003		0.15211				0.5604	0.25585	0.632	0.418224	0.363347	0.277438	0.191278	0.0489183
		0.493		0.622108		0.264381		0.132994				0.52445	0.494	0.629328	0.530067	0.261723	0.339174	0.163184	0.10115
		0.52815		0.617778		0.321688		0.133401				0.53565	0.55845	0.698876	0.587738	0.399797	0.391157	0.173018	0.103652
		0.51785		0.58042		0.260204		0.147138				0.5429	0.5082	0.571744	0.609572	0.56101	0.3283	0.0789337	0.155898
		0.58005		0.577726		0.224524		0.150016				0.41135	0.51015	0.557269	0.566514	0.811205	0.303092	0.0706841	0.109619
		0.5305		0.552036		0.20832		0.130013				0.5584	0.48595	0.635443	0.616337	0.753327	0.338826	0.130395	0.121147
		0.4646		0.55443		0.171296		0.0890772				0.5348	0.4327	0.615385	0.504	0.284837	0.291856	0.0951541	0.100799
		0.48285		0.578818		0.398371		0.133149				0.5389	0.44075	0.655172	0.529801	0.279545	0.336038	0.103211	0.111344
		0.49895		0.607748		0.246087		0.124361				0.5406	0.438	0.591954	0.514739	0.462928	0.365628	0.083245	0.105019
		0.497		0.58		0.183066		0.0970959				0.5482	0.48675	0.631027	0.661939	0.186181	0.35611	0.0934146	0.121683
		0.4814		0.620879		0.225833		0.126042				0.57575	0.6224	0.64557	0.715884	0.324745	0.414813	0.0966557	0.131863
		0.5114		0.626168		0.251745		0.0708359				0.48735	0.5117	0.588367	0.680115	0.249819	0.367898	0.0782564	0.107067
		0.4817		0.576733		0.298847		0.083358				0.51315	0.53455	0.702899	0.638462	0.397519	0.347209	0.0911175	0.136752
		0.53235		0.573892		0.227331		0.118145				0.59	0.41615	0.649038	0.61194	0.588463	0.311398	0.132152	0.0937098
		0.4471		0.56057		0.203274		0.0830064				0.64685	0.45465	0.695652	0.681452	0.830315	0.395241	0.143256	0.0848999
		0.46115		0.556452		0.214467		0.0870365				0.3799	0.4866	0.544872	0.657277	0.777243	0.369249	0.0844547	0.108056
		0.4405		0.571053		0.182217		0.0823906				0.5833	0.47185	0.638243	0.635037	0.301361	0.391615	0.133328	0.100105
		0.53815		0.606965		0.388554		0.146578				0.4371	0.51545	0.663768	0.641975	0.229765	0.414318	0.0602958	0.109833
		0.56425		0.67234		0.248166		0.137896				0.4297		0.640167		0.444691		0.0885457
		0.42335		0.635854		0.212683		0.100146				0.44195		0.624697		0.149459		0.105568
		0.54175		0.667442		0.22629		0.114026				0.42995		0.624691		0.328859		0.0909543
		0.4316		0.556701		0.220071		0.115979				0.4858		0.631579		0.239696		0.125028
		0.4476		0.621027		0.307161		0.085477				0.48995		0.689855		0.368815		0.107749
		0.46715		0.622378		0.229673		0.103525				0.62885		0.672527		0.594363		0.115336
		0.4677		0.604278		0.192042		0.0947107				0.65805		0.708861		0.807676		0.11888
		0.5041		0.649616		0.207668		0.116724				0.49365		0.566474		0.753598		0.115546
		0.54455		0.575179		0.182218		0.151083				0.57155		0.632212		0.316504		0.112343
		0.53465		0.556769		0.38828		0.138388				0.51905		0.665782		0.311471		0.090971
		0.41935		0.602667		0.243493		0.109717				0.54285		0.618762		0.440641		0.0960804
		0.5559		0.607306		0.218627		0.132579				0.5303		0.610478		0.28931		0.104773
		0.4595		0.53317		0.245025		0.131188				0.5226		0.616628		0.317043		0.0957836
		0.39535		0.501247		0.213267		0.078375				0.51315		0.635731		0.256487		0.108377
		0.43335		0.546296		0.287281		0.107104				0.56595		0.739796		0.38673		0.126098
		0.4713		0.50134		0.218817		0.119745				0.47785		0.622871		0.611345		0.108524
		0.51445		0.604938		0.191754		0.132386				0.57435		0.677419		0.828844		0.120363
		0.5578		0.545667		0.179072		0.164857				0.46435		0.624625		0.774192		0.104371
		0.55895		0.599182		0.190706		0.13397				0.4062		0.482857		0.311417		0.0995183
		0.47395		0.598465		0.384906		0.135735				0.3373		0.555901		0.28376		0.063798
		0.5906		0.633621		0.241189		0.14303				0.40845		0.620253		0.462945		0.0687796
		0.5799		0.56582		0.203946		0.157216				0.41395		0.618357		0.241283		0.0842631
		0.47115		0.546512		0.244904		0.112878				0.43825		0.614815		0.236436		0.0725262
		0.4747		0.547884		0.232626		0.129403				0.48645		0.607595		0.231686		0.105818
		0.48815		0.549751		0.292101		0.144791				0.44945		0.658824		0.336783		0.0893294
		0.59725		0.620609		0.407727		0.167279				0.47015		0.531317		0.58456		0.0609439
		0.5699		0.581236		0.372275		0.132051				0.53275		0.551579		0.806245		0.0720053
		0.55135		0.577963		0.363602		0.111026				0.5023		0.625		0.756466		0.126038
		0.54595		0.649383		0.363699		0.148495				0.49465		0.557047		0.312392		0.085142
		0.54975		0.611842		0.530082		0.105769				0.4901		0.618138		0.302265		0.113499
		0.55015		0.597285		0.278259		0.115552				0.4583		0.502924		0.433782		0.0881729
		0.4993		0.588235		0.416549		0.114697				0.46625		0.518359		0.289679		0.0893685
		0.5173		0.562914		0.311547		0.105646				0.47145		0.551502		0.320536		0.0919518
		0.5376		0.594203		0.306166		0.131806				0.454		0.415274		0.265937		0.0984836
		0.5546		0.603325		0.340659		0.113406				0.5654		0.661972		0.419337		0.12295
												0.4714		0.541126		0.548338		0.0635244
												0.5395		0.582121		0.799142		0.0733139
												0.5049		0.636145		0.743296		0.12685
												0.49455		0.567265		0.368598		0.0773529
												0.4898		0.64218		0.342466		0.116921
												0.4414		0.534615		0.450025		0.0880129
												0.4327		0.540773		0.341543		0.0841164
												0.45725		0.570513		0.327371		0.0888004
												0.39205		0.425837		0.288289		0.0866983
												0.56085		0.657143		0.390796		0.126936
												0.5153		0.61435		0.636328		0.109463
												0.5394		0.636166		0.830971		0.112268
												0.46975		0.682171		0.783381		0.0996131
												0.5239		0.631455		0.381223		0.130726
												0.44455		0.653646		0.339337		0.0879038
												0.4493		0.610236		0.498289		0.0720227
												0.4773		0.622517		0.327872		0.0966285
												0.48005		0.616253		0.390704		0.0886586
												0.5322		0.606481		0.318814		0.114424
												0.37115		0.569014		0.371108		0.0585401
