# Supplementary material for: Paneth cell SIRT1 deficiency increases intestinal stress resistance by modulating the gut microbiota
Source: EMBO Rep. 2026 Mar 13;27(7):1830–57. doi: 10.1038/s44319-026-00726-3 (PMC13076647; doi:10.1038/s44319-026-00726-3)
Supplement: Supplementary file 19 — Figure EV3 Source Data [file 44319_2026_726_MOESM19_ESM.zip › Figure EV3/Figure EV3E.xlsx]

## Sheet: Figure EV3E
	Beta diversity of fecal bacteria
	Females
		Bray curtis		Jaccard		Unweighted unifrac		Weighted unifrac
	Pair-wise Permanova test	0.054		0.244		0.28		0.115
		distance to Flox	distance to PKO	distance to Flox	distance to PKO	distance to Flox	distance to PKO	distance to Flox	distance to PKO
	Flox	0.39388	0.39502	0.387019	0.348946	0.433263	0.369515	0.102705	0.121582
		0.34188	0.38042	0.328767	0.330317	0.327875	0.415585	0.0846309	0.0904096
		0.34938	0.3291	0.307522	0.255459	0.394509	0.313752	0.129532	0.129134
		0.60238	0.57926	0.50547	0.496994	0.628826	0.609294	0.134378	0.186239
		0.51178	0.58976	0.514523	0.504545	0.566823	0.449589	0.158866	0.105339
		0.58846	0.55232	0.479452	0.481319	0.650556	0.472974	0.120199	0.14016
			0.45452		0.459016		0.317536		0.0673785
			0.64014		0.523109		0.617615		0.129389
			0.53248		0.447537		0.328191		0.152666
			0.5537		0.430642		0.387623		0.198958
			0.40838		0.342105		0.216163		0.0985171
			0.65058		0.456914		0.617007		0.168094
			0.5751		0.463964		0.415411		0.139059
			0.60234		0.438865		0.446044		0.188495
			0.4255		0.369748		0.227419		0.0790994
			0.6276		0.40919		0.61466		0.13107
	PKO	0.39502	0.46278	0.348946	0.476891	0.369515	0.424377	0.121582	0.124078
		0.58976	0.46186	0.504545	0.383673	0.449589	0.319352	0.105339	0.169175
		0.53248	0.39626	0.447537	0.451143	0.328191	0.356339	0.152666	0.0964908
		0.5751	0.4535	0.463964	0.399573	0.415411	0.392673	0.139059	0.159551
		0.38042	0.38972	0.330317	0.443459	0.415585	0.254085	0.0904096	0.0755634
		0.55232	0.3045	0.481319	0.279642	0.472974	0.246519	0.14016	0.077509
		0.5537		0.430642		0.387623		0.198958
		0.60234		0.438865		0.446044		0.188495
		0.3291		0.255459		0.313752		0.129134
		0.45452		0.459016		0.317536		0.0673785
		0.40838		0.342105		0.216163		0.0985171
		0.4255		0.369748		0.227419		0.0790994
		0.57926		0.496994		0.609294		0.186239
		0.64014		0.523109		0.617615		0.129389
		0.65058		0.456914		0.617007		0.168094
		0.6276		0.40919		0.61466		0.13107
