# Supplementary material for: Paneth cell SIRT1 deficiency increases intestinal stress resistance by modulating the gut microbiota
Source: EMBO Rep. 2026 Mar 13;27(7):1830–57. doi: 10.1038/s44319-026-00726-3 (PMC13076647; doi:10.1038/s44319-026-00726-3)
Supplement: Supplementary file 19 — Figure EV3 Source Data [file 44319_2026_726_MOESM19_ESM.zip › Figure EV3/Figure EV3D.xlsx]

## Sheet: Figure EV3D
	Alpha diversity of fecal bacteria
	Females
		Evenness	Faith pd	Observed features	Shannon
	Flox	0.755754	17.4114	321	6.29273
		0.739655	18.0677	349	6.24793
		0.773741	19.6088	426	6.75841
		0.714907	32.8766	362	6.0766
	PKO	0.75022	18.4488	378	6.42357
		0.790825	16.4225	347	6.67361
		0.777833	16.709	418	6.77287
		0.762119	15.3608	368	6.49597
	Student's t-test	0.170228	0.24691	0.640336	0.200974
