# Supplementary material for: Paneth cell SIRT1 deficiency increases intestinal stress resistance by modulating the gut microbiota
Source: EMBO Rep. 2026 Mar 13;27(7):1830–57. doi: 10.1038/s44319-026-00726-3 (PMC13076647; doi:10.1038/s44319-026-00726-3)
Supplement: Supplementary file 19 — Figure EV3 Source Data [file 44319_2026_726_MOESM19_ESM.zip › Figure EV3/Figure EV3G.xlsx]

## Sheet: Figure EV3G
	Major genera of fecal bacteria that are significantly changed in PKO mice
	% of total bacteria
		Flox						PKO							Student's t-test
	Akkermansia	6.43667	9.36576	1.65243	14.2877	18.7204	24.3899	4.39181	0.485576	0.689687	0.680854	1.70202	11.7371		0.0455357
	Bacteroides	1.52963	2.09482	2.53191	13.8204	22.3693	20.7253	2.38671	2.42713	0.90115	1.82805	2.42777	31.1302		0.572805
	Muribaculaceae	43.2007	49.6322	31.1561	24.9368	38.0691	33.2413	43.6996	32.5796	29.0314	22.064	32.3784	25.7342		0.249118
	Alistipes	4.82168	4.13764	8.76144	3.97228	1.54725	1.22407	10.7383	10.3585	5.81498	15.5827	9.25098	0.54264		0.0862186
	Odoribacter	2.64935	3.90938	7.61592	1.59685	1.06806	0.976317	4.8082	8.30682	7.06993	9.44801	8.59153	0.10315		0.0827538
	Lachnospiraceae;__	8.93492	5.50719	13.5384	16.2351	5.88001	5.14463	5.52938	18.3079	23.4908	21.7042	18.7903	6.75016		0.111524
	Lactobacillus	0.534981	1.25681	0.807776	0.683619	0.476096	0.34165	3.38387	1.89631	2.92413	1.37492	1.02878	6.39751		0.0432468
