# Supplementary material for: Paneth cell SIRT1 deficiency increases intestinal stress resistance by modulating the gut microbiota
Source: EMBO Rep. 2026 Mar 13;27(7):1830–57. doi: 10.1038/s44319-026-00726-3 (PMC13076647; doi:10.1038/s44319-026-00726-3)
Supplement: Supplementary file 19 — Figure EV3 Source Data [file 44319_2026_726_MOESM19_ESM.zip › Figure EV3/Figure EV3A.xlsx]

## Sheet: Figure EV3A
	Alpha diversity of colonic bacteria
	Females
		Evenness	Faith pd	Observed features	Shannon
	Flox	0.820925	19.6164	231	6.4457
		0.839659	23.1323	304	6.92545
		0.806355	19.2454	226	6.30584
		0.816099	20.7573	265	6.56947
		0.806989	27.2266	298	6.63278
		0.852816	18.7906	264	6.86039
		0.839386	19.6168	249	6.68151
		0.836097	19.0028	286	6.82245
		0.818698	20.0324	310	6.77565
		0.838146	21.2093	309	6.93269
	PKO	0.774606	22.5292	311	6.41433
		0.821602	30.2514	375	7.02531
		0.803581	18.7514	238	6.34413
		0.828876	21.8017	324	6.9127
		0.827323	22.02	311	6.85087
		0.817953	21.9688	315	6.78836
		0.842867	22.5613	342	7.09513
		0.819997	21.4291	273	6.63604
		0.806157	17.0799	279	6.54932
	Student's t-test	0.174995	0.42934	0.0647356	0.722287
	Males
		Evenness	Faith pd	Observed features	Shannon
	Flox	0.800894	33.7793	257	6.41165
		0.795957	80.7866	393	6.85986
		0.832003	61.3777	351	7.03486
		0.832221	19.0091	309	6.88368
		0.793489	17.511	224	6.19505
		0.802216	24.7204	266	6.46207
		0.827106	17.406	228	6.47863
		0.825735	19.5123	342	6.95091
		0.833771	19.2738	336	6.99727
		0.804092	19.5555	280	6.53669
	PKO	0.844548	18.6723	338	7.09495
		0.853023	18.0455	346	7.19493
		0.764863	18.1854	230	6.00073
		0.855279	19.6406	303	7.05021
		0.828659	17.1621	237	6.53708
		0.79009	22.5496	426	6.90121
		0.829914	18.6535	344	6.99307
		0.803814	21.7181	333	6.73546
		0.803381	22.7501	322	6.6929
		0.806345	17.0665	228	6.31601
	Student's t-test	0.765417	0.12377	0.656986	0.648081
