# Supplementary material for: Paneth cell SIRT1 deficiency increases intestinal stress resistance by modulating the gut microbiota
Source: EMBO Rep. 2026 Mar 13;27(7):1830–57. doi: 10.1038/s44319-026-00726-3 (PMC13076647; doi:10.1038/s44319-026-00726-3)
Supplement: Supplementary file 20 — Figure EV4 Source Data [file 44319_2026_726_MOESM20_ESM.zip]

Archive with 15 entries (14 files):
- Figure EV4/
- Figure EV4/Figure EV4H.xlsx
- __MACOSX/Figure EV4/._Figure EV4H.xlsx
- Figure EV4/.DS_Store
- __MACOSX/Figure EV4/._.DS_Store
- Figure EV4/Figure EV4E.xlsx
- __MACOSX/Figure EV4/._Figure EV4E.xlsx
- Figure EV4/Figure EV4B.xlsx
- __MACOSX/Figure EV4/._Figure EV4B.xlsx
- Figure EV4/Figure EV4C.xlsx
- __MACOSX/Figure EV4/._Figure EV4C.xlsx
- Figure EV4/Figure EV4A.xlsx
- __MACOSX/Figure EV4/._Figure EV4A.xlsx
- Figure EV4/Figure EV4G.xlsx
- __MACOSX/Figure EV4/._Figure EV4G.xlsx
