# Supplementary material for: Paneth cell SIRT1 deficiency increases intestinal stress resistance by modulating the gut microbiota
Source: EMBO Rep. 2026 Mar 13;27(7):1830–57. doi: 10.1038/s44319-026-00726-3 (PMC13076647; doi:10.1038/s44319-026-00726-3)
Supplement: Supplementary file 20 — Figure EV4 Source Data [file 44319_2026_726_MOESM20_ESM.zip › Figure EV4/Figure EV4H.xlsx]

## Sheet: Figure EV4H
	Gene expression in the ileum of DSS treated mice (9 month old)
		Cd4	Foxp3	Ccr3	Cd14	Cd117	Arg1	H2eb1
	Flox	0.89	1.19	1.7	0.95	0.84	1.25097	1.18
		1.48	1.76	2.27	1.38	1.18	1.17773	0.82
		2.09	2.81	3.13	1.75	1.46	1.05876	0.96
		0.93	0.53	0.49	0.6	0.74	0.871913	0.65
		0.88	1.55	1.3	1.01	1.03	0.393155	1.54
		0.44	0.21	0.13	0.73	0.91	1.87013	1.09
	PKO	2.03	4.09	5.53	2.09	1.59	0.480305	0.87
		2.17	4.07	4.97	1.87	1.74	2.14172	1.55
		8.48	19.69	16.89	3.73	10.18	0.912766	2.63
		2.86	5.08	4.66	2.34	2.09	1.25134	2.65
		9.07	32.19	28.95	8.77	6.31	0.00466773	2.33
		1.55	4.25	3.77	1.6	1.58	1.3314	2
		1.11	1.48	1.52	1.03	1.37	1.95967	1.95
		1.12	1.24	1.39	0.93	1.1	2.25681	3.28
		1	1.64	2.12	1.17	1.16	3.63945	1.94
		7.48	19.37	16.73	6.14	4.84	3.43116	3.14
		0.86	1.31	1.4	1.59	0.81	1.98884	2.12
		1.97	3.39	3.83	1.42	1.32	5.75483	0.41
	Student's t-test	0.035373	0.0384905	0.0323322	0.0385328	0.0504264	0.0645827	0.00182682
