# Supplementary material for: Paneth cell SIRT1 deficiency increases intestinal stress resistance by modulating the gut microbiota
Source: EMBO Rep. 2026 Mar 13;27(7):1830–57. doi: 10.1038/s44319-026-00726-3 (PMC13076647; doi:10.1038/s44319-026-00726-3)
Supplement: Supplementary file 20 — Figure EV4 Source Data [file 44319_2026_726_MOESM20_ESM.zip › Figure EV4/Figure EV4E.xlsx]

## Sheet: Figure EV4E
	Pathological scores
		Flox						PKO														Student's t-test	Mann-Whitney test
	Inflammation	1	2	2	1	1	1	2	1	1	1	1	1	1	1	1	1	0	1	1		0.201022	0.28225
	Ulceration	1	2	2	1	1	1	1	1	1	1	1	1	1	1	1	1	0	1	1		0.114412	0.067079
	Edema	0	0	0	0	0	0	1	0	0	0	0	1	1	0	1	1	0	0	0		0.0179775	0.127967
	Goblet cell loss	1	2	2	1	1	1	1	1	1	1	1	1	1	1	1	1	0	1	1		0.114412	0.067079
	Granulation tissue	1	2	2	1	1	1	1	1	1	1	1	1	1	1	1	1	0	1	1		0.114412	0.067079
	Overall Severity	0.8	1.6	1.6	0.8	0.8	0.8	1.2	0.8	0.8	0.8	0.8	1	1	0.8	1	1	0	0.8	0.8		0.243558	0.669578
