# Supplementary material for: Paneth cell SIRT1 deficiency increases intestinal stress resistance by modulating the gut microbiota
Source: EMBO Rep. 2026 Mar 13;27(7):1830–57. doi: 10.1038/s44319-026-00726-3 (PMC13076647; doi:10.1038/s44319-026-00726-3)
Supplement: Supplementary file 20 — Figure EV4 Source Data [file 44319_2026_726_MOESM20_ESM.zip › Figure EV4/Figure EV4B.xlsx]

## Sheet: Figure EV4B
	DSS treatment
Animal ID	Geno-type	Sex	DOB	Start Weight (9/9/19)	25% Weight Warning (Remove Animal)	Date	Date	Date	Date	Date	Date	Date	Date	Date	Date	Date	Date	Date	Date	Date	Date	Date	Date	Date	Date	Date	Date	Date
						2019-09-11	2019-09-12	2019-09-13	2019-09-14	2019-09-15	2019-09-16	2019-09-17	2019-09-18	2019-09-19	2019-09-20	2019-09-21	2019-09-22	2019-09-23	2019-09-24	2019-09-25	2019-10-01	2019-10-03	2019-10-04	2019-10-05	2019-10-06	2019-10-07	2019-10-08	2019-10-09	sm intes	colon
243-491	Flox	F	2018-12-01	23.05	17.2875	0	0	0	0	0	0	0	0	0	0	0	0	0	0	0	0	0	0	0	0	0	0	0	14.4	2.9
245-440	Flox	F	2018-12-04	32.75	24.5625	0	0	0	0	0	3	3	3	1	0	0	0	0	0	0	0	0	0	0	0	1	1	2	14	2.6
247-454	Flox	F	2018-12-18	25.95	19.4625	0	0	0	1	1	2	3	2	1	0	0	0	0	0	0	0	0	0	0	0	1	0	1	14.5	2.75
247-455	Flox	F	2018-12-18	24.42	18.315	0	0	0	0	0	0	2	3	1	0	0	0	0	0	0	0	0	0	0	0	0	0	1	15.5	2.8
247-457	Flox	F	2018-12-18	25.79	19.3425	0	0	0	0	0	0	0	1	0	0	0	0	0	0	0	0	0	0	0	0	0	0	0	15.5	2.75
248-462	Flox	F	2018-12-18	25.25	18.9375	0	0	0	0	0	3	3	3	1	0	0	0	0	0	0	0	0	0	0	0	0	2	1	15	2.5
243-489	PKO	F	2018-12-01	22.01	16.5075	0	0	0	0	0	0	1	0	0	0	0	0	0	0	0	0	0	0	0	0	0	0	0	14.5	3
243-490	PKO	F	2018-12-01	24.11	18.0825	0	0	0	0	0	0	0	2	1	0	0	0	0	0	0	0	0	0	0	0	1	2	1	15.5	2.9
243-492	PKO	F	2018-12-01	24.27	18.2025	0	0	0	0	0	2	3	4	2	1	0	0	0	0	0	0	0	0	0	0	0	0	0	15.1	2.9
243-493	PKO	F	2018-12-01	25.77	19.3275	0	0	0	0	0	0	0	0	0	0	0	0	0	0	0	0	0	0	0	0	0	0	0	15.1	3.2
245-438	PKO	F	2018-12-04	28.83	21.6225	0	0	0	0	0	0	0	0	0	0	0	0	0	0	0	0	0	0	0	0	0	0	0	15.4	3.2
245-439	PKO	F	2018-12-04	26.13	19.5975	0	0	0	0	0	0	0	0	0	0	0	0	0	0	0	0	0	0	0	0	0	0	0	14.6	3
245-441	PKO	F	2018-12-04	27.27	20.4525	0	0	0	0	0	1	2	0	0	0	0	0	0	0	0	0	0	0	0	0	0	0	0	14	2.95
247-456	PKO	F	2018-12-18	28.34	21.255	0	0	0	0	0	0	1	1	0	0	0	0	0	0	0	0	0	0	0	0	0	0	0	16	3.1
248-460	PKO	F	2018-12-18	27.8	20.85	0	0	0	0	0	0	0	0	0	0	0	0	0	0	0	0	0	0	0	0	0	0	0	15.5	2.9
248-461	PKO	F	2018-12-18	25.73	19.2975	0	0	0	0	0	0	0	2	0	0	0	0	0	0	0	0	0	0	0	0	0	2	0	15	2.75
249-472	PKO	F	2018-12-25	23.9	17.925	0	0	0	0	0	0	0	0	0	0	0	0	0	0	0	0	0	0	0	0	0	0	0	15.75	3
249-473	PKO	F	2018-12-25	28.28	21.21	0	0	0	0	0	0	0	0	0	0	0	0	0	0	0	0	0	0	0	0	0	0	0	16	3.2
249-474	PKO	F	2018-12-25	26.24	19.68	0	0	0	0	0	0	0	0	0	0	0	0	0	0	0	0	0	0	0	0	0	0	0	16.3	3.2
					0	1	2	3	4	5	6	7	8	9	10	11	12	13	14	15	21	23	24	25	26	27	28	29
		26.2017	Ave	Flox	0	0	0	0	0.166667	0.166667	1.33333	1.83333	2	0.666667	0	0	0	0	0	0	0	0	0	0	0	0.333333	0.5	0.833333
		26.0523		PKO	0	0	0	0	0	0	0.230769	0.538462	0.692308	0.230769	0.0769231	0	0	0	0	0	0	0	0	0	0	0.0769231	0.307692	0.0769231
			sem		0	0	0	0	0.136083	0.136083	0.501848	0.490653	0.516398	0.210819	0	0	0	0	0	0	0	0	0	0	0	0.210819	0.341565	0.307318
					0	0	0	0	0	0	0.133973	0.216321	0.346865	0.166173	0.0769231	0	0	0	0	0	0	0	0	0	0	0.0769231	0.208309	0.0769231
				Student's t-test	0.923204	#DIV/0!	#DIV/0!	#DIV/0!	0.363217	0.363217	0.13624	0.0893739	0.0626809	0.1319	0.337049	#DIV/0!	#DIV/0!	#DIV/0!	#DIV/0!	#DIV/0!	#DIV/0!	#DIV/0!	#DIV/0!	#DIV/0!	#DIV/0!	0.294316	0.642341	0.0568759
				Mann-Whitney test		>0.999999	>0.999999	>0.999999	0.315789	0.315789	0.044118	0.057386	0.027053	0.109281	>0.999999	>0.999999	>0.999999	>0.999999	>0.999999	>0.999999	>0.999999	>0.999999	>0.999999	>0.999999	>0.999999	0.221878	0.557276	0.013932
			Bleeding fraction
					0	1	2	3	4	5	6	7
			Flox	0	6	6	6	6	6	6	3	2
				1	0	0	0	0	1	1	0	0
				2						2	1	2
				3							2	2
			PKO	0	13	13	13	13	13	13	11	9
				1	0	0	0	0	0	0	1	2
				2							1	1
				3								1
