# Supplementary material for: Paneth cell SIRT1 deficiency increases intestinal stress resistance by modulating the gut microbiota
Source: EMBO Rep. 2026 Mar 13;27(7):1830–57. doi: 10.1038/s44319-026-00726-3 (PMC13076647; doi:10.1038/s44319-026-00726-3)
Supplement: Supplementary file 20 — Figure EV4 Source Data [file 44319_2026_726_MOESM20_ESM.zip › Figure EV4/Figure EV4C.xlsx]

## Sheet: Figure EV4C
		Colon length (cm)
		Flox	PKO
		7.366	7.62
		6.604	7.366
		6.985	7.366
		7.112	8.128
		6.985	8.128
		6.35	7.62
			7.493
			7.874
			7.366
			6.985
			7.62
			8.128
			8.128
		Student's t-test
		0.00158503
