# Supplementary material for: Paneth cell SIRT1 deficiency increases intestinal stress resistance by modulating the gut microbiota
Source: EMBO Rep. 2026 Mar 13;27(7):1830–57. doi: 10.1038/s44319-026-00726-3 (PMC13076647; doi:10.1038/s44319-026-00726-3)
Supplement: Supplementary file 20 — Figure EV4 Source Data [file 44319_2026_726_MOESM20_ESM.zip › Figure EV4/Figure EV4A.xlsx]

## Sheet: Figure EV4A
Animal ID	Geno-type	Sex	DOB	Start Weight (9/9/19)	25% Weight Warning (Remove Animal)	Date	Date	Date	Date	Date	Date	Date	Date	Date	Date	Date	Date	Date	Date	Date	Date	Date	Date	Date	Date	Date	Date	Date
						2019-09-11	2019-09-12	2019-09-13	2019-09-14	2019-09-15	2019-09-16	2019-09-17	2019-09-18	2019-09-19	2019-09-20	2019-09-21	2019-09-22	2019-09-23	2019-09-24	2019-09-25	2019-10-01	2019-10-03	2019-10-04	2019-10-05	2019-10-06	2019-10-07	2019-10-08	2019-10-09	sm intes	colon
243-491	Flox	F	2018-12-01	23.05	17.2875	23.56	23.35	23.33	23.85	23.45	23.42	22.8	22.24	22.31	21.84	22.11	22.97	23.45	23.62	23.5	23.17	22.06	22.07	21.54	21	21.6	21.26	22.23	14.4	2.9
245-440	Flox	F	2018-12-04	32.75	24.5625	33.4	33.13	32.9	32.99	31.93	31.1	29.31	27.71	27.07	27.11	27.09	27.24	27.85	28.11	28.67	30.37	30.7	29.62	29.01	28.67	29.33	28.94	28.65	14	2.6
247-454	Flox	F	2018-12-18	25.95	19.4625	26.33	25.83	26.25	25.65	24.41	23.22	21.46	21.76	21.9	24.03	24.07	24.16	24.36	24.67	24.96	25.8	25.7	24.87	24.74	24.7	24.27	24.52	23.91	14.5	2.75
247-455	Flox	F	2018-12-18	24.42	18.315	24.12	24.69	24.48	24.64	22.82	21.73	20.53	19.99	21.11	22.99	23.1	23.87	24.23	23.95	23.57	22.68	23.2	23.3	23.94	23.82	23.48	23.44	23.17	15.5	2.8
247-457	Flox	F	2018-12-18	25.79	19.3425	26.26	26.35	26.89	26.16	24.65	23.47	21.61	21.1	21.39	21.78	22.99	23.15	24.33	23.99	24.88	25.28	25.68	25.38	24.92	25	25.13	25.19	24.71	15.5	2.75
248-462	Flox	F	2018-12-18	25.25	18.9375	26.26	25.36	25.45	25.36	24.45	23.96	23.41	22.25	22.42	23.75	23.7	23.91	24.48	24.5	24.55	24.6	25.57	25.56	25.77	25.7	25.06	24.25	24.98	15	2.5
243-489	PKO	F	2018-12-01	22.01	16.5075	22.63	22.5	23.37	22.95	22.21	21.72	20.7	21.09	22.13	23.3	22.44	23	22.21	22.37	22.56	22.53	21.7	21.17	21	21.22	21.41	21.83	21.74	14.5	3
243-490	PKO	F	2018-12-01	24.11	18.0825	24.23	23.36	22.78	23.02	22.94	23.11	22.36	21.05	21.95	24.41	23.59	23.61	22.5	22.4	22.45	22.47	22.73	22.39	20.76	21.09	22.72	22.61	22.96	15.5	2.9
243-492	PKO	F	2018-12-01	24.27	18.2025	25.3	25.1	24.9	25.32	24.7	23.8	23.76	22.61	23.18	24.12	24	23.98	24.64	24.7	24.94	24.91	23.94	23.35	24.08	23.98	23.24	23.33	24.11	15.1	2.9
243-493	PKO	F	2018-12-01	25.77	19.3275	26.05	25.91	25.16	25.35	24.35	23.9	22.7	22.37	23.16	23.35	23.6	23.76	23.7	23.87	23.4	23.63	24.47	24.19	23.64	23.14	24.67	24.75	24.64	15.1	3.2
245-438	PKO	F	2018-12-04	28.83	21.6225	28.58	27.62	27.27	27.22	25.3	24.7	23.28	22.32	21.94	21.73	21.77	22.45	23.27	23.66	23.65	25.53	26.24	26.12	26.22	26.76	26.82	26.01	26.09	15.4	3.2
245-439	PKO	F	2018-12-04	26.13	19.5975	26.48	26.35	26.3	26.38	24.36	23.13	21.48	20.81	21.01	21.7	22.33	22.59	23.57	24	24.32	25.04	24.77	23.9	22.53	23.46	24.81	24.49	23.72	14.6	3
245-441	PKO	F	2018-12-04	27.27	20.4525	27.81	27.37	26.86	27.14	25.41	24.34	22.91	22.23	22.8	23.91	23.99	23.99	24.01	24.28	25.35	26	25.56	26.21	26.06	25.91	25.48	25.13	25.07	14	2.95
247-456	PKO	F	2018-12-18	28.34	21.255	28.14	27.16	27	26.85	25.11	24.14	22.72	23.03	24.15	24.72	24.71	24.77	24.87	25	25.49	24.92	24.83	24.95	25.22	25.22	25.75	26.13	25.8	16	3.1
248-460	PKO	F	2018-12-18	27.8	20.85	28.43	28.04	27.73	27.54	26.04	25.82	24.95	24.26	24.2	25.05	25.09	25.74	26.88	26.73	26.6	26.51	25.32	25.44	24.51	25.11	25.16	25.33	24.78	15.5	2.9
248-461	PKO	F	2018-12-18	25.73	19.2975	26	25.54	25.59	25.15	24.39	23.31	23.04	21.92	21.62	21.58	21.36	22	21.89	22.48	23	24.22	24.32	24.78	25.13	25.01	24.88	24.17	23.85	15	2.75
249-472	PKO	F	2018-12-25	23.9	17.925	24.21	23.79	24.62	23.8	22.76	22.28	21.24	21.19	20.9	21.79	21.47	21.77	21.85	21.85	21.8	22.5	22.22	22.3	21.73	21	22.79	22.38	22.35	15.75	3
249-473	PKO	F	2018-12-25	28.28	21.21	28.7	28.13	28.22	27.97	26.45	25.66	24.54	23.5	22.93	22.94	23.61	24	24.6	25.12	25.46	25.39	25.34	25.71	24.84	25.44	26.37	26.58	26.4	16	3.2
249-474	PKO	F	2018-12-25	26.24	19.68	26.77	25.66	26.05	25.9	25.38	25	23.42	22.81	22.98	23.3	23.54	24.22	25.19	25.27	25.45	25.75	24.41	24.49	24.57	24.6	24.61	24.6	24.64	16.3	3.2
	DSS treatment
% of initial body weight
Animal ID	Geno-type	Sex	DOB	Start Weight (9/9/19)	25% Weight Warning (Remove Animal)	Date	Date	Date	Date	Date	Date	Date	Date	Date	Date	Date	Date	Date	Date	Date	Date	Date	Date	Date	Date	Date	Date	Date
						2019-09-11	2019-09-12	2019-09-13	2019-09-14	2019-09-15	2019-09-16	2019-09-17	2019-09-18	2019-09-19	2019-09-20	2019-09-21	2019-09-22	2019-09-23	2019-09-24	2019-09-25	2019-10-01	2019-10-03	2019-10-04	2019-10-05	2019-10-06	2019-10-07	2019-10-08	2019-10-09	sm intes	colon
243-491	Flox	F	2018-12-01	23.05	17.2875	102.213	101.302	101.215	103.471	101.735	101.605	98.9154	96.4859	96.7896	94.7505	95.9219	99.6529	101.735	102.473	101.952	100.521	95.705	95.7484	93.449	91.1063	93.7093	92.2343	96.4425	14.4	2.9
245-440	Flox	F	2018-12-04	32.75	24.5625	101.985	101.16	100.458	100.733	97.4962	94.9618	89.4962	84.6107	82.6565	82.7786	82.7176	83.1756	85.0382	85.8321	87.542	92.7328	93.7405	90.4427	88.5802	87.542	89.5573	88.3664	87.4809	14	2.6
247-454	Flox	F	2018-12-18	25.95	19.4625	101.464	99.5376	101.156	98.8439	94.0655	89.4798	82.6975	83.8536	84.3931	92.6012	92.7553	93.1021	93.8728	95.0674	96.185	99.422	99.0366	95.8382	95.3372	95.183	93.526	94.4894	92.1387	14.5	2.75
247-455	Flox	F	2018-12-18	24.42	18.315	98.7715	101.106	100.246	100.901	93.448	88.9844	84.0704	81.8591	86.4455	94.1441	94.5946	97.7477	99.2219	98.0753	96.5192	92.8747	95.0041	95.4136	98.0344	97.543	96.1507	95.9869	94.8812	15.5	2.8
247-457	Flox	F	2018-12-18	25.79	19.3425	101.822	102.171	104.265	101.435	95.5797	91.0043	83.7922	81.8147	82.9391	84.4513	89.1431	89.7635	94.3389	93.0206	96.4715	98.0225	99.5735	98.4102	96.6266	96.9368	97.4409	97.6735	95.8123	15.5	2.75
248-462	Flox	F	2018-12-18	25.25	18.9375	104	100.436	100.792	100.436	96.8317	94.8911	92.7129	88.1188	88.7921	94.0594	93.8614	94.6931	96.9505	97.0297	97.2277	97.4257	101.267	101.228	102.059	101.782	99.2475	96.0396	98.9307	15	2.5
243-489	PKO	F	2018-12-01	22.01	16.5075	102.817	102.226	106.179	104.271	100.909	98.6824	94.0482	95.8201	100.545	105.861	101.954	104.498	100.909	101.636	102.499	102.363	98.5915	96.1836	95.4112	96.4107	97.274	99.1822	98.7733	14.5	3
243-490	PKO	F	2018-12-01	24.11	18.0825	100.498	96.8893	94.4836	95.4791	95.1472	95.8523	92.7416	87.3082	91.0411	101.244	97.8432	97.9262	93.3223	92.9075	93.1149	93.1978	94.2762	92.866	86.1054	87.4741	94.2348	93.7785	95.2302	15.5	2.9
243-492	PKO	F	2018-12-01	24.27	18.2025	104.244	103.42	102.596	104.326	101.772	98.0635	97.8986	93.1603	95.5089	99.382	98.8875	98.8051	101.525	101.772	102.761	102.637	98.6403	96.2093	99.2171	98.8051	95.7561	96.1269	99.3407	15.1	2.9
243-493	PKO	F	2018-12-01	25.77	19.3275	101.087	100.543	97.6329	98.3702	94.4897	92.7435	88.0869	86.8064	89.8719	90.6092	91.5794	92.2002	91.9674	92.6271	90.8033	91.6958	94.9554	93.8688	91.7346	89.7943	95.7315	96.0419	95.6151	15.1	3.2
245-438	PKO	F	2018-12-04	28.83	21.6225	99.1328	95.803	94.589	94.4155	87.7558	85.6746	80.7492	77.4194	76.1013	75.3729	75.5116	77.8703	80.7145	82.0673	82.0326	88.5536	91.0163	90.6001	90.9469	92.82	93.0281	90.2185	90.496	15.4	3.2
245-439	PKO	F	2018-12-04	26.13	19.5975	101.339	100.842	100.651	100.957	93.2262	88.5189	82.2044	79.6403	80.4057	83.0463	85.4573	86.4524	90.2028	91.8485	93.0731	95.8285	94.7953	91.4657	86.2227	89.7819	94.9483	93.7237	90.7769	14.6	3
245-441	PKO	F	2018-12-04	27.27	20.4525	101.98	100.367	98.4965	99.5233	93.1793	89.2556	84.0117	81.5182	83.6084	87.6788	87.9721	87.9721	88.0455	89.0356	92.9593	95.3429	93.7294	96.1129	95.5629	95.0128	93.436	92.1525	91.9325	14	2.95
247-456	PKO	F	2018-12-18	28.34	21.255	99.2943	95.8363	95.2717	94.7424	88.6027	85.18	80.1694	81.2632	85.2152	87.2265	87.1912	87.403	87.7558	88.2145	89.9435	87.9323	87.6147	88.0381	88.9908	88.9908	90.861	92.2018	91.0374	16	3.1
248-460	PKO	F	2018-12-18	27.8	20.85	102.266	100.863	99.7482	99.0647	93.6691	92.8777	89.7482	87.2662	87.0504	90.1079	90.2518	92.5899	96.6906	96.1511	95.6835	95.3597	91.0791	91.5108	88.1655	90.3237	90.5036	91.1151	89.1367	15.5	2.9
248-461	PKO	F	2018-12-18	25.73	19.2975	101.049	99.2616	99.4559	97.7458	94.7921	90.5946	89.5453	85.1924	84.0264	83.871	83.0159	85.5033	85.0758	87.3688	89.3898	94.1314	94.52	96.3078	97.6681	97.2017	96.6965	93.937	92.6934	15	2.75
249-472	PKO	F	2018-12-25	23.9	17.925	101.297	99.5397	103.013	99.5816	95.2301	93.2218	88.8703	88.6611	87.4477	91.1715	89.8326	91.0879	91.4226	91.4226	91.2134	94.1423	92.9707	93.3054	90.9205	87.8661	95.3556	93.6402	93.5146	15.75	3
249-473	PKO	F	2018-12-25	28.28	21.21	101.485	99.4696	99.7878	98.9038	93.529	90.7355	86.7751	83.0976	81.082	81.1174	83.4866	84.8656	86.9873	88.826	90.0283	89.7808	89.604	90.9123	87.8359	89.9576	93.2461	93.9887	93.3522	16	3.2
249-474	PKO	F	2018-12-25	26.24	19.68	102.02	97.7896	99.2759	98.7043	96.7226	95.2744	89.253	86.9284	87.5762	88.7957	89.7104	92.3018	95.9985	96.3034	96.9893	98.1326	93.0259	93.3308	93.6357	93.75	93.7881	93.75	93.9024	16.3	3.2
					0	1	2	3	4	5	6	7	8	9	10	11	12	13	14	15	21	23	24	25	26	27	28	29
		26.2017	Ave	Flox	100	101.709	100.952	101.355	100.97	96.5261	93.4878	88.6141	86.1238	87.0026	90.4642	91.499	93.0225	95.1929	95.2497	95.983	96.8331	97.3878	96.1801	95.6811	95.0155	94.9386	94.1317	94.2811
		26.0523		PKO	100	101.424	99.45	99.3215	98.9296	94.5403	92.0519	88.0078	85.6986	86.8831	89.6527	89.438	90.7289	91.5859	92.3215	93.1146	94.5459	93.4476	93.1317	91.7244	92.1684	94.22	93.8352	93.5232
			sem		0	0.689926	0.362551	0.602235	0.614715	1.21923	1.93689	2.5987	2.27708	2.17185	2.19567	1.99138	2.42673	2.36444	2.2878	1.90612	1.34842	1.21605	1.46356	1.84967	2.05776	1.39956	1.37348	1.63123
					0	0.377153	0.646271	0.94493	0.855373	1.08948	1.18622	1.4538	1.44139	1.7932	2.34728	1.98667	1.92624	1.68941	1.55582	1.53583	1.27853	0.877615	0.721142	1.19239	1.03979	0.567208	0.644429	0.855659
				Student's t-test	0.923204	0.725824	0.0588864	0.0872032	0.0697387	0.246538	0.543111	0.843583	0.878039	0.966852	0.804117	0.475755	0.474106	0.242057	0.315235	0.264865	0.239417	0.024543	0.100914	0.104497	0.253343	0.649278	0.850375	0.691711
