# Supplementary material for: Paneth cell SIRT1 deficiency increases intestinal stress resistance by modulating the gut microbiota
Source: EMBO Rep. 2026 Mar 13;27(7):1830–57. doi: 10.1038/s44319-026-00726-3 (PMC13076647; doi:10.1038/s44319-026-00726-3)
Supplement: Supplementary file 20 — Figure EV4 Source Data [file 44319_2026_726_MOESM20_ESM.zip › Figure EV4/Figure EV4G.xlsx]

## Sheet: Figure EV4G
Table S9 Top enriched pathway in aged DSS-treated female mice
Colon upregulated p<0.1
source	term_name	negative_log10_of_adjusted_p_value	term_id	highlighted	adjusted_p_value	term_size	query_size	intersection_size	effective_domain_size	intersections
GO:BP	transport	13.4246	GO:0006810	TRUE	3.76168e-14	4547	105	56	26856	CLCA4B,CLCA3B,ATP12A,TRPV6,RP2,ABCG5,CD177,CEP83,APOBEC1,ACTN4,ACTG1,CLIC6,MYO1D,SMPD3,SEC16A,TMCO3,TMED7,ITPR3,GCC2,GNAQ,ZBTB7B,LIMA1,ATP11B,SLC4A7,ATP8B1,DNM1L,SCFD1,CTTNBP2NL,SPTBN1,RAB7,CDH17,ADAM9,RHOA,SEL1L,ARHGAP1,ARHGEF5,WASL,CTNNB1,LAMP2,LYPLA1,TMED10,COPA,AP1B1,SNAP23,GAK,M6PR,ZDHHC9,CALM3,SNX13,CX3CL1,GOLPH3,MYO6,TMEM258,CD9,PDZD11,SFT2D2
GO:BP	protein metabolic process	3.10613	GO:0019538	TRUE	0.000783198	5451	105	44	26856	CLCA4B,CLCA3B,GFPT1,SLPI,HR,CAPN5,PRKACB,APOBEC1,NLRC4,PABPC1,UBXN2A,KDM3B,SMPD3,PARP3,YME1L1,MAGI3,SMAD1,ERMP1,GNAQ,PARP4,CTTNBP2NL,RAB7,ADAM9,RHOA,SEL1L,ARHGEF5,CTNNB1,LAMP2,LYPLA1,TMED10,PXN,GAK,APEH,PLXNB2,ZDHHC9,DOLPP1,CALM3,ABI1,CX3CL1,GOLPH3,TMEM258,NCSTN,CTSB,PRKAA2
GO:BP	response to salt	2.87973	GO:1902074	TRUE	0.00131909	410	105	11	26856	LY6C1,TRPV6,APOBEC1,PKLR,ITPR3,GNAQ,ADAM9,KRT8,CALM3,NCSTN,PRKAA2
GO:BP	vesicle transport along actin filament	2.87024	GO:0030050	TRUE	0.00134822	18	105	4	26856	ACTN4,MYO1D,WASL,MYO6
GO:BP	protein targeting to lysosome	1.99465	GO:0006622	TRUE	0.0101239	29	105	4	26856	GCC2,RAB7,LAMP2,M6PR
Colon downregulated p<0.1
source	term_name	negative_log10_of_adjusted_p_value	term_id	highlighted	adjusted_p_value	term_size	query_size	intersection_size	effective_domain_size	intersections
GO:BP	cytoplasmic translation	35.4563	GO:0002181	TRUE	3.4968e-36	153	262	36	26856	RPL38,RPS21,RPLP2,RPS28,RPS24,RPL9,RPS10,RPS26,RPS12,RPL37A,RPL18,RPS3A1,RPL37,RPL36A,RPS27A,RPS29,RPS17,MCTS1,RPL22,RPL26,RPS8,RPS9,RPL21,RPS20,RPS13,RPS16,RPS18,RPS11,RPL23,EIF3F,RPSA,RPL14,RPL35,EIF3K,RPL22L1,EIF3G
GO:BP	oxidative phosphorylation	17.1891	GO:0006119	TRUE	6.47056e-18	147	262	23	26856	COX7A1,CHCHD2,COX5A,UQCC3,COX4I1,ATP5J2,COX6B1,CHCHD10,NDUFB10,NDUFA2,NDUFA5,NDUFS5,NDUFC1,NDUFS7,NDUFB5,ATP5K,DNAJC30,COX7A2,COX7A2L,NDUFB7,SDHB,NDUFA12,NDUFB11
GO:BP	ribosomal small subunit biogenesis	12.5991	GO:0042274	TRUE	2.51734e-13	100	262	17	26856	MT-RNR1,RPL38,RPS21,RPS28,RPS24,RPS12,IMP3,RPS3A1,RPS27A,RPS17,RPS8,RPS9,RPS13,RPS16,RPS11,FCF1,RPSA
GO:BP	mitochondrion organization	11.539	GO:0007005	TRUE	2.89057e-12	567	262	32	26856	COX7A1,CHCHD2,HIGD1A,ALKBH7,GABARAPL1,IMMP1L,FAM162A,UQCC3,CHCHD10,NDUFB10,NDUFA2,NDUFA5,NDUFS5,NDUFC1,NDUFS7,NDUFB5,TOMM7,COX7A2,CEBPA,COX7A2L,NDUFB7,JTB,DCTN6,NDUFA12,NDUFB11,ATG4D,FKBP8,FIS1,MTCH1,PYCARD,MTFR1L,HSD17B10
GO:BP	ribose phosphate metabolic process	9.34281	GO:0019693	TRUE	4.54142e-10	400	262	25	26856	CDA,GMPR,UQCC3,ATP5J2,HINT1,NDUFB10,NDUFA2,NDUFA5,NDUFS5,NDUFC1,NDUFS7,NDUFB5,ATP5K,DNAJC30,NDUFB7,NUDT3,SDHB,NUDT14,NDUFA12,NDUFB11,MLYCD,ATP5G2,FIS1,COASY,NT5C
Small intestine upregulated p<0.05
source	term_name	negative_log10_of_adjusted_p_value	term_id	highlighted	adjusted_p_value	term_size	query_size	intersection_size	effective_domain_size	intersections
GO:BP	positive regulation of mitotic cell cycle	4.81322	GO:1901992	TRUE	1.53736e-05	93	74	7	26856	CCND1,CDC20,UBE2C,RCC2,LMNB1,CCND2,CDK4
GO:BP	organonitrogen compound metabolism	4.37543	GO:1901564	TRUE	4.21276e-05	6389	74	40	26856	CLCA3B,CCND1,CCNB2,CDC20,UBE2C,CDCA3,IMPDH2,SF3B3,FKBP4,CAST,MMP7,SEMA7A,SAMHD1,CCND2,IFRD2,CDK4,STK10,DYRK2,GPD1L,MOGS,ZFP36L2,MRPS28,B4GALNT1,ACAT1,NCL,EGLN3,GPX1,MLEC,HMBS,KARS,EIF3B,EDEM3,PSME3,RAN,MRPL45,ANP32E,EIF3L,RPL14,TRIM28,SERBP1
GO:BP	mitotic cell cycle phase transition	4.16998	GO:0044772	FALSE	6.76122e-05	437	74	11	26856	CCND1,CCNB2,CDC20,UBE2C,RCC2,LMNB1,CCND2,CDK4,ZFP36L2,INTS3,PSME3
GO:BP	ribosome biogenesis	2.2002	GO:0042254	TRUE	0.00630661	321	74	8	26856	C1QBP,NHP2,NCL,BOP1,LTV1,RAN,RPL14,SERBP1
GO:BP	response to hormone	1.48773	GO:0009725	TRUE	0.0325286	985	74	12	26856	CCND1,FKBP4,CDK4,SREBF1,ZFP36L2,HMGB2,ACAT1,NCL,TOMM70A,GPX1,RAN,AHCYL1
Small intestine downregulated p<0.05
source	term_name	negative_log10_of_adjusted_p_value	term_id	highlighted	adjusted_p_value	term_size	query_size	intersection_size	effective_domain_size	intersections
GO:BP	cellular localization	6.23105	GO:0051641	TRUE	5.87422e-07	3510	149	49	26856	TMIGD1,ANG,SLC51B,SLC1A1,SLC25A4,SLC31A1,SCIN,ATP6V0E2,IMMP1L,SGPP1,IFI27,ADTRP,LAPTM4B,JPH2,ERGIC3,ATP6V1E1,GABARAP,FLNA,CNIH4,CLTA,CPE,NUCB1,LAMP2,SEC61B,DBI,TMEM98,NDUFA13,TMEM59,STARD4,LAMP1,VAMP8,AP4S1,CHMP5,UBE2B,ZDHHC12,ZFAND2B,MGAT3,USE1,LEPROTL1,FKBP8,GLTP,CIB1,SNX15,YIPF4,CYB5R4,AIP,HSBP1,RPS15,TIMM8B
GO:BP	organonitrogen compound metabolism	4.2993	GO:1901564	TRUE	5.01997e-05	6389	149	66	26856	TMIGD1,NEU1,C3,ANG,PRSS23,SLC51B,SLC1A1,CDKN2B,ALDH1A1,LGMN,GADD45A,MUSTN1,IMMP1L,SGPP1,B4GALT4,GREM1,FBXO6,ADTRP,LAPTM4B,FBXO25,SYNPO2,TINAG,HINT1,DHRS7B,GABARAP,BC004004,MRPS18C,FLNA,HEXIM1,RPS27,ATF4,CPE,LAMP2,CAPN1,GRB7,SEC61B,DBI,TMEM98,NDUFA13,TMEM59,PFDN5,SUMF1,MSRB1,TBCA,VBP1,CHMP5,UBE2B,ZDHHC12,ZFAND2B,MGAT3,SH3BGRL,CTSZ,FKBP8,PRKRA,NDUFA6,PARP12,DNAJC30,PSENEN,CIB1,CYB5R4,NDUFB7,AIP,FAA…
GO:BP	supramolecular fiber organization	3.96335	GO:0097435	TRUE	0.000108805	774	149	19	26856	ANG,SCIN,TPM2,DES,MYL9,CALD1,GREM1,CSRP1,SYNPO2,MYH11,LMOD1,FLNA,TPM1,CAPN1,PFDN5,MSRB1,VBP1,CIB1,ELMO3
GO:BP	organelle organization	2.59198	GO:0006996	TRUE	0.00255872	3468	149	41	26856	ANG,SLC25A4,SCIN,SYNM,GADD45A,TPM2,DES,MYL9,CREG1,ATP6V0E2,IMMP1L,CALD1,CSRP1,LAPTM4B,SYNPO2,LMOD1,ATP6V1E1,GABARAP,FLNA,RPS27,CHCHD2,TPM1,CAPN1,GRB7,NDUFA13,MSRB1,SPNS1,CHMP5,UBE2B,ZDHHC12,USE1,FKBP8,NDUFA6,MAP7D1,CIB1,YIPF4,NDUFB7,AIP,RPS15,ELMO3,SUB1
GO:BP	oxidative phosphorylation	2.52591	GO:0006119	TRUE	0.00297913	147	149	8	26856	COX6C,CHCHD2,UQCRQ,NDUFA13,UQCRH,NDUFA6,DNAJC30,NDUFB7
