# Supplementary material for: Paneth cell SIRT1 deficiency increases intestinal stress resistance by modulating the gut microbiota
Source: EMBO Rep. 2026 Mar 13;27(7):1830–57. doi: 10.1038/s44319-026-00726-3 (PMC13076647; doi:10.1038/s44319-026-00726-3)
Supplement: Supplementary file 21 — Figure EV5 Source Data [file 44319_2026_726_MOESM21_ESM.zip]

Archive with 9 entries (8 files):
- Figure EV5/
- Figure EV5/Figure EV5B.xlsx
- __MACOSX/Figure EV5/._Figure EV5B.xlsx
- Figure EV5/.DS_Store
- __MACOSX/Figure EV5/._.DS_Store
- Figure EV5/Figure EV5C.xlsx
- __MACOSX/Figure EV5/._Figure EV5C.xlsx
- Figure EV5/Figure EV5D.xlsx
- __MACOSX/Figure EV5/._Figure EV5D.xlsx
