# Supplementary material for: Paneth cell SIRT1 deficiency increases intestinal stress resistance by modulating the gut microbiota
Source: EMBO Rep. 2026 Mar 13;27(7):1830–57. doi: 10.1038/s44319-026-00726-3 (PMC13076647; doi:10.1038/s44319-026-00726-3)
Supplement: Supplementary file 21 — Figure EV5 Source Data [file 44319_2026_726_MOESM21_ESM.zip › Figure EV5/Figure EV5B.xlsx]

## Sheet: Figure EV5B
	Fecal bacteria before and after fecal transplanation
	% of total bacteria	Akkermansia	Bacteroides	Muribaculaceae	Alistipes	Odoribacter	Lachnospiraceae;__	Lactobacillus
	Flox	6.43667	1.52963	43.2007	4.82168	2.64935	8.93492	0.534981
		9.36576	2.09482	49.6322	4.13764	3.90938	5.50719	1.25681
		1.65243	2.53191	31.1561	8.76144	7.61592	13.5384	0.807776
		14.2877	13.8204	24.9368	3.97228	1.59685	16.2351	0.683619
		18.7204	22.3693	38.0691	1.54725	1.06806	5.88001	0.476096
		24.3899	20.7253	33.2413	1.22407	0.976317	5.14463	0.34165
	PKO	4.39181	2.38671	43.6996	10.7383	4.8082	5.52938	3.38387
		0.485576	2.42713	32.5796	10.3585	8.30682	18.3079	1.89631
		0.689687	0.90115	29.0314	5.81498	7.06993	23.4908	2.92413
		0.680854	1.82805	22.064	15.5827	9.44801	21.7042	1.37492
		1.70202	2.42777	32.3784	9.25098	8.59153	18.7903	1.02878
		11.7371	31.1302	25.7342	0.54264	0.10315	6.75016	6.39751
	Flox FT PKO	18.9172	22.3208	32.4636	1.67296	0.553232	3.78205	1.87718
		27.9361	7.76669	31.4231	1.01054	0.615934	10.9878	2.03043
		37.0104	13.1124	36.6412	0.212848	0.0511296	3.15653	1.61862
		19.789	25.0035	36.8724	0.813391	0.0839796	1.38675	1.82353
		18.9277	27.9952	33.7721	0.241082	0.109153	0.301675	0.389341
		33.3598	19.6527	28.6965	0.676182	0.148128	3.94058	8.434
		1.70774	2.31903	16.9099	18.0214	22.3197	8.56571	2.41968
		21.0129	11.3445	25.4953	1.1393	0.290645	10.1566	0.498154
		26.5352	16.6634	38.7068	0.276424	0.00951072	5.81289	0.559292
		16.9552	12.696	31.6256	4.07786	0.101721	14.533	0.268379
		23.154	17.3527	35.3235	0.964605	0.457457	6.70547	0.53521
	PKO FT Flox	14.7635	10.842	37.4563	0.241224	0.00874529	4.25118	0.712741
		12.3869	11.2152	37.1719	0.463968	0.194245	5.1462	0.80547
		9.46488	2.03872	24.5879	19.3677	6.62862	10.7723	2.46963
		8.77645	4.60886	35.2717	14.9569	5.93121	4.7342	0.871857
		23.5815	23.7762	36.8194	1.05478	0.979358	4.8702	0.620154
		5.24992	7.19725	38.0383	25.52	4.67734	3.61348	0.404121
		24.3025	20.8996	33.8918	0.483922	0.056539	10.5707	0.631438
		2.52925	1.83656	40.1763	8.8502	10.9943	10.3811	1.89007
	two-way ANOVA
	Flox vs. PKO	0.0588	0.4918	0.1459	0.227	0.2383	0.0306	0.0362
	Flox vs. Flox FT PKO	0.0236	0.2431	0.1471	0.6677	0.774	0.2604	0.1813
	Flox vs. PKO FT Flox	0.9716	0.9665	0.7265	0.1835	0.7902	0.3767	0.691
	PKO vs. Flox FT PKO	<0.0001	0.0573	0.8347	0.0767	0.1081	0.0009	0.2663
	PKO vs. PKO FT Flox	0.0411	0.4882	0.223	0.9656	0.3166	0.0025	0.0611
	Flox FT PKO vs. PKO FT Flox	0.0157	0.1874	0.2331	0.0491	0.5345	0.8345	0.3113
