# Supplementary material for: Paneth cell SIRT1 deficiency increases intestinal stress resistance by modulating the gut microbiota
Source: EMBO Rep. 2026 Mar 13;27(7):1830–57. doi: 10.1038/s44319-026-00726-3 (PMC13076647; doi:10.1038/s44319-026-00726-3)
Supplement: Supplementary file 21 — Figure EV5 Source Data [file 44319_2026_726_MOESM21_ESM.zip › Figure EV5/Figure EV5C.xlsx]

## Sheet: Figure EV5C
			colon length (cm)
		GF Flox FT Flox	6.4
			7
			5.5
			5.7
			5.9
			7
		GF PKO FT Flox	7.3
			7.7
			7
			6.9
			6
			6.4
			6.2
			6.5
			7.3
			5.7
			6.2
		GF Flox FT PKO	6.7
			7
			6.5
			6.5
			7.3
			7.2
			5.6
			6.3
			6.6
			6.2
			6
			6.3
			6.1
			5.6
			5.7
			6.7
		GF PKO FT PKO	6.8
			6.6
			5.5
			5.6
			5.4
			6
			6
		two-way ANOVA
		Flox vs. PKO	0.1838
		Flox vs. Flox FT PKO	0.365
		Flox vs. PKO FT Flox	0.365
		PKO vs. Flox FT PKO	0.3295
		PKO vs. PKO FT Flox	0.0351
		Flox FT PKO vs. PKO FT Flox	0.1045
