# Supplementary material for: Paneth cell SIRT1 deficiency increases intestinal stress resistance by modulating the gut microbiota
Source: EMBO Rep. 2026 Mar 13;27(7):1830–57. doi: 10.1038/s44319-026-00726-3 (PMC13076647; doi:10.1038/s44319-026-00726-3)
Supplement: Supplementary file 21 — Figure EV5 Source Data [file 44319_2026_726_MOESM21_ESM.zip › Figure EV5/Figure EV5D.xlsx]

## Sheet: Figure EV5D
		Colon pathological scores
			Inflammation	Ulceration	Edema	Goblet Cell Loss	Granulation Tissue	Severity Score
		GF Flox FT PKO	1	1	0.5	1	1	0.9
			4	4	3	4	4	3.8
			4	4	3	4	4	3.8
			2	2	2	2.5	2.5	2.2
			1	1	0	1	1	0.8
			4	4	2	4	4	3.6
			2	2	2	2	2	2
			1	1	0	1	1	0.8
			2	3	1	3	3	2.4
			1.5	1	1	1.5	1.5	1.3
			4	3.5	3	2	4	3.3
			2.5	2.5	1.5	1	2.5	2
			3	3	3	3	3	3
			2	2	1	0	2	1.4
		GF PKO FT Flox	3	3	3	3	3	3
			3.5	3	2.5	3	3	3
			2	2	1.5	2	2	1.9
			3	3	2	3	2	2.6
			3	3	2.5	3	3	2.9
			3	3	1	3	3	2.6
			4	4	2	4	4	3.6
			4	4	3	4	4	3.8
			3	3	3	3	3	3
			3	3	2	3	3	2.8
	Average	GF Flox FT PKO	2.42857	2.42857	1.64286	2.14286	2.53571	2.23571
		GF PKO FT Flox	3.15	3.1	2.25	3.1	3	2.92
	Student's t-test		0.0610461	0.0782289	0.109315	0.0248982	0.231211	0.0588112
