# Supplementary material for: Paneth cell SIRT1 deficiency increases intestinal stress resistance by modulating the gut microbiota
Source: EMBO Rep. 2026 Mar 13;27(7):1830–57. doi: 10.1038/s44319-026-00726-3 (PMC13076647; doi:10.1038/s44319-026-00726-3)
Supplement: Supplementary file 22 — Appendix Figure S3 Source Data [file 44319_2026_726_MOESM22_ESM.zip]

Archive with 5 entries (4 files):
- Appendix Figure S3/
- Appendix Figure S3/Appendix Figure S3B.xlsx
- __MACOSX/Appendix Figure S3/._Appendix Figure S3B.xlsx
- Appendix Figure S3/Appendix Figure S3A.xlsx
- __MACOSX/Appendix Figure S3/._Appendix Figure S3A.xlsx
