# Supplementary material for: Paneth cell SIRT1 deficiency increases intestinal stress resistance by modulating the gut microbiota
Source: EMBO Rep. 2026 Mar 13;27(7):1830–57. doi: 10.1038/s44319-026-00726-3 (PMC13076647; doi:10.1038/s44319-026-00726-3)
Supplement: Supplementary file 22 — Appendix Figure S3 Source Data [file 44319_2026_726_MOESM22_ESM.zip › Appendix Figure S3/Appendix Figure S3B.xlsx]

## Sheet: Appendix Figure S3B
	Males
		Lactobacillus	Lactobacillus intestinalis
	Flox	56.7936	10.8099
		29.1307	1.39321
		33.3897	1.13358
		21.4823	8.60106
		17.6309	6.90568
		21.6914	10.3309
		24.4767	4.67054
		18.9486	3.75254
	PKO	36.2862	2.52515
		15.9315	0
		42.9261	11.3893
		46.4409	7.62766
		37.8005	6.42159
		39.9676	5.2351
		34.5643	5.90634
		20.3521	1.12374
		44.1683	6.17747
	Student't test	0.215265	0.662364
