# Supplementary material for: Paneth cell SIRT1 deficiency increases intestinal stress resistance by modulating the gut microbiota
Source: EMBO Rep. 2026 Mar 13;27(7):1830–57. doi: 10.1038/s44319-026-00726-3 (PMC13076647; doi:10.1038/s44319-026-00726-3)
Supplement: Supplementary file 22 — Appendix Figure S3 Source Data [file 44319_2026_726_MOESM22_ESM.zip › Appendix Figure S3/Appendix Figure S3A.xlsx]

## Sheet: Appendix Figure S3A (OF)
	observed_features
	sample-id	depth-1_iter-1	depth-1_iter-2	depth-1_iter-3	depth-1_iter-4	depth-1_iter-5	depth-1_iter-6	depth-1_iter-7	depth-1_iter-8	depth-1_iter-9	depth-1_iter-10	depth-1112_iter-1	depth-1112_iter-2	depth-1112_iter-3	depth-1112_iter-4	depth-1112_iter-5	depth-1112_iter-6	depth-1112_iter-7	depth-1112_iter-8	depth-1112_iter-9	depth-1112_iter-10	depth-2223_iter-1	depth-2223_iter-2	depth-2223_iter-3	depth-2223_iter-4	depth-2223_iter-5	depth-2223_iter-6	depth-2223_iter-7	depth-2223_iter-8	depth-2223_iter-9	depth-2223_iter-10	depth-3334_iter-1	depth-3334_iter-2	depth-3334_iter-3	depth-3334_iter-4	depth-3334_iter-5	depth-3334_iter-6	depth-3334_iter-7	depth-3334_iter-8	depth-3334_iter-9	depth-3334_iter-10	depth-4445_iter-1	depth-4445_iter-2	depth-4445_iter-3	depth-4445_iter-4	depth-4445_iter-5	depth-4445_iter-6	depth-4445_iter-7	depth-4445_iter-8
	PSI-21	1	1	1	1	1	1	1	1	1	1	40	40	41	39	40	37	40	39	39	39	42	40	39	42	41	42	42	42	41	41	42	42	42	41	42	42	42	42	42	41	42	42	42	42	42	41	42	42
	PSI-22	1	1	1	1	1	1	1	1	1	1	45	47	47	49	50	46	45	45	51	44	51	52	52	54	50	49	50	50	51	52	52	54	53	54	56	53	54	56	55	57	57	56	55	55	53	54	56	54
	PSI-23	1	1	1	1	1	1	1	1	1	1	50	48	53	52	47	51	46	49	50	44	56	54	54	56	54	51	56	57	58	56	59	58	59	56	59	56	58	58	56	57	59	60	59	60	59	60	58	60
	PSI-24	1	1	1	1	1	1	1	1	1	1	65	63	62	62	61	62	58	56	61	67	66	66	67	64	68	63	67	68	67	66	70	70	69	67	70	67	69	68	69	68	70	68	70	69	70	70	70	69
	PSI-25	1	1	1	1	1	1	1	1	1	1	65	65	61	64	64	62	66	61	62	66	68	66	66	68	68	69	66	68	68	69	69	69	68	69	69	69	69	67	69	69	69	69	69	69	69	69	69	69
	PSI-26	1	1	1	1	1	1	1	1	1	1	72	71	68	70	69	72	72	73	70	73	74	74	72	76	73	75	75	73	74	76	75	75	76	76	76	75	76	76	76	76
	PSI-27	1	1	1	1	1	1	1	1	1	1	76	68	71	69	74	73	73	75	72	70	81	81	85	82	82	80	82	82	83	78	86	84	88	86	86	85	85	87	83	83	89	85	88	89	87	87	88	86
	PSI-28	1	1	1	1	1	1	1	1	1	1	73	79	78	82	74	77	72	74	80	77	84	86	85	84	85	83	84	85	83	81	89	87	89	90	91	88	88	91	87	90	92	90	91	92	91	90	89	91
	PSI-29	1	1	1	1	1	1	1	1	1	1	54	52	56	52	53	50	49	53	52	54	56	58	57	54	57	57	57	57	56	54	56	57	58	58	57	59	58	59	58	59	59	59	58	58	58	59	59	58
	PSI-30	1	1	1	1	1	1	1	1	1	1	64	61	61	62	64	63	61	63	63	66	70	68	69	66	68	69	69	68	68	68	70	70	70	70	70	70	69	69	70	70	70	70	70	70	70	69	70	70
	PSI-32	1	1	1	1	1	1	1	1	1	1	52	56	55	57	58	52	53	58	51	58	59	61	61	61	61	59	60	61	59	61	61	61	61	61	61	61	61	61	61	61
	PSI-33	1	1	1	1	1	1	1	1	1	1	24	23	23	23	24	26	23	24	23	24	29	28	29	31	30	29	30	29	27	27	30	31	32	31	32	31	32	31	29	32	32	30	32	32	32	31	30	32
	PSI-34	1	1	1	1	1	1	1	1	1	1	46	43	44	47	45	47	42	45	45	43	48	48	47	49	48	48	47	49	49	46	49	49	49	49	49	48	49	49	49	49	49	49	49	49	49	49	49	49
	PSI-35	1	1	1	1	1	1	1	1	1	1	22	23	22	21	24	23	22	21	23	23	23	25	23	25	25	25	23	23	25	25	25	24	25	24	24	25	25	24	25	24	25	25	25	25	25	25	25	24
	PSI-36	1	1	1	1	1	1	1	1	1	1	35	35	36	34	34	36	36	32	35	34	36	36	36	35	36	36	36	36	36	36
	PSI-37	1	1	1	1	1	1	1	1	1	1	69	71	68	68	74	71	68	70	72	69	78	76	76	75	74	75	75	74	77	76	78	80	76	78	77	79	76	78	79	78	79	78	80	79	79	80	80	80
	PSI-38	1	1	1	1	1	1	1	1	1	1	82	81	82	81	81	82	81	82	81	79	82	82	82	82	82	82	82	82	82	82
	PSI-39	1	1	1	1	1	1	1	1	1	1	25	25	25	20	22	21	21	24	25	24	24	27	26	27	28	25	28	26	25	26	28	27	28	28	27	27	27	27	28	27	28	28	28	28	28	28	28	28
	PSI-1	1	1	1	1	1	1	1	1	1	1	53	52	51	55	52	54	53	54	49	55	57	57	56	55	56	56	55	56	56	56	57	57	57	57	57	57	57	56	57	56	57	57	57	57	57	57	57	57
	PSI-10	1	1	1	1	1	1	1	1	1	1	66	65	67	63	64	65	68	64	64	65	70	70	71	70	69	72	69	70	70	72	73	73	73	71	71	74	74	74	74	74	74	74	74	73	73	73	74	74
	PSI-2	1	1	1	1	1	1	1	1	1	1	80	74	76	76	73	78	71	77	69	76	82	81	78	83	83	81	83	82	78	80	85	83	82	83	82	85	84	83	81	81	86	85	86	85	83	86	86	84
	PSI-3	1	1	1	1	1	1	1	1	1	1	91	85	89	85	85	89	84	86	87	89	100	98	98	98	97	95	97	97	99	95	105	103	104	102	104	104	101	104	105	105	104	104	105	102	106	106	107	107
	PSI-4	1	1	1	1	1	1	1	1	1	1	51	51	52	50	52	51	50	49	51	51
	PSI-5	1	1	1	1	1	1	1	1	1	1	91	89	81	86	86	87	90	86	85	88	96	99	96	97	94	94	96	99	95	95	102	98	102	101	96	101	98	101	100	101	103	101	103	103	103	102	99	103
	PSI-6	1	1	1	1	1	1	1	1	1	1	70	69	64	69	70	70	67	70	67	70	76	73	74	80	74	76	73	75	76	73	78	78	79	79	79	77	77	76	77	79	79	80	77	80	79	80	80	80
	PSI-7	1	1	1	1	1	1	1	1	1	1	97	97	94	96	97	99	96	95	92	95	104	103	103	103	102	103	102	103	105	101	105	106	104	106	105	105	104	104	104	105	105	106	106	106	106	106	106	106
	PSI-8	1	1	1	1	1	1	1	1	1	1	68	67	68	68	68	69	67	68	68	65	73	70	70	72	71	70	73	71	71	72	73	73	73	73	72	73	73	72	73	73	73	72	73	73	73	73	73	73
	PSI-9	1	1	1	1	1	1	1	1	1	1	82	82	85	80	79	80	84	80	84	82	86	88	89	88	88	90	90	89	87	90	92	90	91	90	92	92	91	90	91	92	92	92	90	91	92	91	92	91
	PSI-11	1	1	1	1	1	1	1	1	1	1	77	79	71	82	79	74	79	77	73	71	84	86	86	84	89	85	88	84	83	83	89	89	87	89	89	90	88	90	87	89	91	92	90	90	92	91	93	90
	PSI-12	1	1	1	1	1	1	1	1	1	1	74	81	79	78	79	80	82	82	80	79	85	84	84	85	86	82	85	88	83	83	88	87	87	88	88	86	87	87	86	88	88	88	88	88	87	85	87	88
	PSI-13	1	1	1	1	1	1	1	1	1	1	92	89	87	88	89	86	90	91	92	87	99	103	100	99	96	101	96	100	99	98	102	102	99	101	102	102	101	99	99	102	101	104	104	104	103	103	103	103
	PSI-14	1	1	1	1	1	1	1	1	1	1	92	90	90	90	87	91	91	91	90	92	102	107	103	105	103	102	101	106	103	102	107	106	106	106	108	107	107	108	106	106	108	110	109	110	108	108	110	110
	PSI-15	1	1	1	1	1	1	1	1	1	1	74	76	69	75	73	78	76	74	75	79	78	79	80	78	79	79	80	77	79	79	80	80	80	80	80	80	80	80	79	80	80	80	80	80	80	80	80	80
	PSI-16	1	1	1	1	1	1	1	1	1	1	81	78	76	76	77	81	76	78	78	77	91	84	91	86	87	87	89	91	90	83	93	91	90	92	94	92	89	90	90	90	93	91	92	95	93	91	94	93
	PSI-17	1	1	1	1	1	1	1	1	1	1	65	71	68	68	67	67	69	65	66	70	73	72	75	74	73	75	73	73	72	73	76	75	75	75	75	76	74	75	75	76	77	75	75	76	76	74	76	77
	PSI-18	1	1	1	1	1	1	1	1	1	1	78	79	77	79	77	75	74	77	74	76	85	83	85	83	85	87	83	85	85	81	87	86	87	86	87	85	87	86	85	86	87	87	86	86	87	86	87	86
	PSI-19	1	1	1	1	1	1	1	1	1	1	70	67	68	71	67	74	69	70	71	70	74	72	75	73	74	74	74	72	74	73	76	76	75	76	75	76	75	73	76	76	75	75	75	75	76	75	74	76
	PSI-20	1	1	1	1	1	1	1	1	1	1	74	74	76	81	78	79	74	79	73	75	82	86	83	84	83	86	87	83	84	85	89	88	86	89	90	88	89	90	89	87	89	89	88	90	89	87	90	89
	sample-id	depth-1_iter-1	depth-1_iter-2	depth-1_iter-3	depth-1_iter-4	depth-1_iter-5	depth-1_iter-6	depth-1_iter-7	depth-1_iter-8	depth-1_iter-9	depth-1_iter-10	depth-1112_iter-1	depth-1112_iter-2	depth-1112_iter-3	depth-1112_iter-4	depth-1112_iter-5	depth-1112_iter-6	depth-1112_iter-7	depth-1112_iter-8	depth-1112_iter-9	depth-1112_iter-10	depth-2223_iter-1	depth-2223_iter-2	depth-2223_iter-3	depth-2223_iter-4	depth-2223_iter-5	depth-2223_iter-6	depth-2223_iter-7	depth-2223_iter-8	depth-2223_iter-9	depth-2223_iter-10	depth-3334_iter-1	depth-3334_iter-2	depth-3334_iter-3	depth-3334_iter-4	depth-3334_iter-5	depth-3334_iter-6	depth-3334_iter-7	depth-3334_iter-8	depth-3334_iter-9	depth-3334_iter-10	depth-4445_iter-1	depth-4445_iter-2	depth-4445_iter-3	depth-4445_iter-4	depth-4445_iter-5	depth-4445_iter-6	depth-4445_iter-7	depth-4445_iter-8
Average	Flox-F	1	1	1	1	1	1	1	1	1	1	60.4	59.4	59.8	60.1	59.6	59.3	58.2	58.8	60	60	64.8	64.5	64.6	64.6	64.6	63.8	64.8	65	64.9	64.1	66.8	66.6	67.2	66.7	67.6	66.4	66.8	67.3	66.5	67	67.4444	66.5556	66.8889	67.1111	66.5556	66.5556	66.7778	66.5556
	PKO-F	1	1	1	1	1	1	1	1	1	1	44.375	44.625	44.375	43.875	45.25	44.75	43.25	44.5	44.375	44.25	47.375	47.875	47.5	48.125	48	47.375	47.625	47.5	47.5	47.375	45.1667	45.3333	45.1667	45.1667	45	45.1667	45	45	45.1667	45.1667	42.6	42	42.8	42.6	42.6	42.6	42.4	42.6
	Flox-M	1	1	1	1	1	1	1	1	1	1	74.9	73.1	72.7	72.8	72.6	74.2	73	72.9	71.6	73.6	82.6667	82.1111	81.6667	82.8889	81.5556	81.8889	82	82.4444	81.8889	81.5556	85.5556	84.5556	85	84.6667	84.2222	85.3333	84.3333	84.4444	84.6667	85.1111	85.8889	85.6667	85.6667	85.5556	85.7778	86	86	86.1111
	PKO-M	1	1	1	1	1	1	1	1	1	1	77.7	78.4	76.1	78.8	77.3	78.5	78	78.4	77.2	77.6	85.3	85.6	86.2	85.1	85.5	85.8	85.6	85.9	85.2	84	88.7	88	87.2	88.2	88.8	88.2	87.7	87.8	87.2	88	88.9	89.1	88.7	89.4	89.1	88	89.4	89.2
sem	Flox-F	0	0	0	0	0	0	0	0	0	0	3.93616	3.87929	3.51125	3.91422	3.68541	4.10974	3.95474	3.99667	3.86437	4.30504	4.24212	4.41022	4.59275	4.25885	4.42769	4.36603	4.3071	4.29729	4.28551	4.09729	4.67333	4.40757	4.69704	4.74939	4.65045	4.52696	4.489	4.65725	4.3748	4.49691	4.97773	4.6425	4.94076	5.03101	4.95255	4.87625	4.79264	4.84281
	PKO-F	0	0	0	0	0	0	0	0	0	0	7.86252	7.97751	7.89425	8.20374	8.27809	8.01728	7.95467	8.22453	7.93486	7.7776	8.32367	8.04327	8.15256	7.88633	7.78965	7.97975	7.93036	8.03341	8.19407	8.13708	7.54128	7.83794	7.22986	7.56114	7.46659	7.64989	7.2904	7.61906	7.702	7.57435	7.90807	7.85414	8.05217	7.90807	7.90807	8.09552	8.14171	8.1225
	Flox-M	0	0	0	0	0	0	0	0	0	0	5.03863	4.82919	4.69053	4.58694	4.61928	4.85524	4.81894	4.64148	4.73803	4.7098	4.87596	5.02107	4.95227	4.91031	4.7883	4.71021	4.93204	4.99027	5.00611	4.6398	5.31063	5.10174	5.20096	5.21296	5.14728	5.21776	4.91426	5.26334	5.18411	5.31847	5.25938	5.24643	5.3619	5.22521	5.43318	5.35724	5.28678	5.41859
	PKO-M	0	0	0	0	0	0	0	0	0	0	2.75298	2.27156	2.42418	2.1746	2.28059	2.12525	2.43128	2.59144	2.59401	2.28133	3.0625	3.63073	2.9844	3.19183	2.92214	3.00666	2.78169	3.47195	3.12623	2.98142	3.21818	3.18329	3.07607	3.14749	3.38887	3.23454	3.26956	3.32599	3.07607	3.1305	3.25047	3.58531	3.52467	3.58763	3.34813	3.47371	3.59073	3.42799
TTEST	PKO vs Flox F	#DIV/0!	#DIV/0!	#DIV/0!	#DIV/0!	#DIV/0!	#DIV/0!	#DIV/0!	#DIV/0!	#DIV/0!	#DIV/0!	0.0971123	0.126003	0.105302	0.104156	0.145133	0.135672	0.122149	0.148175	0.106307	0.103771	0.0901741	0.0971254	0.0942161	0.0932886	0.0901328	0.0982518	0.0835168	0.0813144	0.0872704	0.0948998	0.0603084	0.0702797	0.0496557	0.0621217	0.0500795	0.0662836	0.0520921	0.056016	0.065933	0.0584758	0.0682484	0.0684545	0.0786779	0.0713131	0.0761526	0.0809248	0.0778518	0.0815472
	PKO vs Flox M	#DIV/0!	#DIV/0!	#DIV/0!	#DIV/0!	#DIV/0!	#DIV/0!	#DIV/0!	#DIV/0!	#DIV/0!	#DIV/0!	0.633372	0.339064	0.530409	0.25863	0.378023	0.432569	0.370766	0.318245	0.317503	0.458308	0.666952	0.595012	0.464477	0.721776	0.510718	0.511928	0.552573	0.59208	0.59832	0.676327	0.634437	0.590752	0.732095	0.586438	0.486326	0.660576	0.591432	0.612487	0.692924	0.660373	0.647112	0.610584	0.65601	0.567954	0.62486	0.767511	0.616101	0.650378
	Flox-M vs Flox-F	#DIV/0!	#DIV/0!	#DIV/0!	#DIV/0!	#DIV/0!	#DIV/0!	#DIV/0!	#DIV/0!	#DIV/0!	#DIV/0!	0.0366607	0.0408004	0.0420725	0.0498562	0.0417996	0.0311963	0.0293842	0.0337751	0.0746143	0.0472131	0.0163928	0.021076	0.0255966	0.0148844	0.0221924	0.0143975	0.021477	0.0206766	0.0238019	0.0145834	0.0204064	0.0200765	0.025158	0.024708	0.033244	0.0171978	0.0208206	0.0307793	0.0196877	0.0228972	0.0280328	0.0199871	0.0266154	0.028237	0.0247286	0.0216636	0.0212776	0.0214304
	PKO-M vs PKO-F	#DIV/0!	#DIV/0!	#DIV/0!	#DIV/0!	#DIV/0!	#DIV/0!	#DIV/0!	#DIV/0!	#DIV/0!	#DIV/0!	0.00331415	0.00344618	0.00457842	0.00337817	0.00568113	0.00359948	0.00283901	0.00395546	0.00385491	0.00318782	0.00211717	0.00169047	0.00163692	0.00172815	0.00148547	0.0014811	0.00156779	0.00150066	0.00197564	0.00228596	0.00284603	0.00391658	0.00274882	0.00309952	0.00252817	0.00326159	0.00256695	0.00323178	0.0038969	0.00321294	0.00746838	0.00642361	0.00808341	0.0068102	0.00723857	0.00871055	0.00765161	0.00800769
[truncated: 55 more columns]

## Sheet: Appendix Figure S3A (FP)
	faith pd
	sample-id	depth-1_iter-1	depth-1_iter-2	depth-1_iter-3	depth-1_iter-4	depth-1_iter-5	depth-1_iter-6	depth-1_iter-7	depth-1_iter-8	depth-1_iter-9	depth-1_iter-10	depth-1112_iter-1	depth-1112_iter-2	depth-1112_iter-3	depth-1112_iter-4	depth-1112_iter-5	depth-1112_iter-6	depth-1112_iter-7	depth-1112_iter-8	depth-1112_iter-9	depth-1112_iter-10	depth-2223_iter-1	depth-2223_iter-2	depth-2223_iter-3	depth-2223_iter-4	depth-2223_iter-5	depth-2223_iter-6	depth-2223_iter-7	depth-2223_iter-8	depth-2223_iter-9	depth-2223_iter-10	depth-3334_iter-1	depth-3334_iter-2	depth-3334_iter-3	depth-3334_iter-4	depth-3334_iter-5	depth-3334_iter-6	depth-3334_iter-7	depth-3334_iter-8	depth-3334_iter-9	depth-3334_iter-10	depth-4445_iter-1	depth-4445_iter-2	depth-4445_iter-3	depth-4445_iter-4	depth-4445_iter-5	depth-4445_iter-6	depth-4445_iter-7	depth-4445_iter-8
	PSI-21	1.58661	1.58661	1.70515	1.58661	1.74913	1.69658	1.58661	1.72662	1.84908	1.58661	5.88137	5.85819	5.84289	5.65248	5.83749	5.62082	5.92639	5.86399	5.4911	5.71678	5.99319	5.80277	5.74736	5.99319	5.92348	5.99319	5.99319	5.99319	5.96736	5.96736	5.99319	5.99319	5.99319	5.96736	5.99319	5.99319	5.99319	5.99319	5.99319	5.9072	5.99319	5.99319	5.99319	5.99319	5.99319	5.92348	5.99319	5.99319
	PSI-22	1.72662	1.74913	1.58661	1.72662	1.58661	1.58661	1.72662	1.74913	1.741	1.58661	5.59529	5.24993	5.46623	5.68034	6.0554	5.32161	5.8027	5.75406	5.8005	5.32995	5.77578	5.95307	5.8041	6.3526	5.75667	5.72377	5.75627	5.81967	6.17708	5.96934	6.02092	6.21682	6.13586	6.20764	6.42718	6.08094	5.92219	6.29744	6.28233	6.46299	6.46299	6.4311	6.27842	6.39539	6.14681	6.11286	6.29744	6.17458
	PSI-23	1.84908	1.74913	1.74913	1.74913	1.74913	1.74913	1.70656	1.74913	1.70656	1.74913	5.4724	5.27972	5.59961	5.59722	5.36789	5.45597	5.27499	5.36274	5.35363	4.96158	5.73591	5.491	5.56318	5.70829	5.76414	5.4318	5.67821	5.67797	5.83635	5.85998	5.94588	5.9724	6.04335	5.75532	5.94839	5.66476	5.9342	5.97403	5.75901	5.72906	5.93609	6.03853	6.0236	6.00154	6.05515	6.03486	5.83635	6.05343
	PSI-24	1.741	1.74913	1.74913	1.84908	1.74913	1.75478	1.86966	1.49576	1.45922	1.70656	6.09122	5.68923	5.79619	5.79699	5.9617	6.03717	5.96877	5.35847	5.8994	6.28545	6.10206	6.14746	6.2039	5.87617	6.31512	5.89056	6.1767	6.32063	6.05185	6.10683	6.44796	6.44796	6.28361	6.08864	6.44796	6.17669	6.28361	6.22447	6.28361	6.22526	6.44796	6.21542	6.44796	6.43788	6.44796	6.44796	6.44796	6.28361
	PSI-25	1.72662	1.69483	1.72662	1.72662	1.41675	1.77614	1.74913	1.74913	1.741	1.74913	6.39563	6.31762	6.34071	6.46133	6.37561	6.33911	6.4851	6.23326	6.36003	6.57407	6.73544	6.41351	6.40199	6.66203	6.66385	6.73544	6.39715	6.64749	6.72339	6.73544	6.73544	6.73544	6.66203	6.73544	6.73544	6.73544	6.73544	6.57407	6.73544	6.73544	6.73544	6.73544	6.73544	6.73544	6.73544	6.73544	6.73544	6.73544
	PSI-26	1.81798	1.74913	1.70515	1.74913	1.77738	1.70656	1.77614	1.84908	1.84531	1.84819	7.65077	6.95229	6.8686	7.03763	7.1482	7.2027	7.63401	7.48545	7.12209	7.7154	7.53768	7.7174	7.35265	7.83527	7.44818	7.76185	7.5835	7.25831	7.44736	7.83527	7.78944	7.58349	7.83527	7.83527	7.83527	7.79653	7.83527	7.83527	7.83527	7.83527
	PSI-27	1.58661	1.76719	1.5624	1.42051	1.75231	1.74913	1.58661	1.58661	1.58661	1.58661	7.62452	7.09219	7.03664	6.90664	7.66449	7.27757	7.33055	7.50249	7.03122	7.13305	7.64632	7.76752	7.98399	8.30518	8.18348	7.89352	7.85296	7.93641	8.01449	7.38963	8.31743	8.28288	8.53594	8.38501	8.41851	8.28644	8.47628	8.45488	7.85177	7.97671	8.59103	8.03383	8.53594	8.59103	8.30456	8.2582	8.55749	8.40436
	PSI-28	1.84531	1.65451	1.73676	1.78122	1.58661	1.58661	1.42051	1.76304	1.58661	1.78122	7.4582	7.25302	7.35256	8.19079	7.02754	7.56327	7.04581	7.11296	7.76016	7.8037	8.03717	8.22697	7.99628	7.82086	8.17214	8.23675	7.95867	8.22057	7.65215	7.92377	8.38005	8.35608	8.40726	8.45413	8.66669	8.46133	8.1167	8.46408	8.23005	8.63316	8.73062	8.67219	8.70733	8.73062	8.71181	8.55222	8.49889	8.69708
	PSI-29	1.81798	1.83358	1.70656	1.81798	1.81882	1.81882	1.53281	1.81798	1.81798	1.81798	6.96954	6.40345	7.05139	6.73045	6.91696	6.71222	6.35351	7.04643	6.75527	6.97102	7.09482	7.28477	7.1359	6.98021	7.00949	7.22742	7.13932	7.00949	7.16311	6.88917	7.00411	7.13701	7.30158	7.28477	7.12251	7.33512	7.17175	7.33512	7.17175	7.33512	7.33512	7.33512	7.30158	7.19267	7.17175	7.33512	7.33512	7.30158
	PSI-30	1.69278	1.81798	1.81798	1.58661	1.78468	1.82258	1.51958	1.82258	1.72662	1.36005	7.3257	7.17228	6.81766	7.06067	7.32952	6.93582	6.82571	6.86577	7.22796	7.47271	7.77728	7.50397	7.73605	7.29883	7.51577	7.73605	7.74497	7.67053	7.69447	7.67053	7.77728	7.77728	7.77728	7.77728	7.77728	7.77728	7.71478	7.71478	7.77728	7.77728	7.77728	7.77728	7.77728	7.77728	7.77728	7.70841	7.77728	7.77728
	PSI-32	1.68022	1.74913	1.74913	1.74913	1.74913	1.74913	1.74913	1.70515	1.74913	1.70515	7.02093	7.23475	7.57119	7.57644	7.35555	6.79124	6.85068	7.6941	6.93571	7.21934	7.81016	7.85773	7.85773	7.85773	7.85773	7.60856	7.83505	7.85773	7.61977	7.85773	7.85773	7.85773	7.85773	7.85773	7.85773	7.85773	7.85773	7.85773	7.85773	7.85773
	PSI-33	1.72662	1.69278	1.74913	1.72662	1.74913	1.4769	1.72662	1.74913	1.72662	1.73723	4.17396	4.23052	3.88555	4.29851	4.19127	4.33821	4.13353	4.12504	3.9653	4.20995	4.60816	4.34506	4.52423	4.95682	4.69727	4.66474	4.73889	4.57311	4.34408	4.55864	4.85007	4.76984	4.86947	4.81737	4.86947	4.8023	4.86947	4.78143	4.67876	4.94735	4.86947	4.87783	4.86947	4.86947	4.99709	4.78379	4.69736	4.99632
	PSI-34	1.74913	1.70656	1.70656	1.70656	1.72662	1.74913	1.72662	1.74913	1.74913	1.70656	5.60537	5.30238	5.43265	5.45351	5.56034	5.62318	5.43944	5.49191	5.50085	5.3947	5.65603	5.75559	5.60537	5.76568	5.68411	5.75559	5.66999	5.76568	5.76568	5.6224	5.76568	5.76568	5.76568	5.76568	5.76568	5.75559	5.76568	5.76568	5.76568	5.76568	5.76568	5.76568	5.76568	5.76568	5.76568	5.76568	5.76568	5.76568
	PSI-35	1.70656	1.70656	1.58661	1.74854	1.4769	1.70656	1.74913	1.58661	1.74913	1.74913	3.98635	3.96247	3.8072	3.79447	4.00508	3.96247	3.85942	3.88534	3.79861	4.03328	4.04654	4.14489	3.95367	4.14489	4.14489	4.14489	4.00793	4.06167	4.14489	4.14489	4.14489	4.10895	4.14489	4.10895	4.10895	4.14489	4.14489	4.10895	4.14489	4.10895	4.14489	4.14489	4.14489	4.14489	4.14489	4.14489	4.14489	4.08469
	PSI-36	1.4769	1.58661	1.58661	1.74913	1.69278	1.74913	1.49044	1.7592	1.58661	1.4769	5.0478	5.13385	5.25945	4.92221	5.20633	5.25945	5.25945	4.78834	5.13385	5.10813	5.25945	5.25945	5.25945	5.13385	5.25945	5.25945	5.25945	5.25945	5.25945	5.25945
	PSI-37	1.84819	1.78617	1.52883	1.78122	1.78617	1.74854	1.82258	1.74913	1.74913	1.52883	6.15323	6.30503	6.16125	5.94558	6.76008	5.82196	6.36546	6.30991	6.69277	6.34396	6.83891	6.40914	6.76855	6.50988	6.651	6.72806	6.44653	6.70195	6.57517	6.74153	6.80624	6.9281	6.81439	6.80624	6.7727	6.8664	6.70009	6.85588	6.9012	6.80573	6.87481	6.78964	6.9281	6.89655	6.87481	6.9281	6.9281	6.9281
	PSI-38	1.44235	1.39637	1.44629	1.41781	1.4374	1.41278	1.74913	1.70656	1.81882	1.741	7.10774	6.95515	7.10774	6.99259	7.07457	7.10774	6.95515	7.10774	7.0762	6.93634	7.10774	7.10774	7.10774	7.10774	7.10774	7.10774	7.10774	7.10774	7.10774	7.10774
	PSI-39	1.70656	1.70656	1.70656	1.74913	1.70278	1.70656	1.72662	1.72662	1.4769	1.74913	4.42014	4.40568	4.37698	3.96251	3.79069	4.14577	4.11626	4.37624	4.42399	4.35387	4.34737	4.49329	4.42136	4.4799	4.537	4.36427	4.537	4.41157	4.02733	4.39147	4.537	4.47303	4.537	4.537	4.47303	4.5051	4.48532	4.48532	4.537	4.48532	4.537	4.537	4.537	4.537	4.537	4.537	4.537	4.537
	PSI-1	1.74913	1.76719	1.39637	1.73662	1.76323	1.84819	1.39637	1.76323	1.58407	1.741	5.96265	5.62462	5.66517	5.90994	5.78205	5.75696	5.78082	5.86099	5.719	6.00109	6.17867	6.17867	6.03726	5.97869	6.11085	6.03726	6.08079	6.1201	6.1201	6.12854	6.17867	6.17867	6.17867	6.17867	6.17867	6.17867	6.17867	6.11697	6.17867	5.96007	6.17867	6.17867	6.17867	6.17867	6.17867	6.17867	6.17867	6.17867
	PSI-10	1.84531	1.77614	1.80851	1.74913	1.74913	1.73633	1.84531	1.44898	1.70656	1.83358	8.77912	8.47317	7.1027	8.22218	6.57919	6.73451	8.86784	6.67522	8.80443	6.40684	7.50838	7.22616	7.57432	7.49055	7.34299	7.6002	8.83416	7.38534	7.33029	9.24381	9.50961	7.66823	9.45455	9.12974	9.36348	9.57058	9.57058	9.57058	9.57058	9.57058	9.57058	9.57058	9.57058	9.45739	9.45739	9.45739	9.57058	9.57058
	PSI-2	1.69658	1.76426	1.52895	1.69658	1.85475	1.84531	1.42051	1.85092	1.7723	1.73281	7.0825	6.47001	6.88305	6.59969	6.35454	6.92451	6.43353	6.5712	6.09288	6.61146	7.20855	7.19922	6.84882	7.24626	7.11272	7.20598	7.15103	7.06249	6.65244	6.97028	7.46462	7.348	7.17326	7.41433	7.19186	7.50251	7.32777	7.35106	6.98265	6.94535	7.54447	7.46462	7.54447	7.39936	7.32673	7.54447	7.54447	7.18431
	PSI-3	1.74913	1.85473	1.70656	1.52883	1.73662	1.74913	1.36431	1.77997	1.50638	1.70656	7.25512	6.92104	7.32228	6.73637	7.20885	7.20223	6.53619	6.91464	7.20515	7.03163	7.84898	7.99554	7.58673	8.03003	7.3909	7.37958	7.726	7.54042	7.90527	8.07301	8.26786	8.19927	8.60936	7.9535	8.56776	8.58173	8.05849	8.16024	8.26786	8.66055	8.12191	8.37498	8.57643	7.77848	8.66417	8.67697	8.54914	8.35008
	PSI-4	1.36431	1.73662	1.74913	1.74913	1.77738	1.84442	1.72662	1.74913	1.47511	1.84531	6.0332	6.06674	6.06674	5.95854	6.06674	6.0332	5.93946	5.82431	5.91044	6.01733
	PSI-5	1.8381	1.74913	1.78543	1.81882	1.84819	1.73784	1.81882	1.78543	1.74913	1.42289	8.73947	8.64712	7.96504	8.13473	8.06059	8.2265	8.33141	8.29439	8.29155	8.42591	8.8204	9.05812	8.8519	8.6155	8.65556	8.51816	8.85971	9.19578	8.75814	8.78035	9.29014	8.87038	9.38595	9.22477	8.69665	9.13648	9.02848	9.17874	9.22137	9.07929	9.34272	9.26546	9.34272	9.34272	9.40212	9.32635	8.88263	9.31232
	PSI-6	1.84531	1.69658	1.56653	1.73662	1.73662	1.69283	1.73662	1.56653	1.73662	1.74854	7.5522	7.17413	7.18412	7.2013	7.6464	7.53943	7.56376	7.64291	7.64868	7.65542	7.90648	7.81577	7.8847	8.19852	7.98029	7.72024	7.81862	7.84548	7.94594	7.80797	8.1654	8.04628	8.10889	8.13591	8.13363	8.09112	7.85263	7.91731	8.10294	8.13363	8.1616	8.19852	7.89524	8.19852	8.10889	8.19852	8.19852	8.19852
	PSI-7	1.81882	1.86966	1.74913	1.84908	1.78099	1.85475	1.41688	1.80851	1.81882	1.42051	9.08031	8.83363	8.86679	9.11452	8.78719	9.21015	8.87368	8.94498	8.43185	8.70873	9.42748	9.46762	9.27249	9.36238	9.44112	9.37012	9.18306	9.39369	9.44536	9.26228	9.58865	9.6007	9.43693	9.6007	9.44811	9.56317	9.41058	9.54628	9.55733	9.58952	9.55746	9.6007	9.6007	9.6007	9.6007	9.6007	9.6007	9.6007
	PSI-8	1.78122	1.81882	1.49044	1.74053	1.70656	1.74913	1.84819	1.72662	1.74913	1.58284	7.26154	7.08383	6.89309	7.07267	7.01672	7.18839	7.02649	7.14105	6.95837	6.88815	7.63624	7.29025	7.15702	7.51821	7.46492	7.43156	7.63624	7.50834	7.34269	7.51821	7.63624	7.63624	7.63624	7.63624	7.51821	7.63624	7.63624	7.36971	7.63624	7.63624	7.63624	7.51821	7.63624	7.63624	7.63624	7.63624	7.63624	7.63624
	PSI-9	1.78122	1.58661	1.77703	1.70656	1.81882	1.84908	1.70656	1.74913	1.58661	1.58661	8.55267	8.52109	8.75598	8.11967	8.31027	8.09325	8.67696	8.50694	8.24393	8.46371	8.57922	8.82977	9.09181	8.72444	8.74184	8.99573	8.9206	8.83592	8.85584	8.94349	9.18706	9.0991	9.15208	9.11586	9.18706	9.18706	9.02239	9.0991	9.15208	9.18706	9.18706	9.18706	8.97945	9.15208	9.18706	9.15208	9.18706	9.02239
	PSI-11	1.70278	1.70278	1.74913	1.49044	1.8381	1.58661	1.72662	1.77819	1.74913	1.49044	7.20061	7.40318	7.28715	7.70739	7.42642	6.91464	7.66858	7.68512	6.84967	6.71997	7.88965	7.94531	7.91153	8.03572	8.2511	8.13771	8.20744	8.00842	7.80497	7.78962	8.51536	8.4976	8.02505	8.3657	8.31398	8.39613	8.31886	8.61263	7.94181	8.47324	8.58799	8.45205	8.53749	8.56502	8.58979	8.64843	8.70295	8.3946
	PSI-12	1.73401	1.74854	1.58661	1.85856	1.75861	1.81798	1.40773	1.75861	1.58661	1.4769	6.37187	6.97163	6.42167	6.70105	6.43218	6.54375	6.90888	6.91119	6.67254	6.59629	7.11436	6.85766	7.03693	7.00526	7.23279	6.99914	7.06117	7.35425	6.97693	6.72622	7.35425	7.25702	7.33531	7.35425	7.35425	7.23809	7.33531	7.12672	7.10779	7.35425	7.35425	7.35425	7.35425	7.35425	7.25702	7.01057	7.33531	7.35425
	PSI-13	1.74913	1.42051	1.52883	1.74913	1.77551	1.72662	1.84531	1.44235	1.72662	1.74913	8.20126	9.67974	9.73192	9.81309	9.93016	7.44639	9.75099	10.0283	10.1252	9.7903	8.1829	10.8494	10.7774	10.6541	10.0219	10.404	8.38014	10.1182	10.6761	10.5257	10.356	10.356	10.166	10.4015	10.8743	10.7589	10.5066	8.65387	10.561	10.7274	10.7263	10.9104	10.9104	10.9104	10.8494	10.8717	10.8717	10.8812
	PSI-14	1.74913	1.36431	1.70656	1.74913	1.74913	1.74913	1.70656	1.72662	1.6987	1.72662	8.78252	8.76465	8.98041	8.77633	8.42736	8.64957	8.95893	8.9042	8.65194	8.86357	9.43268	9.89017	9.45651	9.59784	9.48379	9.6199	9.48471	10.0313	9.79266	9.57979	9.88969	10.0528	9.56475	9.98674	9.91352	9.87793	9.9319	10.0452	9.8541	9.89096	9.88842	10.1734	10.137	10.1734	9.74218	9.91352	10.1734	10.1734
	PSI-15	1.74913	1.84819	1.75861	1.36431	1.84908	1.85475	1.78543	1.74854	1.52883	1.69283	7.34959	7.37566	6.93459	7.40018	7.31048	7.52931	7.49489	7.31715	7.45555	7.65143	7.62278	7.65143	7.72	7.54276	7.61615	7.61615	7.72	7.60295	7.68127	7.71004	7.72	7.72	7.72	7.72	7.72	7.72	7.72	7.72	7.5674	7.72	7.72	7.72	7.72	7.72	7.72	7.72	7.72	7.72
	PSI-16	1.84531	1.72662	1.50638	1.76323	1.70656	1.36431	1.73662	1.73281	1.75477	1.74956	7.03429	8.80889	7.08907	6.77295	6.98988	7.16456	6.95333	9.06464	8.88335	6.74777	9.54697	7.17129	9.37693	9.23326	9.09418	7.38186	9.50346	9.44496	7.37782	7.09489	7.57286	9.38782	7.46895	7.57286	9.6087	7.8074	7.34706	9.42764	7.5692	9.25355	7.77838	7.52337	9.43592	9.65608	7.59787	7.61256	9.4752	7.85042
	PSI-17	1.85322	1.82258	1.58661	1.42051	1.82258	1.74913	1.50638	1.74913	1.84531	1.73676	6.48299	6.77942	6.68169	6.54609	6.47464	6.3547	6.62959	6.25147	6.52735	6.8278	6.95689	6.73208	7.23103	7.03878	6.91395	7.04688	6.95205	6.94312	6.85838	6.8592	7.16113	7.20159	6.99886	7.13313	7.26491	7.09321	6.8353	6.99886	7.20234	7.29669	7.32469	7.04896	6.99886	7.29669	7.29669	6.91816	7.23034	7.32469
	PSI-18	1.74913	1.74913	1.75861	1.74913	1.85005	1.82258	1.4769	1.82258	1.77722	1.74913	7.40995	7.25193	7.34653	7.40045	7.10317	7.07324	7.14104	7.44968	7.19209	7.35768	7.78682	7.68205	7.75799	7.68268	7.81616	7.89187	7.73259	7.78706	7.74716	7.52917	7.89187	7.80224	7.89187	7.85849	7.89187	7.74	7.89187	7.80224	7.80506	7.83017	7.89187	7.89187	7.86362	7.84931	7.89187	7.81507	7.89187	7.84762
	PSI-19	1.7706	1.74913	1.75861	1.78233	1.74913	1.74913	1.85581	1.75861	1.84819	1.81882	5.90812	5.61556	5.51194	6.00451	5.85207	6.4011	5.71128	5.90882	6.26721	5.90852	6.15731	6.23485	6.39303	6.2434	6.22987	6.26619	6.2523	5.98364	6.17585	6.18248	6.46329	6.46329	6.32087	6.46329	6.39303	6.46329	6.32087	6.22808	6.46329	6.46329	6.29972	6.32087	6.32087	6.29972	6.46329	6.29972	6.15731	6.46329
	PSI-20	1.84908	1.74913	1.39637	1.74913	1.44235	1.72662	1.76207	1.42051	1.70656	1.74913	6.95631	6.75294	6.63488	7.30686	6.72325	7.09523	6.9751	6.92544	7.06774	6.65	7.06522	7.43242	7.19321	7.2966	6.8958	7.52249	7.31012	7.07188	7.48413	7.38411	7.55287	7.50742	7.14838	7.64198	7.68301	7.6094	7.63756	7.68301	7.65502	7.46859	7.64575	7.62793	7.63756	7.68301	7.64575	7.50706	7.68301	7.62278
	sample-id	depth-1_iter-1	depth-1_iter-2	depth-1_iter-3	depth-1_iter-4	depth-1_iter-5	depth-1_iter-6	depth-1_iter-7	depth-1_iter-8	depth-1_iter-9	depth-1_iter-10	depth-1112_iter-1	depth-1112_iter-2	depth-1112_iter-3	depth-1112_iter-4	depth-1112_iter-5	depth-1112_iter-6	depth-1112_iter-7	depth-1112_iter-8	depth-1112_iter-9	depth-1112_iter-10	depth-2223_iter-1	depth-2223_iter-2	depth-2223_iter-3	depth-2223_iter-4	depth-2223_iter-5	depth-2223_iter-6	depth-2223_iter-7	depth-2223_iter-8	depth-2223_iter-9	depth-2223_iter-10	depth-3334_iter-1	depth-3334_iter-2	depth-3334_iter-3	depth-3334_iter-4	depth-3334_iter-5	depth-3334_iter-6	depth-3334_iter-7	depth-3334_iter-8	depth-3334_iter-9	depth-3334_iter-10	depth-4445_iter-1	depth-4445_iter-2	depth-4445_iter-3	depth-4445_iter-4	depth-4445_iter-5	depth-4445_iter-6	depth-4445_iter-7	depth-4445_iter-8
Average	Flox-F	1.73906	1.73512	1.70455	1.69935	1.69706	1.72469	1.64742	1.73091	1.706	1.67721	6.64646	6.32679	6.41725	6.51145	6.56848	6.44662	6.46475	6.45856	6.48014	6.59637	6.84357	6.83084	6.79254	6.88326	6.87523	6.86303	6.82809	6.85542	6.87276	6.83473	7.04117	7.05025	7.09754	7.04909	7.13724	7.03077	7.01834	7.08673	6.99197	7.06175	7.11219	7.02579	7.08897	7.095	7.03822	7.01206	7.05324	7.04673
	PKO-F	1.66707	1.66634	1.63246	1.70352	1.66511	1.66234	1.71753	1.71644	1.70068	1.67424	5.43944	5.44123	5.45025	5.36823	5.49299	5.38125	5.37242	5.47233	5.44091	5.44995	5.70929	5.67161	5.68726	5.74456	5.7424	5.70416	5.70032	5.71736	5.60551	5.71048	5.66027	5.65055	5.66486	5.64882	5.64126	5.65533	5.6372	5.6425	5.64754	5.66179	5.23837	5.22301	5.24902	5.24272	5.26389	5.23189	5.2146	5.26236
	Flox-M	1.74691	1.76197	1.65581	1.73119	1.77723	1.7907	1.62802	1.72285	1.66847	1.66206	7.62988	7.38154	7.27049	7.30696	7.18125	7.29091	7.40301	7.23766	7.33063	7.22103	7.9016	7.89568	7.81167	7.90718	7.80458	7.80654	8.02336	7.8764	7.81734	8.08088	8.36536	8.07187	8.34844	8.26552	8.25394	8.38306	8.23176	8.25667	8.29664	8.30692	8.36675	8.3732	8.36939	8.30491	8.39578	8.41904	8.372	8.33931
	PKO-M	1.77515	1.68809	1.63363	1.66759	1.75411	1.71469	1.68094	1.69379	1.72219	1.69393	7.16975	7.54036	7.26198	7.44289	7.26696	7.11725	7.41926	7.6446	7.56927	7.31133	7.77556	7.84467	8.08545	8.03304	7.95557	7.88861	7.8604	8.03458	7.85753	7.73812	8.04773	8.22458	7.86401	8.0498	8.30176	8.07043	7.98454	8.02983	7.9727	8.24781	8.12174	8.10231	8.2916	8.35079	8.10539	8.03168	8.32411	8.16323
sem	Flox-F	0.0306928	0.0232259	0.0241489	0.0412049	0.0398763	0.0263396	0.0440242	0.034659	0.0400971	0.0467012	0.271413	0.245806	0.219065	0.266254	0.237885	0.256625	0.2354	0.266574	0.259273	0.317165	0.281614	0.307958	0.303134	0.288808	0.296273	0.328579	0.290877	0.287025	0.259803	0.262204	0.303842	0.288302	0.315175	0.325501	0.311643	0.325251	0.308322	0.313557	0.283259	0.312077	0.334258	0.306652	0.330915	0.332577	0.32136	0.313397	0.327863	0.329809
	PKO-F	0.0487416	0.0435084	0.0395982	0.0415071	0.0466779	0.0482935	0.0342912	0.0199188	0.0394394	0.0382026	0.43766	0.445082	0.501564	0.493735	0.508305	0.419688	0.445125	0.505607	0.472121	0.443307	0.4943	0.482581	0.500858	0.464099	0.472424	0.465844	0.471166	0.490107	0.493075	0.488344	0.509111	0.525732	0.508806	0.513109	0.512757	0.516223	0.505476	0.520264	0.522024	0.511062	0.386479	0.375039	0.393557	0.389361	0.383185	0.396363	0.399638	0.395753
	Flox-M	0.0452309	0.0257119	0.0463716	0.0268991	0.0156585	0.0198519	0.0641718	0.0384976	0.0380028	0.0484438	0.356185	0.368036	0.3265	0.335201	0.318277	0.327641	0.386233	0.342765	0.358144	0.325171	0.302248	0.334648	0.344079	0.313607	0.31935	0.320728	0.322521	0.339137	0.341658	0.343105	0.36246	0.326112	0.36831	0.349328	0.350229	0.35941	0.353601	0.375149	0.378912	0.396541	0.363867	0.367457	0.363377	0.368756	0.370934	0.359637	0.353017	0.371435
	PKO-M	0.0170427	0.0512816	0.0412862	0.0547503	0.0379986	0.0453306	0.0502972	0.0445569	0.032048	0.0363998	0.269153	0.380665	0.390117	0.355283	0.368062	0.21331	0.367702	0.414201	0.39358	0.372532	0.338577	0.45599	0.428887	0.433489	0.392033	0.394171	0.335283	0.439103	0.430846	0.421176	0.384697	0.412919	0.369935	0.391045	0.440071	0.412919	0.413391	0.367237	0.398827	0.419766	0.411301	0.445851	0.459527	0.459827	0.410645	0.445528	0.462006	0.427074
TTEST	PKO vs Flox F	0.234869	0.190982	0.146334	0.94411	0.610542	0.281059	0.227269	0.722899	0.92589	0.961374	0.0370724	0.109123	0.1088	0.0664615	0.0842336	0.051338	0.0532697	0.112942	0.0796888	0.0550341	0.070756	0.0651785	0.0837969	0.0591699	0.06471	0.0627442	0.0643677	0.0690892	0.0444741	0.0676537	0.07162	0.0741248	0.0641998	0.0717944	0.0565301	0.0772784	0.0704693	0.0666541	0.0818714	0.069921	0.0141555	0.0143798	0.016541	0.0153797	0.0172615	0.019312	0.0175981	0.0193977
	PKO vs Flox M	0.570318	0.219824	0.725167	0.316001	0.584107	0.149782	0.524935	0.627853	0.294511	0.605879	0.317357	0.767653	0.986842	0.783977	0.862193	0.663051	0.976031	0.459246	0.659226	0.857169	0.789567	0.930562	0.632254	0.820284	0.773691	0.876295	0.737089	0.783405	0.943796	0.54521	0.565711	0.779724	0.379106	0.69296	0.934631	0.584201	0.662546	0.679603	0.573568	0.921687	0.668568	0.652323	0.898085	0.940158	0.615151	0.516822	0.936618	0.764881
	Flox-M vs Flox-F	0.887585	0.448529	0.367515	0.527092	0.0864602	0.0618564	0.806282	0.878099	0.505636	0.824471	0.0424122	0.0301663	0.0456645	0.0804005	0.141815	0.0584333	0.0558246	0.0906077	0.0719438	0.185961	0.0238955	0.0367419	0.0465488	0.0327175	0.0542998	0.0617119	0.0165552	0.0408494	0.0505246	0.0137793	0.0155438	0.0367522	0.0236916	0.0245372	0.0343147	0.0153338	0.0232541	0.0342769	0.0178653	0.0303918	0.0285127	0.0170803	0.0251771	0.0346137	0.0186376	0.0130642	0.0195292	0.025391
	PKO-M vs PKO-F	0.0668382	0.750555	0.983995	0.608364	0.160748	0.441324	0.556689	0.650725	0.678319	0.714079	0.00561561	0.00275879	0.0127919	0.00449052	0.0139322	0.00384317	0.00306476	0.00482622	0.00359786	0.00592298	0.0043635	0.00495905	0.00247516	0.00250789	0.00270533	0.002806	0.00242266	0.00304331	0.00365785	0.00673825	0.00758148	0.00607064	0.0114631	0.00770291	0.00457267	0.00792235	0.00838094	0.0083159	0.0100498	0.00514631	0.00126033	0.00113623	0.00105797	0.000851121	0.00131745	0.00189189	0.000999894	0.0014299
[truncated: 55 more columns]

## Sheet: Appendix Figure S3A (S)
	shannon
	sample-id	depth-1_iter-1	depth-1_iter-2	depth-1_iter-3	depth-1_iter-4	depth-1_iter-5	depth-1_iter-6	depth-1_iter-7	depth-1_iter-8	depth-1_iter-9	depth-1_iter-10	depth-1112_iter-1	depth-1112_iter-2	depth-1112_iter-3	depth-1112_iter-4	depth-1112_iter-5	depth-1112_iter-6	depth-1112_iter-7	depth-1112_iter-8	depth-1112_iter-9	depth-1112_iter-10	depth-2223_iter-1	depth-2223_iter-2	depth-2223_iter-3	depth-2223_iter-4	depth-2223_iter-5	depth-2223_iter-6	depth-2223_iter-7	depth-2223_iter-8	depth-2223_iter-9	depth-2223_iter-10	depth-3334_iter-1	depth-3334_iter-2	depth-3334_iter-3	depth-3334_iter-4	depth-3334_iter-5	depth-3334_iter-6	depth-3334_iter-7	depth-3334_iter-8	depth-3334_iter-9	depth-3334_iter-10	depth-4445_iter-1	depth-4445_iter-2	depth-4445_iter-3	depth-4445_iter-4	depth-4445_iter-5	depth-4445_iter-6	depth-4445_iter-7	depth-4445_iter-8
	PSI-21	0	0	0	0	0	0	0	0	0	0	3.75678	3.85464	3.82718	3.80964	3.86024	3.71089	3.78258	3.81414	3.74478	3.75754	3.84864	3.80767	3.83915	3.83257	3.85019	3.77012	3.86431	3.84589	3.85088	3.85852	3.84567	3.83829	3.85064	3.83122	3.85728	3.79686	3.85207	3.84665	3.85984	3.84903	3.83037	3.88456	3.85872	3.8443	3.84342	3.82975	3.8402	3.83129
	PSI-22	0	0	0	0	0	0	0	0	0	0	3.45281	3.53661	3.58357	3.5292	3.56286	3.51779	3.50922	3.48006	3.51044	3.43474	3.45582	3.50097	3.49009	3.54922	3.57076	3.5378	3.54829	3.57333	3.5389	3.50898	3.56057	3.52038	3.527	3.55992	3.57963	3.58134	3.57812	3.56882	3.58856	3.52269	3.54367	3.53077	3.55031	3.52204	3.57314	3.509	3.55451	3.57166
	PSI-23	0	0	0	0	0	0	0	0	0	0	3.6539	3.65872	3.54247	3.59246	3.65576	3.70353	3.57044	3.67685	3.62617	3.54336	3.61907	3.63177	3.62617	3.69726	3.61935	3.6308	3.67992	3.63932	3.65963	3.73058	3.64804	3.6772	3.61177	3.61738	3.64708	3.63548	3.66013	3.62559	3.61966	3.62848	3.6088	3.63412	3.63641	3.63156	3.69021	3.64757	3.619	3.60988
	PSI-24	0	0	0	0	0	0	0	0	0	0	4.51948	4.47206	4.47034	4.55427	4.42133	4.45617	4.39036	4.47723	4.48748	4.60194	4.54919	4.50094	4.49447	4.54288	4.49974	4.44427	4.41881	4.50724	4.5131	4.53335	4.49236	4.54618	4.48062	4.48923	4.4293	4.52754	4.49903	4.48087	4.5181	4.51506	4.44686	4.51239	4.524	4.49238	4.53748	4.47298	4.53819	4.50873
	PSI-25	0	0	0	0	0	0	0	0	0	0	4.20172	4.39518	4.20632	4.26132	4.31959	4.27486	4.30743	4.16112	4.33637	4.28174	4.33172	4.3455	4.28332	4.33916	4.34021	4.34966	4.31262	4.30021	4.30778	4.3833	4.34516	4.27664	4.34864	4.3374	4.31069	4.34333	4.32187	4.31839	4.31139	4.31067	4.33343	4.33545	4.31563	4.33394	4.32495	4.31987	4.33616	4.33993
	PSI-26	0	0	0	0	0	0	0	0	0	0	5.06619	5.06997	5.06222	5.05285	5.01204	5.06012	5.04738	5.04471	5.00713	5.1087	5.06539	5.07864	4.98104	5.07483	5.0321	5.06349	5.06851	5.06519	5.06416	5.10707	5.06557	5.05889	5.05896	5.05348	5.05012	5.04056	5.07125	5.08099	5.08293	5.06529
	PSI-27	0	0	0	0	0	0	0	0	0	0	4.6164	4.75167	4.69914	4.61924	4.71133	4.79019	4.69147	4.82539	4.63484	4.78589	4.77716	4.70756	4.76716	4.66645	4.7281	4.72701	4.6885	4.74496	4.77334	4.73781	4.69667	4.71319	4.74448	4.73872	4.76921	4.77225	4.74741	4.71957	4.72665	4.71659	4.75575	4.75246	4.74576	4.73541	4.7323	4.75854	4.75298	4.71715
	PSI-28	0	0	0	0	0	0	0	0	0	0	4.53874	4.58277	4.65599	4.65676	4.62453	4.63648	4.66237	4.60052	4.59043	4.61334	4.65467	4.64576	4.61546	4.58811	4.65565	4.61935	4.61371	4.69193	4.69918	4.5579	4.65593	4.69757	4.6179	4.626	4.69261	4.6549	4.63825	4.71475	4.63322	4.65252	4.6709	4.67731	4.62406	4.69943	4.64162	4.6665	4.65143	4.70891
	PSI-29	0	0	0	0	0	0	0	0	0	0	4.23337	4.21742	4.27086	4.21984	4.23394	4.16677	4.20698	4.30184	4.37745	4.2309	4.24532	4.27485	4.25126	4.20448	4.27524	4.25983	4.22183	4.3023	4.2321	4.1732	4.27801	4.25921	4.26209	4.25826	4.30071	4.2292	4.26642	4.27123	4.27792	4.26333	4.27896	4.25424	4.2541	4.23418	4.26656	4.26999	4.27827	4.25621
	PSI-30	0	0	0	0	0	0	0	0	0	0	4.53191	4.5053	4.53062	4.4999	4.41647	4.50701	4.43341	4.47135	4.43081	4.54752	4.51335	4.52947	4.54489	4.53328	4.49829	4.51337	4.44878	4.54959	4.5459	4.57126	4.51655	4.51491	4.55639	4.52927	4.51909	4.52563	4.50373	4.52403	4.52845	4.52323	4.54493	4.55228	4.5507	4.52186	4.51228	4.53061	4.53125	4.54565
	PSI-32	0	0	0	0	0	0	0	0	0	0	3.46151	3.56036	3.5766	3.50509	3.63068	3.6083	3.51123	3.53335	3.47343	3.53067	3.51156	3.54502	3.56813	3.57375	3.56125	3.50655	3.54071	3.57527	3.47804	3.54245	3.53943	3.56455	3.58155	3.53551	3.53741	3.55849	3.57982	3.56524	3.55821	3.57069
	PSI-33	0	0	0	0	0	0	0	0	0	0	2.83519	2.86455	2.83413	2.8096	2.90298	2.9314	2.84528	2.91898	2.79429	2.86308	2.87459	2.87443	2.89303	2.95418	2.90526	2.88938	2.87635	2.84745	2.85822	2.85303	2.88329	2.9082	2.88343	2.88495	2.89123	2.89899	2.85357	2.8871	2.86301	2.8861	2.84831	2.87453	2.88652	2.85401	2.86373	2.88858	2.87379	2.85808
	PSI-34	0	0	0	0	0	0	0	0	0	0	3.47473	3.51987	3.43258	3.49167	3.50846	3.52152	3.40859	3.55173	3.47359	3.49273	3.44039	3.47359	3.47717	3.47266	3.43644	3.49405	3.44668	3.4893	3.47622	3.40021	3.51098	3.49817	3.47379	3.46721	3.52717	3.48406	3.47406	3.47691	3.45572	3.46163	3.48688	3.48975	3.45656	3.4759	3.48417	3.46952	3.49249	3.48132
	PSI-35	0	0	0	0	0	0	0	0	0	0	2.87074	2.8276	2.86735	2.83009	2.91422	2.85518	2.92122	2.83867	2.86861	2.92237	2.86155	2.91989	2.87887	2.86517	2.89135	2.8557	2.87346	2.88507	2.87954	2.85066	2.88105	2.90654	2.89007	2.85049	2.86508	2.8686	2.86366	2.86348	2.86907	2.86534	2.86575	2.86489	2.88319	2.8654	2.87541	2.84149	2.88273	2.86205
	PSI-36	0	0	0	0	0	0	0	0	0	0	3.77401	3.66235	3.67196	3.68097	3.67071	3.70891	3.74927	3.61921	3.61224	3.68489	3.70973	3.70848	3.71207	3.71147	3.68912	3.71214	3.69258	3.71283	3.72371	3.70227
	PSI-37	0	0	0	0	0	0	0	0	0	0	4.64056	4.56929	4.43894	4.47767	4.59019	4.54743	4.61115	4.53277	4.53587	4.55143	4.56999	4.64922	4.5972	4.65911	4.5222	4.55338	4.59301	4.5033	4.54556	4.55513	4.54063	4.54427	4.61651	4.57961	4.60864	4.5866	4.56823	4.55366	4.60574	4.56826	4.57646	4.58582	4.60838	4.61666	4.61296	4.60525	4.6108	4.60739
	PSI-38	0	0	0	0	0	0	0	0	0	0	5.42283	5.49644	5.4233	5.4661	5.42291	5.40581	5.50586	5.51414	5.4148	5.3642	5.4866	5.49405	5.47718	5.47568	5.48639	5.48131	5.48212	5.4945	5.48549	5.46618
	PSI-39	0	0	0	0	0	0	0	0	0	0	2.70602	2.58328	2.63179	2.55017	2.55249	2.53339	2.60463	2.5911	2.64714	2.6457	2.5734	2.61042	2.60356	2.62816	2.59743	2.62762	2.57746	2.63049	2.57327	2.63255	2.60684	2.62665	2.60194	2.61167	2.5852	2.60156	2.57818	2.61423	2.60376	2.62663	2.6123	2.61556	2.60856	2.60118	2.61672	2.62421	2.62871	2.60308
	PSI-1	0	0	0	0	0	0	0	0	0	0	3.88238	3.99868	3.98547	3.98383	3.85957	4.00497	4.02239	3.93851	3.9144	4.00527	3.99546	3.98669	3.9517	3.96842	4.0212	3.96131	3.92355	3.95267	3.92304	3.95723	3.97651	4.00077	3.94389	3.96384	3.97422	4.00696	3.98049	3.96913	3.98192	3.93217	3.9951	3.98582	3.99475	3.98002	3.98433	3.97129	3.9835	3.98545
	PSI-10	0	0	0	0	0	0	0	0	0	0	4.31866	4.24863	4.1602	4.16336	4.32853	4.18992	4.36393	4.20253	4.35649	4.23739	4.25498	4.21257	4.24633	4.23193	4.27584	4.24348	4.28321	4.26602	4.24918	4.31909	4.26451	4.2387	4.27856	4.23699	4.29164	4.27145	4.28788	4.26362	4.29605	4.26116	4.29029	4.27958	4.28637	4.30386	4.27242	4.27226	4.27901	4.27751
	PSI-2	0	0	0	0	0	0	0	0	0	0	4.91593	4.93792	4.91972	4.91949	5.0425	5.03498	4.94789	5.04518	4.9234	5.01477	5.00822	4.98208	4.96155	4.97532	5.00819	4.98435	5.01299	4.94822	4.96177	4.93858	5.0207	4.93808	4.98894	4.99608	5.01659	4.97863	5.02195	5.01623	4.9784	5.0324	5.01642	5.00713	5.02147	5.0221	5.0347	5.04436	5.04094	5.00356
	PSI-3	0	0	0	0	0	0	0	0	0	0	4.99632	5.00629	4.96065	4.99841	4.96057	5.01845	4.90369	4.89751	5.02794	5.02988	5.06457	5.04287	5.05628	5.03059	4.9998	4.99318	5.062	5.07431	5.05383	5.04829	5.05144	5.04427	5.10506	5.02817	5.03438	5.06901	5.01643	5.07026	5.09897	5.03041	5.0823	5.00386	5.02677	5.02329	5.07659	5.08292	5.07893	5.04985
	PSI-4	0	0	0	0	0	0	0	0	0	0	4.46471	4.42746	4.44994	4.44228	4.43877	4.47101	4.43415	4.44811	4.41006	4.3755
	PSI-5	0	0	0	0	0	0	0	0	0	0	5.3111	5.27193	5.22396	5.26275	5.21966	5.19466	5.27383	5.21689	5.2047	5.17873	5.29171	5.2591	5.16427	5.26901	5.25788	5.27779	5.22905	5.284	5.22923	5.23025	5.28109	5.28765	5.29941	5.24973	5.20334	5.30982	5.27636	5.3013	5.25606	5.28033	5.24789	5.29071	5.3038	5.27186	5.26732	5.28265	5.24239	5.27165
	PSI-6	0	0	0	0	0	0	0	0	0	0	4.79619	4.72009	4.69143	4.71366	4.77484	4.74056	4.67926	4.68488	4.76256	4.81904	4.7879	4.74927	4.76325	4.81169	4.76018	4.75272	4.74152	4.81957	4.72549	4.73397	4.76071	4.77978	4.74943	4.78735	4.76656	4.76192	4.76209	4.77723	4.76946	4.78865	4.75691	4.75497	4.76332	4.80493	4.78337	4.75744	4.76846	4.73803
	PSI-7	0	0	0	0	0	0	0	0	0	0	5.34607	5.40763	5.4231	5.36831	5.49586	5.41215	5.33702	5.41575	5.31922	5.35466	5.3971	5.4334	5.43509	5.36192	5.37284	5.35134	5.37704	5.40553	5.39932	5.35023	5.4478	5.42082	5.41511	5.38202	5.42154	5.3784	5.42924	5.43081	5.40785	5.42143	5.40998	5.42385	5.41598	5.41454	5.42266	5.42014	5.43142	5.42645
	PSI-8	0	0	0	0	0	0	0	0	0	0	4.89234	4.92487	4.91034	4.91937	4.94001	4.9131	4.84065	4.89895	4.78271	4.89866	4.92975	4.8255	4.91063	4.89483	4.90365	4.89196	4.91624	4.83591	4.9028	4.8971	4.90244	4.88253	4.8823	4.88215	4.88111	4.88424	4.89128	4.91444	4.92439	4.86572	4.91634	4.91352	4.89392	4.89748	4.90722	4.90185	4.88487	4.90288
	PSI-9	0	0	0	0	0	0	0	0	0	0	5.06465	4.9008	4.97681	4.96918	4.93331	4.85941	4.90443	4.93939	4.99457	4.86358	4.97076	4.96723	4.95244	4.97228	4.97133	4.9776	4.97514	5.04844	4.97437	4.99177	4.98817	5.00781	4.97916	4.9958	5.0717	4.93854	5.00795	5.01388	4.98669	4.99832	5.00738	4.97419	4.97117	4.98659	5.00733	4.98624	5.00661	4.97145
	PSI-11	0	0	0	0	0	0	0	0	0	0	4.5116	4.38147	4.47631	4.52696	4.57814	4.36206	4.54865	4.48588	4.48288	4.51572	4.53038	4.56813	4.42399	4.45778	4.53714	4.50797	4.4921	4.54841	4.53609	4.45924	4.54844	4.48539	4.55163	4.54015	4.50351	4.5097	4.45806	4.47899	4.5013	4.49268	4.56636	4.52943	4.51428	4.49939	4.51899	4.52057	4.54007	4.53592
	PSI-12	0	0	0	0	0	0	0	0	0	0	5.1123	5.29711	5.26561	5.08637	5.24062	5.26405	5.30003	5.24119	5.19502	5.2573	5.2402	5.22304	5.34669	5.27372	5.3074	5.2405	5.29974	5.32489	5.26224	5.30268	5.31123	5.27655	5.28734	5.315	5.24171	5.2605	5.25157	5.31508	5.30377	5.29671	5.26121	5.31631	5.2777	5.28806	5.3034	5.29869	5.31204	5.3053
	PSI-13	0	0	0	0	0	0	0	0	0	0	4.84353	4.90177	4.90642	4.86533	4.81614	4.75877	4.85764	4.79609	4.87087	4.73988	4.84042	4.90884	4.79883	4.84421	4.73826	4.86525	4.7339	4.85776	4.8538	4.86227	4.84991	4.90243	4.81505	4.80384	4.78659	4.83588	4.85211	4.84551	4.83854	4.83172	4.85733	4.81129	4.87095	4.86846	4.86107	4.84685	4.88576	4.83839
	PSI-14	0	0	0	0	0	0	0	0	0	0	4.7347	4.69957	4.58678	4.6312	4.73207	4.71414	4.74112	4.62091	4.55492	4.73021	4.8	4.71213	4.68247	4.80823	4.74147	4.77318	4.74491	4.77637	4.76071	4.74889	4.78831	4.75628	4.80073	4.77352	4.82213	4.77093	4.82323	4.755	4.74126	4.7303	4.80479	4.77236	4.76956	4.82	4.7814	4.74102	4.8069	4.76345
	PSI-15	0	0	0	0	0	0	0	0	0	0	5.17683	5.13991	5.08069	5.14507	5.10183	5.15261	5.11777	5.08183	5.05678	5.04334	5.15822	5.1041	5.17492	5.14624	5.09539	5.17411	5.11985	5.14981	5.11413	5.14343	5.16845	5.16847	5.16184	5.14841	5.15381	5.14014	5.15118	5.14258	5.14581	5.14018	5.15655	5.147	5.17059	5.15518	5.15944	5.15184	5.16599	5.16298
	PSI-16	0	0	0	0	0	0	0	0	0	0	4.63751	4.58177	4.55651	4.55737	4.659	4.62898	4.64561	4.58053	4.63445	4.56152	4.61873	4.58532	4.63005	4.62662	4.67542	4.6242	4.6519	4.60643	4.6244	4.60164	4.6317	4.60697	4.64625	4.63123	4.64098	4.63867	4.66695	4.64589	4.66369	4.63145	4.64278	4.59056	4.65385	4.65507	4.67702	4.58447	4.62239	4.63951
	PSI-17	0	0	0	0	0	0	0	0	0	0	4.48286	4.60542	4.6786	4.55537	4.5865	4.60725	4.56681	4.56333	4.50754	4.67682	4.65913	4.64615	4.6854	4.68447	4.62042	4.6448	4.65071	4.60551	4.61369	4.66598	4.63623	4.63658	4.6497	4.62924	4.64186	4.64763	4.61699	4.64973	4.63478	4.69978	4.68234	4.63622	4.62197	4.66191	4.65584	4.6465	4.66042	4.637
	PSI-18	0	0	0	0	0	0	0	0	0	0	4.60829	4.68957	4.74371	4.82663	4.77658	4.67904	4.76079	4.82681	4.71235	4.68395	4.80855	4.77027	4.77929	4.73795	4.72421	4.83658	4.82575	4.75657	4.75979	4.84798	4.80182	4.77143	4.79012	4.79113	4.7449	4.79169	4.76352	4.79247	4.88688	4.78205	4.79729	4.78555	4.75358	4.77493	4.7929	4.80415	4.80357	4.81876
	PSI-19	0	0	0	0	0	0	0	0	0	0	4.98787	4.91821	4.98117	4.97282	4.99391	5.05748	4.93151	5.07313	4.93848	5.01305	5.01518	5.05451	5.03112	5.01488	5.11504	5.11183	5.0143	5.01682	4.98841	5.03563	5.03078	5.03698	5.01009	5.05198	5.04942	5.03415	5.08014	5.03202	5.02639	5.02682	5.04691	5.08613	5.0303	5.07017	5.08373	5.05867	5.04074	5.04112
	PSI-20	0	0	0	0	0	0	0	0	0	0	4.63022	4.63989	4.64536	4.73568	4.78578	4.80957	4.61781	4.79154	4.61914	4.69522	4.68702	4.72085	4.67978	4.76836	4.65514	4.66525	4.67348	4.65326	4.73181	4.73211	4.73356	4.68946	4.64588	4.69105	4.71961	4.72989	4.75404	4.7078	4.71523	4.71444	4.75624	4.70502	4.71899	4.72507	4.66667	4.71598	4.65566	4.75264
	sample-id	depth-1_iter-1	depth-1_iter-2	depth-1_iter-3	depth-1_iter-4	depth-1_iter-5	depth-1_iter-6	depth-1_iter-7	depth-1_iter-8	depth-1_iter-9	depth-1_iter-10	depth-1112_iter-1	depth-1112_iter-2	depth-1112_iter-3	depth-1112_iter-4	depth-1112_iter-5	depth-1112_iter-6	depth-1112_iter-7	depth-1112_iter-8	depth-1112_iter-9	depth-1112_iter-10	depth-2223_iter-1	depth-2223_iter-2	depth-2223_iter-3	depth-2223_iter-4	depth-2223_iter-5	depth-2223_iter-6	depth-2223_iter-7	depth-2223_iter-8	depth-2223_iter-9	depth-2223_iter-10	depth-3334_iter-1	depth-3334_iter-2	depth-3334_iter-3	depth-3334_iter-4	depth-3334_iter-5	depth-3334_iter-6	depth-3334_iter-7	depth-3334_iter-8	depth-3334_iter-9	depth-3334_iter-10	depth-4445_iter-1	depth-4445_iter-2	depth-4445_iter-3	depth-4445_iter-4	depth-4445_iter-5	depth-4445_iter-6	depth-4445_iter-7	depth-4445_iter-8
Average	Flox-F	0	0	0	0	0	0	0	0	0	0	4.25713	4.30443	4.28487	4.27955	4.28181	4.28238	4.26016	4.28532	4.27459	4.29057	4.30603	4.30231	4.2893	4.30282	4.30696	4.29157	4.28653	4.32199	4.3185	4.3162	4.31045	4.31024	4.30585	4.30409	4.31557	4.31071	4.31383	4.31509	4.31467	4.30469	4.22374	4.23706	4.22886	4.2239	4.23577	4.22276	4.23355	4.23216
	PKO-F	0	0	0	0	0	0	0	0	0	0	3.6482	3.63547	3.60958	3.60142	3.64908	3.63899	3.64466	3.63749	3.6025	3.63188	3.62848	3.65939	3.6509	3.66752	3.63618	3.64002	3.6353	3.64228	3.62751	3.62531	3.32704	3.3414	3.34121	3.32157	3.33579	3.33305	3.31959	3.32677	3.32592	3.32977	3.27794	3.28611	3.28864	3.28263	3.2906	3.28581	3.2977	3.28238
	Flox-M	0	0	0	0	0	0	0	0	0	0	4.79883	4.78443	4.77016	4.77407	4.79936	4.78392	4.77072	4.76877	4.76961	4.77775	4.85561	4.82875	4.82684	4.83511	4.84121	4.82597	4.83564	4.8483	4.82434	4.82961	4.85482	4.84449	4.8491	4.83579	4.85123	4.84433	4.85263	4.86188	4.85553	4.84562	4.85807	4.84818	4.85306	4.85608	4.86177	4.85768	4.85735	4.84742
	PKO-M	0	0	0	0	0	0	0	0	0	0	4.77257	4.78547	4.79212	4.79028	4.82706	4.80339	4.80877	4.80612	4.75724	4.7917	4.83578	4.82933	4.82325	4.83625	4.82099	4.84437	4.82066	4.82958	4.82451	4.83999	4.85004	4.83306	4.83587	4.83756	4.83045	4.83592	4.84178	4.83651	4.84577	4.83461	4.85718	4.83799	4.83818	4.85182	4.85005	4.83687	4.84936	4.8495
sem	Flox-F	0	0	0	0	0	0	0	0	0	0	0.158888	0.154797	0.158719	0.157746	0.147687	0.160848	0.159418	0.159705	0.154033	0.17513	0.164337	0.160381	0.156463	0.152283	0.153627	0.157991	0.149817	0.156642	0.158658	0.156448	0.153973	0.15711	0.158099	0.156036	0.154223	0.156951	0.15353	0.157578	0.155171	0.157739	0.143457	0.142796	0.140119	0.143545	0.135937	0.143517	0.142823	0.142901
	PKO-F	0	0	0	0	0	0	0	0	0	0	0.337215	0.346128	0.330639	0.343292	0.33679	0.335515	0.346582	0.343074	0.335237	0.325849	0.344975	0.344838	0.34171	0.34159	0.338711	0.33997	0.344633	0.338953	0.343617	0.340664	0.248306	0.245403	0.257942	0.253286	0.258844	0.254176	0.256194	0.250016	0.257549	0.250811	0.281034	0.281024	0.28276	0.287182	0.284759	0.283262	0.282933	0.285777
	Flox-M	0	0	0	0	0	0	0	0	0	0	0.144379	0.140164	0.143365	0.142741	0.149818	0.139968	0.128788	0.144463	0.135971	0.136933	0.144668	0.147241	0.1451	0.144117	0.138236	0.143738	0.14588	0.147633	0.147804	0.139325	0.147831	0.145274	0.14921	0.144973	0.143574	0.142173	0.144953	0.148827	0.143414	0.149687	0.142956	0.144591	0.144053	0.142919	0.145849	0.147457	0.145329	0.144863
	PKO-M	0	0	0	0	0	0	0	0	0	0	0.0781164	0.0877779	0.0809974	0.0715601	0.0695897	0.0874223	0.0782047	0.0805559	0.0775923	0.0744483	0.074197	0.0728652	0.0881629	0.0777979	0.0809932	0.0800206	0.0786553	0.0817889	0.0736152	0.0814441	0.07823	0.0814103	0.0768622	0.0798498	0.0761288	0.0753007	0.0790975	0.0806364	0.0787714	0.078054	0.0719946	0.0822219	0.0784121	0.078334	0.0799191	0.0807357	0.0800393	0.078044
TTEST	PKO vs Flox F	#DIV/0!	#DIV/0!	#DIV/0!	#DIV/0!	#DIV/0!	#DIV/0!	#DIV/0!	#DIV/0!	#DIV/0!	#DIV/0!	0.133204	0.108839	0.0948856	0.103128	0.117098	0.113961	0.137939	0.117703	0.0987272	0.102787	0.106212	0.121829	0.120525	0.120974	0.101915	0.112888	0.11494	0.098851	0.0980073	0.0953682	0.0166774	0.0170383	0.021497	0.0183026	0.0202774	0.0190191	0.0181765	0.0168779	0.0190899	0.0182138	0.053678	0.0527474	0.055708	0.0582735	0.0559824	0.0566686	0.0566627	0.0558084
	PKO vs Flox M	#DIV/0!	#DIV/0!	#DIV/0!	#DIV/0!	#DIV/0!	#DIV/0!	#DIV/0!	#DIV/0!	#DIV/0!	#DIV/0!	0.8752	0.995073	0.895807	0.920635	0.869487	0.907624	0.804093	0.824567	0.938149	0.929955	0.908921	0.997326	0.984114	0.994801	0.905346	0.916233	0.932346	0.916967	0.99922	0.951707	0.978609	0.94849	0.941037	0.992007	0.904426	0.960819	0.950746	0.888012	0.955247	0.951181	0.995848	0.954002	0.932015	0.980428	0.947147	0.907369	0.963867	0.990523
	Flox-M vs Flox-F	#DIV/0!	#DIV/0!	#DIV/0!	#DIV/0!	#DIV/0!	#DIV/0!	#DIV/0!	#DIV/0!	#DIV/0!	#DIV/0!	0.0213521	0.033853	0.0359383	0.0321235	0.0242312	0.0304801	0.0232004	0.0377084	0.0270899	0.0426252	0.0253445	0.030577	0.0250824	0.0242076	0.0218848	0.0258706	0.0204621	0.0291102	0.0361792	0.0285476	0.0237246	0.0262076	0.0261827	0.0262435	0.0239719	0.0249543	0.0235763	0.0249827	0.0231193	0.0268065	0.00900122	0.0115136	0.00948043	0.00920236	0.00890221	0.00987138	0.0103511	0.0111473
	PKO-M vs PKO-F	#DIV/0!	#DIV/0!	#DIV/0!	#DIV/0!	#DIV/0!	#DIV/0!	#DIV/0!	#DIV/0!	#DIV/0!	#DIV/0!	0.0122395	0.0124279	0.00865783	0.0102274	0.00974674	0.0100393	0.0118247	0.0110381	0.0104591	0.00889962	0.0097034	0.0112896	0.0106292	0.0108142	0.00968438	0.00910021	0.0105395	0.0096141	0.00992772	0.00880253	0.00245457	0.002505	0.00329436	0.0027619	0.00336449	0.00300106	0.00288554	0.00262006	0.00299209	0.00274454	0.0101512	0.010506	0.0109412	0.0110975	0.0109388	0.0109054	0.0108625	0.0109508
[truncated: 55 more columns]
